# Supplementary material for: PCID2 dysregulates transcription and viral RNA processing to promote HIV-1 latency
Source: iScience. 2024 Feb 6;27(3):109152. doi: 10.1016/j.isci.2024.109152 (PMC10879814; doi:10.1016/j.isci.2024.109152)
Supplement: Table S1. Mass spectrometry data file, related to Figure 4 [file mmc2.xlsx]

## Sheet: 1st run
Protein IDs	1 PROTEIN ID	1 PROTEIN ID	Majority protein IDs	Peptide counts (all)	Peptide counts (razor+unique)	Peptide counts (unique)	Protein names	Gene names	iBAQ Log2	iBAQ 2434_Control Log2	iBAQ 2434_PCID2_Flag2x Log2	Intensity Log2	Intensity 2434_Control Log2	Intensity 2434_PCID2_Flag2x Log2	Fasta headers	Number of proteins	Peptides	Razor + unique peptides	Unique peptides	Peptides 2434_Control	Peptides 2434_PCID2_Flag2x	Razor + unique peptides 2434_Control	Razor + unique peptides 2434_PCID2_Flag2x	Unique peptides 2434_Control	Unique peptides 2434_PCID2_Flag2x	Sequence coverage [%]	Unique + razor sequence coverage [%]	Unique sequence coverage [%]	Mol. weight [kDa]	Sequence length	Sequence lengths	Q-value	Score	Sequence coverage 2434_Control [%]	Sequence coverage 2434_PCID2_Flag2x [%]	Intensity	Intensity 2434_Control	Intensity 2434_PCID2_Flag2x	iBAQ peptides	iBAQ	iBAQ 2434_Control	iBAQ 2434_PCID2_Flag2x	MS/MS count	Peptide sequences	Potential contaminant	id	Peptide IDs	Peptide is razor	Mod. peptide IDs
A0A0C4DH90;A0A075B6H7;A0A0C4DH55;P01624			A0A0C4DH90;A0A075B6H7;A0A0C4DH55;P01624	1;1;1;1	1;1;1;1	1;1;1;1	Ig kappa chain V-III region POM	IGKV3OR2-268;IGKV3-7;IGKV3D-7	26.8578		26.8578	28.4427		28.4427	Immunoglobulin kappa variable 3/OR2-268 (non-functional) (Fragment);Probable non-functional immunoglobulin kappa variable 3-7;Immunoglobulin kappa variable 3D-7;Immunoglobulin kappa variable 3-15	4	1	1	1	1	1	1	1	1	1	7.8	7.8	7.8	12.586	116	116;116;119;115	0.0022422	6.6074	7.8	7.8	364850000	0	364850000	3	121620000	0	121620000	2	LLIYGASTR		2	1274	True	1305
Q5JVF3;Q5JVF3-2;Q5JVF3-3;Q5JVF3-4		Q5JVF3	Q5JVF3;Q5JVF3-2;Q5JVF3-3;Q5JVF3-4	26;25;24;24	26;25;24;24	26;25;24;24	PCI domain-containing protein 2	PCID2	26.6034		26.6034	32.5483		32.5483	PCI domain-containing protein 2;Isoform of Q5JVF3, Isoform 2 of PCI domain-containing protein 2;Isoform of Q5JVF3, Isoform 3 of PCI domain-containing protein 2;Isoform of Q5JVF3, Isoform 4 of PCI domain-containing protein 2	4	26	26	26	0	26	0	26	0	26	65.4	65.4	65.4	46.029	399	399;397;376;453	0	323.31	0	65.4	6280700000	0	6280700000	28	101960000	0	101960000	36	AAELLMSCFR;AFQAHKEENWALPVMYAVALDLR;AHITINQYLQQVYEAIDSR;AIDSSNLKDDYSTAQR;AIDSSNLKDDYSTAQRVTYK;AMFDSDFKQAEEYLSFAFEHCHR;AVSEGNLLLLHEALAK;CQQVLEPPYDEMFAAHLR;CQTVIVQSFLR;CTYAVGNHDFIEAYKCQTVIVQSFLR;DGASCAELVSFK;DGASCAELVSFKHPHVANPR;EENWALPVMYAVALDLR;KAMFDSDFKQAEEYLSFAFEHCHR;KYHLMQFAEVTR;LQMASPEEK;MILIYLLPVK;MLLGHMPTVELLK;SKVGDMLEK;SKVGDMLEKAAELLMSCFR;THQLSLDAFLVALK;VFANNADQQLVK;VFANNADQQLVKK;VGDMLEKAAE…		468	5;55;80;88;89;143;259;294;295;300;325;326;439;1051;1155;1324;1429;1441;1915;1916;2110;2284;2285;2290;2408;2464	True;True;True;True;True;True;True;True;True;True;True;True;True;True;True;True;True;True;True;True;True;True;True;True;True;True	5;58;83;91;92;148;267;302;303;309;334;335;451;1076;1182;1355;1356;1463;1475;1969;1970;2169;2348;2349;2354;2475;2533;2534
E9PJD9;E9PLL6;E9PLX7;P46776			E9PJD9;E9PLL6;E9PLX7;P46776	1;1;1;1	1;1;1;1	1;1;1;1	60S ribosomal protein L27a	RPL27A	25.3269		25.3269	27.3269		27.3269	Isoform of P46776, 60S ribosomal protein L27a;Isoform of P46776, 60S ribosomal protein L27a;Isoform of P46776, 60S ribosomal protein L27a;60S ribosomal protein L27a	4	1	1	1	0	1	0	1	0	1	12.1	12.1	12.1	10.127	91	91;108;113;148	0	6.926	0	12.1	168350000	0	168350000	4	42088000	0	42088000	0	TGAAPIIDVVR		220	2090	True	2148
Q8IUC1			Q8IUC1	4	4	4	Keratin-associated protein 11-1	KRTAP11-1	25.1943	25.1943		27.3167	27.3167		Keratin-associated protein 11-1	1	4	4	4	4	0	4	0	4	0	25.2	25.2	25.2	17.085	163	163	0	23.73	25.2	0	167170000	167170000	0	4	38393000	38393000	0	4	QTTCISNPCSTTYSR;TSCVSNPCQVTCSR;TYQQSCVSSCR;TYQQSCVSSCRR		490	1717;2196;2245;2246	True;True;True;True	1764;2258;2309;2310
F8VV67;Q8TDD2-2;Q8TDD2			F8VV67;Q8TDD2-2;Q8TDD2	1;1;1	1;1;1	1;1;1	Transcription factor Sp7	SP7	24.4936	24.4936		27.6635	27.6635		Isoform of Q8TDD2, Transcription factor Sp7 (Fragment);Isoform of Q8TDD2, Isoform 2 of Transcription factor Sp7;Transcription factor Sp7	3	1	1	1	1	1	1	1	1	1	4.1	4.1	4.1	27.034	269	269;413;431	0.0021231	6.2932	4.1	4.1	212590000	212590000	0	9	23621000	23621000	0	3	DSTTLGKAGTK		233	382	True	393
A0A0B4J1U7			A0A0B4J1U7	1	1	1		IGHV6-1	23.6417	23.6417		25.9637	25.9637		Immunoglobulin heavy variable 6-1	1	1	1	1	1	1	1	1	1	1	5.8	5.8	5.8	13.481	121	121	0	6.8294	5.8	5.8	65441000	65441000	0	5	13088000	13088000	0	1	GLEWLGR		25	706	True	720
Q8IWN7-2;Q8IWN7			Q8IWN7-2;Q8IWN7	1;1	1;1	1;1	Retinitis pigmentosa 1-like 1 protein	RP1L1	23.4904	23.4904		26.9498	26.9498		Isoform of Q8IWN7, Isoform 2 of Retinitis pigmentosa 1-like 1 protein;Retinitis pigmentosa 1-like 1 protein	2	1	1	1	1	0	1	0	1	0	4.5	4.5	4.5	24.854	222	222;2400	0.009009	5.5903	4.5	0	129630000	129630000	0	11	11785000	11785000	0	1	ILLIKNMDPR		493	960	True	979
Q9NSB4;CON__Q9NSB4			Q9NSB4;CON__Q9NSB4	11;10	7;6	6;5	Keratin, type II cuticular Hb2	KRT82	23.4722	23.4722		29.1852	29.1852		Keratin, type II cuticular Hb2;	2	11	7	6	11	0	7	0	6	0	19.9	14.2	14.2	56.652	513	513;513	0	146.76	19.9	0	610420000	610420000	0	32	11637000	11637000	0	14	AQYDDIASR;ELDVDGIIAEIK;ELDVDGIIAEIKAQYDDIASR;EYQEVMNSK;GAFLYEPCGVSTPVLSTGVLR;KNEILEMNK;LGLDIEIATYR;LGLDIEIATYRR;LQQETENVKAQR;RLLEGEEHR;SYHSFQPGSR	+	544	179;473;474;531;618;1111;1221;1222;1328;1762;2042	True;True;True;False;True;True;False;False;True;False;True	187;486;487;545;632;1137;1252;1253;1360;1811;2097
CON__Q3LI72;Q3LI72			CON__Q3LI72;Q3LI72	2;2	2;2	2;2	Keratin-associated protein 19-5	KRTAP19-5	23.4526	23.4526		24.4526	24.4526		;Keratin-associated protein 19-5	2	2	2	2	2	0	2	0	2	0	52.8	52.8	52.8	7.6241	72	72;72	0	31.736	52.8	0	22960000	22960000	0	2	11480000	11480000	0	4	LGYGGGYGGYGYGSGFGGYGYR;SCRPSCYGGYGFSGFY	+	184	1229;1814	True;True	1260;1864
Q9BYR6			Q9BYR6	2	2	2	Keratin-associated protein 3-3	KRTAP3-3	23.3616	23.3616		25.2511	25.2511		Keratin-associated protein 3-3	1	2	2	2	2	0	2	0	2	0	20.4	20.4	20.4	10.365	98	98	0	22.208	20.4	0	39934000	39934000	0	2	10778000	10778000	0	2	GCSVPTGPATTICSSDK;GCSVPTGPATTICSSDKSCR		537	632;633	True;True	646;647
Q9BYR7			Q9BYR7	1	1	1	Keratin-associated protein 3-2	KRTAP3-2	23.2926	23.2926		24.2927	24.2927		Keratin-associated protein 3-2	1	1	1	1	1	0	1	0	1	0	17.3	17.3	17.3	10.407	98	98	0	6.8821	17.3	0	20551000	20551000	0	2	10275000	10275000	0	1	SCSVPTGPATTICSSDK		538	1815	True	1865
F5H1T9;CON__Q9BYR9;Q9BYT5;Q9BYU5;Q9BYR9;P0C7H8			F5H1T9;CON__Q9BYR9;Q9BYT5;Q9BYU5;Q9BYR9;P0C7H8	4;4;4;4;4;4	4;4;4;4;4;4	4;4;4;4;4;4	Keratin-associated protein 2-2;Keratin-associated protein 2-1;Keratin-associated protein 2-4;Keratin-associated protein 2-3	KRTAP2-1;KRTAP2-2;KRTAP2-4;KRTAP2-3	23.2382	23.2382		26.0751	26.0751		Isoform of Q9BYU5, Keratin-associated protein 2-1;;Keratin-associated protein 2-2;Keratin-associated protein 2-1;Keratin-associated protein 2-4;Keratin-associated protein 2-3	6	4	4	4	4	0	4	0	4	0	21	21	21	13.054	124	124;128;123;128;128;128	0	27.211	21	0	70693000	70693000	0	7	9894600	9894600	0	3	CTRPICEPCR;CTRPICEPCRR;PICEPCR;RPVCCDPCSLQEGCCR	+	196	298;299;1624;1779	True;True;True;True	307;308;1669;1828
A0A5F9ZHD5;P17707;F6R5I9;B4DZ60;Q5VXN5;P17707-2		A0A5F9ZHD5	A0A5F9ZHD5;P17707;F6R5I9;B4DZ60;Q5VXN5	4;4;2;2;2;1	4;4;2;2;2;1	4;4;2;2;2;1	S-adenosylmethionine decarboxylase proenzyme;S-adenosylmethionine decarboxylase alpha chain;S-adenosylmethionine decarboxylase beta chain	AMD1	23.2191		23.2191	27.5754		27.5754	Isoform of P17707, Adenosylmethionine decarboxylase;S-adenosylmethionine decarboxylase proenzyme;Isoform of P17707, S-adenosylmethionine decarboxylase proenzyme;Isoform of P17707, S-adenosylmethionine decarboxylase proenzyme;Isoform of P17707, S-adenosylme	6	4	4	4	1	4	1	4	1	4	11.9	11.9	11.9	53.061	462	462;334;48;214;265;186	0	52.64	2.6	11.9	199990000	0	199990000	20	9764200	0	9764200	8	MEAAHFFEGTEK;MNSDCWYLYTLDFPESR;NFMKPSHQGYPHR;QQPDANQGSGDLR		75	1404;1450;1502;1698	True;True;True;True	1437;1484;1539;1745
K7EMV3;A0A590UJJ6;B4DEB1;K7EK07;K7ES00;Q71DI3;Q16695;P84243;P68431;K7EP01;Q6NXT2			K7EMV3;A0A590UJJ6;B4DEB1;K7EK07;K7ES00;Q71DI3;Q16695;P84243;P68431;K7EP01;Q6NXT2	2;2;2;2;2;2;2;2;2;1;1	2;2;2;2;2;2;2;2;2;1;1	1;1;1;1;1;1;1;1;1;0;0	Histone H3;Histone H3.2;Histone H3.1t;Histone H3.3;Histone H3.1;Histone H3.3C	H3F3B;H3F3A;HIST2H3A;HIST3H3;HIST1H3A;H3F3C	23.2123	23.2123		25.5342	25.5342		Isoform of P84243, Histone H3;Isoform of P84243, Histone H3;Isoform of P84243, Histone H3;Isoform of P84243, Histone H3 (Fragment);Isoform of P84243, Histone H3.3 (Fragment);Histone H3.2;Histone H3.1t;Histone H3.3;Histone H3.1;Isoform of P84243, Histone H3	11	2	2	1	1	1	1	1	0	1	19.6	19.6	12	10.334	92	92;120;123;132;151;136;136;136;136;113;135	0	17.821	7.6	12	48591000	48591000	0	5	9718200	9718200	0	2	EIAQDFKTDLR;STELLIR		73	455;2016	True;True	467;2070
O75531			O75531	1	1	1	Barrier-to-autointegration factor;Barrier-to-autointegration factor, N-terminally processed	BANF1	22.8388	22.8388		25.4237	25.4237		Barrier-to-autointegration factor	1	1	1	1	1	0	1	0	1	0	27	27	27	10.058	89	89	0.0022124	6.5075	27	0	45009000	45009000	0	6	7501600	7501600	0	2	DFVAEPMGEKPVGSLAGIGEVLGK		297	324	True	333
Q9BYS1			Q9BYS1	1	1	1	Keratin-associated protein 1-5	KRTAP1-5	22.8251	22.8251		23.8251	23.8251		Keratin-associated protein 1-5	1	1	1	1	1	0	1	0	1	0	5.2	5.2	5.2	18.01	174	174	0.0092081	5.6366	5.2	0	14862000	14862000	0	2	7430900	7430900	0	0	IRWCRPDSR		539	1007	True	1030
P01871			P01871	1	1	1	Ig mu chain C region	IGHM	22.4937		22.4937	27.0787		27.0787	Immunoglobulin heavy constant mu	1	1	1	1	0	1	0	1	0	1	5.7	5.7	5.7	49.439	453	453	0	7.187	0	5.7	141740000	0	141740000	24	5905700	0	5905700	3	TVDKSTGKPTLYNVSLVMSDTAGTCY		311	2227	True	2290;2291
Q52LG2;Q8IUC0			Q52LG2	3;1	3;1	3;1	Keratin-associated protein 13-2	KRTAP13-2	22.4089	22.4089		26.4815	26.4815		Keratin-associated protein 13-2	2	3	3	3	3	0	3	0	3	0	24	24	24	18.727	175	175;172	0	29.69	24	0	93696000	93696000	0	12	5568600	5568600	0	3	SCQSPCYRPAYGSTFCR;SCYSVGCGSSGVR;SYNCCSGNFSSR		467	1813;1816;2045	True;True;True	1863;1866;2100
Q96IX5			Q96IX5	1	1	1	Up-regulated during skeletal muscle growth protein 5	USMG5	22.3936		22.3936	23.9786		23.9786	ATP synthase membrane subunit K, mitochondrial	1	1	1	1	0	1	0	1	0	1	27.6	27.6	27.6	6.4575	58	58	0.0020964	6.1973	0	27.6	16530000	0	16530000	3	5509900	0	5509900	1	AGPESDAQYQFTGIKK		516	73	True	76
P35321;P22528			P35321;P22528	2;2	2;2	2;2	Cornifin-A;Cornifin-B	SPRR1A;SPRR1B	22.3465	22.3465		25.1538	25.1538		Cornifin-A;Cornifin-B	2	2	2	2	2	0	2	0	2	0	27	27	27	9.8774	89	89;89	0	12.749	27	0	37330000	37330000	0	7	5332800	5332800	0	3	TKEPCHPKVPEPCHPK;VPEPCHPKVPEPCQPK		359	2129;2363	True;True	2188;2430
P04279;P04279-2		P04279	P04279;P04279-2	14;12	10;8	10;8	Semenogelin-1;Alpha-inhibin-92;Alpha-inhibin-31;Seminal basic protein	SEMG1	22.1379		22.1379	27.9633		27.9633	Semenogelin-1;Isoform of P04279, Isoform 2 of Semenogelin-1	2	14	10	10	0	14	0	10	0	10	35.3	26.2	26.2	52.13	462	462;402	0	148.74	0	35.3	261700000	0	261700000	29	4615000	0	4615000	17	DVSQSSIYSQTEEK;GHYQNVVEVR;GHYQNVVEVREEHSSK;GISSQYSNTEER;HLGGSQQLLHNK;HLGGSQQLLHNKQEGR;ISYQSSSTEER;ISYQSSSTEERR;KSQQYDLNALHK;LWVHGLSK;QITIPSQEQEHSQK;RLHYGENGVQK;SQIQAPNPK;VQTSLCPAHQDKLQHGSK		317	404;685;686;699;830;831;1017;1018;1134;1393;1661;1758;1966;2375	True;True;True;True;True;True;False;False;False;False;True;True;True;True	416;699;700;713;844;845;1041;1042;1161;1425;1708;1807;2020;2442
A0A6Q8PHJ6;A0A6Q8PFK8;A0A6Q8PGK1;P04792;A0A6Q8PFE7;A0A6Q8PF43;A0A6Q8PHA6;A0A6Q8PH65;A0A6Q8PGY2			A0A6Q8PHJ6;A0A6Q8PFK8;A0A6Q8PGK1;P04792;A0A6Q8PFE7;A0A6Q8PF43;A0A6Q8PHA6;A0A6Q8PH65;A0A6Q8PGY2	2;2;2;2;1;1;1;1;1	2;2;2;2;1;1;1;1;1	2;2;2;2;1;1;1;1;1	Heat shock protein beta-1	HSPB1	22.1216	22.1216		25.4646	25.4646		Isoform of P04792, Heat shock protein beta-1;Isoform of P04792, Heat shock protein beta-1;Isoform of P04792, Heat shock protein beta-1;Heat shock protein beta-1;Isoform of P04792, Heat shock protein beta-1;Isoform of P04792, Heat shock protein beta-1;Isofo	9	2	2	2	2	0	2	0	2	0	20.3	20.3	20.3	16.451	143	143;198;215;205;122;141;157;162;174	0	14.708	20.3	0	46303000	46303000	0	10	4563100	4563100	0	2	HEERQDEHGYISR;VSLDVNHFAPDELTVK		78	807;2392	True;True	821;2459
P47929			P47929	2	2	2	Galectin-7	LGALS7	22.1116	22.1116		25.4335	25.4335		Galectin-7	1	2	2	2	2	0	2	0	2	0	19.1	19.1	19.1	15.075	136	136	0	14.211	19.1	0	45315000	45315000	0	10	4531500	4531500	0	2	AVVGDAQYHHFR;SSLPEGIRPGTVLR		388	262;1999	True;True	270;2053
C9J0S9;C9JL19;C9JCQ4;C9JL25;E7EXB4;E7ESH4;A0A7I2V5K3;A0A7I2YQ71;A0A7I2V369;A0A7I2V5M1;A0A7I2YQK6;A0A7I2V599;A0A7I2V2X6;P10809-2;P10809			C9J0S9;C9JL19;C9JCQ4;C9JL25;E7EXB4;E7ESH4;A0A7I2V5K3;A0A7I2YQ71;A0A7I2V369;A0A7I2V5M1;A0A7I2YQK6;A0A7I2V599;A0A7I2V2X6;P10809-2;P10809	1;1;1;1;1;1;1;1;1;1;1;1;1;1;1	1;1;1;1;1;1;1;1;1;1;1;1;1;1;1	1;1;1;1;1;1;1;1;1;1;1;1;1;1;1	60 kDa heat shock protein, mitochondrial	HSPD1	22.0533		22.0533	23.0534		23.0534	Isoform of P10809, 60 kDa heat shock protein, mitochondrial (Fragment);Isoform of P10809, 60 kDa heat shock protein, mitochondrial (Fragment);Isoform of P10809, 60 kDa heat shock protein, mitochondrial (Fragment);Isoform of P10809, 60 kDa heat shock protei	15	1	1	1	0	1	0	1	0	1	36.2	36.2	36.2	6.3646	58	58;83;94;175;221;231;296;310;322;375;482;537;541;158;573	0	14.879	0	36.2	8704700	0	8704700	2	4352300	0	4352300	1	ALMLQGVDLLADAVAVTMGPK		82	131	True	135
P17096;P17096-3			P17096;P17096-3	1;1	1;1	1;1	High mobility group protein HMG-I/HMG-Y	HMGA1	22.0194	22.0194		24.6044	24.6044		High mobility group protein HMG-I/HMG-Y;Isoform of P17096, Isoform HMG-R of High mobility group protein HMG-I/HMG-Y	2	1	1	1	1	0	1	0	1	0	23.4	23.4	23.4	11.676	107	107;179	0	59.663	23.4	0	25507000	25507000	0	6	4251200	4251200	0	1	KQPPVSPGTALVGSQKEPSEVPTPK		353	1126	True	1152
A0A7I2V5J5;E5RIZ5;A0A7P0S768;F8WE65;C9J5S7;P62937			A0A7I2V5J5;E5RIZ5;A0A7P0S768;F8WE65;C9J5S7;P62937	1;1;1;1;1;1	1;1;1;1;1;1	1;1;1;1;1;1	Peptidyl-prolyl cis-trans isomerase;Peptidyl-prolyl cis-trans isomerase A;Peptidyl-prolyl cis-trans isomerase A, N-terminally processed	PPIA	22.0167	22.0167		23.0167	23.0167		Isoform of P62937, Peptidyl-prolyl cis-trans isomerase A;Isoform of P62937, Peptidyl-prolyl cis-trans isomerase A;Isoform of P62937, Peptidyl-prolyl cis-trans isomerase A;Isoform of P62937, Peptidyl-prolyl cis-trans isomerase;Isoform of P62937, Peptidyl-pr	6	1	1	1	1	0	1	0	1	0	51.4	51.4	51.4	3.8544	35	35;58;61;120;121;165	0	56.503	51.4	0	8486400	8486400	0	2	4243200	4243200	0	0	VNPTVFFDIAVDGEPLGR		91	2361	True	2428
P33764			P33764	1	1	1	Protein S100-A3	S100A3	22.0148	22.0148		24.8221	24.8221		Protein S100-A3	1	1	1	1	1	0	1	0	1	0	20.8	20.8	20.8	11.713	101	101	0	25.472	20.8	0	29662000	29662000	0	7	4237500	4237500	0	1	ARPLEQAVAAIVCTFQEYAGR		375	191	True	199
Q02383		Q02383	Q02383	15	15	11	Semenogelin-2	SEMG2	21.7754		21.7754	27.6897		27.6897	Semenogelin-2	1	15	15	11	0	15	0	15	0	11	32.6	32.6	25.3	65.444	582	582	0	154.15	0	32.6	216480000	0	216480000	34	3589700	0	3589700	14	DVSKGSISIQTEEKIHGK;GHYQNVVDVREEHSSK;GSISIQTEEK;GSISIQTEEQIHGK;IPSQAQEYGHK;IPSQAQEYGHKENK;ISYQSSSTEER;ISYQSSSTEERR;KSQQYDLNALHK;LWVHGLSK;QHLGGSQQLLNYKQEGR;SGQSADSKQDLLSHEQK;SKQHLGGSQQLLNYKQEGR;SQIQTPNPNQDQWSGQNAK;SQNQVTIHSQDQEHGHKENK		446	403;684;759;760;989;990;1017;1018;1134;1393;1655;1868;1910;1967;1970	True;True;True;True;True;True;True;True;True;True;True;True;True;True;True	415;698;773;774;1012;1013;1041;1042;1161;1425;1702;1921;1964;2021;2024
A0A140TA58;Q9BYP9;Q9BYQ0;Q9BYP9-3;Q9BYQ4;Q9BYP9-2			A0A140TA58;Q9BYP9;Q9BYQ0;Q9BYP9-3;Q9BYQ4;Q9BYP9-2	1;1;1;1;1;1	1;1;1;1;1;1	1;1;1;1;1;1	Keratin-associated protein 9-9;Keratin-associated protein 9-8;Keratin-associated protein 9-2	KRTAP9-9;KRTAP9-8;KRTAP9-2	21.6266	21.6266		24.2116	24.2116		Isoform of Q9BYQ4, Keratin-associated protein 9-2;Keratin-associated protein 9-9;Keratin-associated protein 9-8;Isoform of Q9BYP9, Isoform 3 of Keratin-associated protein 9-9;Keratin-associated protein 9-2;Isoform of Q9BYP9, Isoform 2 of Keratin-associated	6	1	1	1	1	0	1	0	1	0	10.3	10.3	10.3	18.291	174	174;154;159;169;174;174	0	11.874	10.3	0	19427000	19427000	0	6	3237900	3237900	0	1	TTCFQPTCVSSCCQPSCC		46	2214	True	2277
A0A5H1ZRQ3;P01834			A0A5H1ZRQ3;P01834	1;1	1;1	1;1	Ig kappa chain C region	IGKC	21.6149	21.6149		23.6149	23.6149		Isoform of P01834, Immunoglobulin kappa constant (Fragment);Immunoglobulin kappa constant	2	1	1	1	1	0	1	0	1	0	15.9	15.9	15.9	11.609	107	107;107	0	43.349	15.9	0	12847000	12847000	0	4	3211700	3211700	0	1	VYACEVTHQGLSSPVTK		77	2421	True	2488
P22531;Q96RM1;P35326;P35325;P22532;Q9BYE4			P22531;Q96RM1;P35326;P35325;P22532;Q9BYE4	2;1;1;1;1;1	2;1;1;1;1;1	2;1;1;1;1;1	Small proline-rich protein 2E;Small proline-rich protein 2F;Small proline-rich protein 2A;Small proline-rich protein 2B;Small proline-rich protein 2D;Small proline-rich protein 2G	SPRR2E;SPRR2F;SPRR2A;SPRR2B;SPRR2D;SPRR2G	21.5835	21.5835		24.1684	24.1684		Small proline-rich protein 2E;Small proline-rich protein 2F;Small proline-rich protein 2A;Small proline-rich protein 2B;Small proline-rich protein 2D;Small proline-rich protein 2G	6	2	2	2	2	0	2	0	2	0	36.1	36.1	36.1	7.8553	72	72;72;72;72;72;73	0	12.711	36.1	0	18855000	18855000	0	6	3142600	3142600	0	2	CPPVTPSPPCQPK;QPCQPPPVCPTPK		360	289;1691	True;True	297;1738
P17931;G3V3R6			P17931;G3V3R6	4;2	4;2	4;2	Galectin-3;Galectin	LGALS3	21.5444	21.5444		24.7143	24.7143		Galectin-3;Isoform of P17931, Galectin	2	4	4	4	4	0	4	0	4	0	17.2	17.2	17.2	26.152	250	250;233	0	27.932	17.2	0	27527000	27527000	0	9	3058600	3058600	0	4	GNDVAFHFNPR;IALDFQR;IQVLVEPDHFK;VAVNDAHLLQYNHR		355	726;891;1000;2263	True;True;True;True	740;909;1023;2327
CON__Q9BYR8;Q9BYR8			CON__Q9BYR8;Q9BYR8	1;1	1;1	1;1	Keratin-associated protein 3-1	KRTAP3-1	21.5023	21.5023		23.0872	23.0872		;Keratin-associated protein 3-1	2	1	1	1	1	0	1	0	1	0	7.1	7.1	7.1	10.539	98	98;98	0.0093985	5.6776	7.1	0	8911500	8911500	0	3	2970500	2970500	0	1	MYCCALR	+	195	1485	True	1522
Q5QPK2;H0Y368;O60762;A0A804HJ93;Q5QPJ9		Q5QPK2	Q5QPK2;H0Y368;O60762;A0A804HJ93;Q5QPJ9	2;2;2;1;1	2;2;2;1;1	2;2;2;1;1	Dolichol-phosphate mannosyltransferase subunit 1	DPM1	21.1542		21.1542	25.1542		25.1542	Isoform of O60762, Dolichol-phosphate mannosyltransferase subunit 1;Isoform of O60762, Dolichol-phosphate mannosyltransferase subunit 1;Dolichol-phosphate mannosyltransferase subunit 1;Isoform of O60762, Dolichol-phosphate mannosyltransferase subunit 1;Iso	5	2	2	2	0	2	0	2	0	2	15.3	15.3	15.3	32.426	287	287;295;260;132;221	0	13.771	0	15.3	37340000	0	37340000	16	2333800	0	2333800	2	GANFLTQILLRPGASDLTGSFR;QLNYTIGEVPISFVDRVYGESK		238	624;1679	True;True	638;1726
A0A0C4DH31;P23083			A0A0C4DH31;P23083	1;1	1;1	1;1	Ig heavy chain V-I region V35	IGHV1-18	21.1108		21.1108	23.1108		23.1108	Immunoglobulin heavy variable 1-18;Immunoglobulin heavy variable 1-2	2	1	1	1	0	1	0	1	0	1	9.4	9.4	9.4	12.82	117	117;117	0.0076923	5.7817	0	9.4	9058300	0	9058300	4	2264600	0	2264600	1	SDDTAVYYCAR		32	1819	True	1869
Q01469;I6L8B7;A8MUU1			Q01469;I6L8B7	4;2;1	4;2;1	4;2;1	Fatty acid-binding protein, epidermal	FABP5	21.0853	21.0853		25.9932	25.9932		Fatty acid-binding protein 5;Isoform of Q01469, Fatty acid-binding protein 5	3	4	4	4	4	0	4	0	4	0	32.6	32.6	32.6	15.164	135	135;101;101	0	25.085	32.6	0	66794000	66794000	0	8	2224900	2224900	0	5	ELGVGIALRK;GFDEYMKELGVGIALR;MGAMAKPDCIITCDGK;NLTIKTESTLK		442	479;646;1417;1561	True;True;True;True	492;660;1450;1451;1601
F5H5G7;F5H155;A8MW50;G3XAP5;A0A3B3IS95;F5H245;A0A5F9ZHM4;P00338-5;P00338-4;P00338-2;Q6ZMR3;P07864;P00338;P07195;P00338-3			F5H5G7;F5H155;A8MW50;G3XAP5;A0A3B3IS95;F5H245;A0A5F9ZHM4;P00338-5;P00338-4;P00338-2;Q6ZMR3;P07864;P00338;P07195;P00338-3	1;1;1;1;1;1;1;1;1;1;1;1;1;1;1	1;1;1;1;1;1;1;1;1;1;1;1;1;1;1	1;1;1;1;1;1;1;1;1;1;1;1;1;1;1	L-lactate dehydrogenase;L-lactate dehydrogenase A chain;L-lactate dehydrogenase A-like 6A;L-lactate dehydrogenase C chain;L-lactate dehydrogenase B chain	LDHC;LDHB;LDHA;LDHAL6A	20.8694	20.8694		23.8694	23.8694		Isoform of P07864, L-lactate dehydrogenase;Isoform of P07864, L-lactate dehydrogenase;Isoform of P07195, L-lactate dehydrogenase (Fragment);Isoform of P07864, L-lactate dehydrogenase;readthrough, L-lactate dehydrogenase;Isoform of P07864, L-lactate dehydro	15	1	1	1	1	0	1	0	1	0	6.6	6.6	6.6	20.008	183	183;225;232;241;281;318;341;241;274;274;332;332;332;334;361	0.0021978	6.4721	6.6	0	15325000	15325000	0	8	1915600	1915600	0	1	VIGSGCNLDSAR		66	2307	True	2371
Q9BXK1			Q9BXK1	1	1	1	Krueppel-like factor 16	KLF16	20.8236	20.8236		23.9935	23.9935		Krueppel-like factor 16	1	1	1	1	1	0	1	0	1	0	15.9	15.9	15.9	25.43	252	252	0	39.315	15.9	0	16702000	16702000	0	9	1855800	1855800	0	3	EAASPGTPGPPPPPPAASGPGPGAAAAPHLLAASILADLR		531	414	True	426
CON__Q9BYR4;Q9BYR4			CON__Q9BYR4;Q9BYR4	1;1	1;1	1;1	Keratin-associated protein 4-3	KRTAP4-3	20.7906	20.7906		24.5979	24.5979		;Keratin-associated protein 4-3	2	1	1	1	1	0	1	0	1	0	5.6	5.6	5.6	20.504	195	195;195	0	16.626	5.6	0	25393000	25393000	0	14	1813800	1813800	0	1	CPFSCPTTCCR	+	194	287	True	295
M0QYR1;P08621-3;P08621-2;P08621			M0QYR1;P08621-3;P08621-2;P08621	1;1;1;1	1;1;1;1	1;1;1;1	U1 small nuclear ribonucleoprotein 70 kDa	SNRNP70	20.6978	20.6978		23.2828	23.2828		Isoform of P08621, U1 small nuclear ribonucleoprotein 70 kDa (Fragment);Isoform of P08621, Isoform 3 of U1 small nuclear ribonucleoprotein 70 kDa;Isoform of P08621, Isoform 2 of U1 small nuclear ribonucleoprotein 70 kDa;U1 small nuclear ribonucleoprotein 7	4	1	1	1	1	0	1	0	1	0	10.6	10.6	10.6	11.476	94	94;166;428;437	0.0060729	6.0112	10.6	0	10205000	10205000	0	6	1700800	1700800	0	1	EFEVYGPIKR		278	442	True	454
K7EM56;A0A0B4J2B4;S4R417;K7ELC2;P62841			K7EM56;A0A0B4J2B4;S4R417;K7ELC2;P62841	1;1;1;1;1	1;1;1;1;1	1;1;1;1;1	40S ribosomal protein S15	RPS15	20.684	20.684		23.269	23.269		Isoform of P62841, 40S ribosomal protein S15;Isoform of P62841, 40S ribosomal protein S15;Isoform of P62841, 40S ribosomal protein S15;Isoform of P62841, 40S ribosomal protein S15;40S ribosomal protein S15	5	1	1	1	1	0	1	0	1	0	24.1	24.1	24.1	12.99	112	112;118;135;152;145	0	14.75	24.1	0	10108000	10108000	0	6	1684600	1684600	0	2	TFNQVEIKPEMIGHYLGEFSITYKPVK		28	2086	True	2144
P17028-2;P17028			P17028-2;P17028	1;1	1;1	1;1	Zinc finger protein 24	ZNF24	20.6092		20.6092	23.6092		23.6092	Isoform of P17028, Isoform 2 of Zinc finger protein 24;Zinc finger protein 24	2	1	1	1	0	1	0	1	0	1	15	15	15	22.382	193	193;368	0	16.964	0	15	12796000	0	12796000	8	1599500	0	1599500	2	EVLVEDMVSQEEAQGLPSSELDAVENQLK		352	520	True	534
Q5JNZ5;P62854			Q5JNZ5;P62854	1;1	1;1	1;1	Putative 40S ribosomal protein S26-like 1;40S ribosomal protein S26	RPS26P11;RPS26	20.5336		20.5336	22.8556		22.8556	Putative 40S ribosomal protein S26-like 1;40S ribosomal protein S26	2	1	1	1	1	1	1	1	1	1	10.4	10.4	10.4	13.002	115	115;115	0	6.9932	10.4	10.4	7589400	0	7589400	5	1517900	0	1517900	2	LHYCVSCAIHSK		428	1235	True	1266
Q9BYR3			Q9BYR3	2	2	2	Keratin-associated protein 4-4	KRTAP4-4	20.4164	20.4164		24.5298	24.5298		Keratin-associated protein 4-4	1	2	2	2	2	0	2	0	2	0	22.3	22.3	22.3	18.023	166	166	0	11.185	22.3	0	24222000	24222000	0	11	1399400	1399400	0	2	TTCCRPSCCVSR;TTCCRPSCCVSSCCRPQCCQTTCCR		535	2212;2213	True;True	2275;2276
P0C7P0			P0C7P0	1	1	1	CDGSH iron-sulfur domain-containing protein 3, mitochondrial	CISD3	20.3361	20.3361		23.3361	23.3361		CDGSH iron-sulfur domain-containing protein 3, mitochondrial	1	1	1	1	1	0	1	0	1	0	8.7	8.7	8.7	14.215	127	127	0.0060362	6.0019	8.7	0	10589000	10589000	0	8	1323700	1323700	0	1	TPIKVELVAGK		332	2174	True	2236
Q5JZB7;A0A087X074			Q5JZB7;A0A087X074	1;1	1;1	1;1		SPIN2B;SPIN2A	20.2486		20.2486	23.4185		23.4185	Isoform of Q9BPZ2, Spindlin-2B;Isoform of Q99865, Spindlin-2A	2	1	1	1	0	1	0	1	0	1	10.8	10.8	10.8	17.601	157	157;157	0	6.9953	0	10.8	11212000	0	11212000	9	1245800	0	1245800	1	GTVLDQLLDDYKEGDLR		14	780	True	794
P31942-6;P31942-5;P31942-4;P31942-3;P31942-2;P31942			P31942-6;P31942-5;P31942-4;P31942-3;P31942-2;P31942	1;1;1;1;1;1	1;1;1;1;1;1	1;1;1;1;1;1	Heterogeneous nuclear ribonucleoprotein H3	HNRNPH3	20.2478	20.2478		22.5698	22.5698		Isoform of P31942, Isoform 6 of Heterogeneous nuclear ribonucleoprotein H3;Isoform of P31942, Isoform 5 of Heterogeneous nuclear ribonucleoprotein H3;Isoform of P31942, Isoform 4 of Heterogeneous nuclear ribonucleoprotein H3;Isoform of P31942, Isoform 3 of	6	1	1	1	1	0	1	0	1	0	12.2	12.2	12.2	15.413	139	139;145;215;297;331;346	0.0021186	6.2847	12.2	0	6225700	6225700	0	5	1245100	1245100	0	1	ATENDIANFFSPLNPIR		372	221	True	229
Q9BYR5			Q9BYR5	1	1	1	Keratin-associated protein 4-2	KRTAP4-2	20.1719	20.1719		23.3418	23.3418		Keratin-associated protein 4-2	1	1	1	1	1	0	1	0	1	0	17.6	17.6	17.6	14.462	136	136	0	9.8531	17.6	0	10631000	10631000	0	9	1181300	1181300	0	1	TTCYRPSCCVSTCCRPTCSSGSCC		536	2215	True	2278
O00767			O00767	1	1	1	Acyl-CoA desaturase	SCD	20.1377	20.1377		23.8382	23.8382		Stearoyl-CoA desaturase	1	1	1	1	1	0	1	0	1	0	5.3	5.3	5.3	41.522	359	359	0.0021598	6.3876	5.3	0	14997000	14997000	0	13	1153600	1153600	0	0	GSTLDLSDLEAEKLVMFQR		287	768	True	782
P06732			P06732	1	1	1	Creatine kinase M-type;Creatine kinase M-type, N-terminally processed	CKM	20.0576	20.0576		24.3795	24.3795		Creatine kinase M-type	1	1	1	1	1	0	1	0	1	0	5.5	5.5	5.5	43.101	381	381	0	59.742	5.5	0	21826000	21826000	0	20	1091300	1091300	0	2	GTGGVDTAAVGSVFDVSNADR		329	777	True	791
Q9Y4E6-2;Q9Y4E6			Q9Y4E6-2;Q9Y4E6	1;1	1;1	1;1	WD repeat-containing protein 7	WDR7	20.0551		20.0551	26.1844		26.1844	Isoform of Q9Y4E6, Isoform 2 of WD repeat-containing protein 7;WD repeat-containing protein 7	2	1	1	1	0	1	0	1	0	1	1.2	1.2	1.2	160.51	1457	1457;1490	0.0091241	5.6197	0	1.2	76261000	0	76261000	70	1089400	0	1089400	0	VTCLLYPHQVSARYDQR		561	2400	True	2467
Q9H0E9			Q9H0E9	1	1	1	Bromodomain-containing protein 8	BRD8	20.0482		20.0482	25.7487		25.7487	Bromodomain-containing protein 8	1	1	1	1	0	1	0	1	0	1	1.3	1.3	1.3	135.33	1235	1235	0.0093284	5.6651	0	1.3	56381000	0	56381000	52	1084200	0	1084200	0	QEVLEQIQVLNIWLDK		540	1642	True	1689
A0A087WZS7;Q9UMZ2-6;Q9UMZ2-9;Q9UMZ2-4;Q9UMZ2-8;Q9UMZ2-3;Q9UMZ2-7;Q9UMZ2-5;Q9UMZ2			A0A087WZS7;Q9UMZ2-6;Q9UMZ2-9;Q9UMZ2-4;Q9UMZ2-8;Q9UMZ2-3;Q9UMZ2-7;Q9UMZ2-5;Q9UMZ2	1;1;1;1;1;1;1;1;1	1;1;1;1;1;1;1;1;1	1;1;1;1;1;1;1;1;1	Synergin gamma	SYNRG	19.8815		19.8815	23.4665		23.4665	Isoform of Q9UMZ2, Synergin gamma (Fragment);Isoform of Q9UMZ2, Isoform 5 of Synergin gamma;Isoform of Q9UMZ2, Isoform 8 of Synergin gamma;Isoform of Q9UMZ2, Isoform 3 of Synergin gamma;Isoform of Q9UMZ2, Isoform 7 of Synergin gamma;Isoform of Q9UMZ2, Isof	9	1	1	1	0	1	0	1	0	1	5.9	5.9	5.9	26.389	236	236;1108;1179;1224;1235;1236;1259;1302;1314	0.007722	5.7987	0	5.9	11591000	0	11591000	12	965880	0	965880	1	SNTLNEKPALPVIR		12	1948	True	2002
CON__P02662			CON__P02662	1	1	1			19.8606		19.8606	23.0305		23.0305		1	1	1	1	0	1	0	1	0	1	5	5	5	22.975	199	199	0.004158	6.1513	0	5	8568000	0	8568000	9	952000	0	952000	1	YLGYLEQLLR	+	163	2471	True	2541
P61626;F8VV32;A0A0B4J259			P61626;F8VV32;A0A0B4J259	2;1;1	2;1;1	2;1;1	Lysozyme C;Lysozyme	LYZ	19.8555	19.8555		23.0254	23.0254		Lysozyme C;Isoform of P61626, Lysozyme C;Isoform of P61626, Lysozyme C	3	2	2	2	1	1	1	1	1	1	14.9	14.9	14.9	16.537	148	148;104;137	0	35.665	6.8	8.1	8537700	8537700	0	9	948640	948640	0	2	RVVRDPQGIR;STDYGIFQINSR		408	1802;2015	True;True	1852;2069
H0Y6E7;H3BT71;P38159-2;P38159			H0Y6E7;H3BT71;P38159-2;P38159	1;1;1;1	1;1;1;1	1;1;1;1	RNA-binding motif protein, X chromosome;RNA-binding motif protein, X chromosome, N-terminally processed	RBMX	19.8282	19.8282		23.9982	23.9982		Isoform of P38159, RNA-binding motif protein, X chromosome (Fragment);Isoform of P38159, RNA-binding motif protein, X chromosome;Isoform of P38159, Isoform 2 of RNA-binding motif protein, X chromosome;RNA-binding motif protein, X chromosome	4	1	1	1	1	0	1	0	1	0	5.5	5.5	5.5	31.745	292	292;296;378;391	0	7.611	5.5	0	16756000	16756000	0	18	930880	930880	0	1	AIKVEQATKPSFESGR		240	97	True	100
Q9BYQ9			Q9BYQ9	1	1	1	Keratin-associated protein 4-8	KRTAP4-8	19.7727	19.7727		23.2321	23.2321		Keratin-associated protein 4-8	1	1	1	1	1	0	1	0	1	0	15.1	15.1	15.1	19.627	185	185	0	10.071	15.1	0	9852900	9852900	0	11	895720	895720	0	3	VSCHTTCYRPACVISTCPRPVCCASSCC		534	2383	True	2450
P17096-2			P17096-2	1	1	1	High mobility group protein HMG-I/HMG-Y	HMGA1	19.7698	19.7698		22.0917	22.0917		Isoform of P17096, Isoform HMG-Y of High mobility group protein HMG-I/HMG-Y	1	1	1	1	1	0	1	0	1	0	14.6	14.6	14.6	10.679	96	96	0.0091575	5.6219	14.6	0	4469500	4469500	0	5	893900	893900	0	1	KQPPKEPSEVPTPK		354	1125	True	1151
Q13835-2;Q13835			Q13835-2;Q13835	4;4	4;4	4;4	Plakophilin-1	PKP1	19.6659	19.6659		25.1578	25.1578		Isoform of Q13835, Isoform 1 of Plakophilin-1;Plakophilin-1	2	4	4	4	4	0	4	0	4	0	6.2	6.2	6.2	80.496	726	726;747	0	118.08	6.2	0	37432000	37432000	0	45	831830	831830	0	4	AVQYLSSQDEK;LDAEVPTR;LLQSGNSDVVR;SPNQNVQQAAAGALR		456	257;1195;1287;1954	True;True;True;True	265;1223;1318;2008
A0A024QZP7;P06493-2;P06493;G3V317;E5RIU6;E7ESI2;G3V5T9;P24941-2;P24941;Q00526		A0A024QZP7	A0A024QZP7;P06493-2;P06493;G3V317;E5RIU6;E7ESI2;G3V5T9;P24941-2;P24941;Q00526	2;2;2;1;1;1;1;1;1;1	2;2;2;1;1;1;1;1;1;1	2;2;2;1;1;1;1;1;1;1	Cyclin-dependent kinase 1;Cyclin-dependent kinase 2;Cyclin-dependent kinase 3	CDC2;CDK1;CDK2;CDK3	19.6151		19.6151	24.7794		24.7794	Isoform of P06493, Cell division cycle 2, G1 to S and G2 to M, isoform CRA_a;Isoform of P06493, Isoform 2 of Cyclin-dependent kinase 1;Cyclin-dependent kinase 1;Isoform of P24941, Cyclin-dependent kinase 2;Isoform of P06493, Cyclin-dependent kinase 1 (Frag	10	2	2	2	0	2	0	2	0	2	7.4	7.4	7.4	34.081	297	297;240;297;39;189;238;346;264;298;305	0	11.642	0	7.4	28796000	0	28796000	19	803020	0	803020	2	IGEGTYGVVYK;WKPGSLASHVK		0	913;2433	True;True	931;2501
B0QYA8;B0QYA6;B0QYA5;O15371-2;O15371-3;O15371			B0QYA8;B0QYA6;B0QYA5;O15371-2;O15371-3;O15371	1;1;1;1;1;1	1;1;1;1;1;1	1;1;1;1;1;1	Eukaryotic translation initiation factor 3 subunit D	EIF3D	19.584	19.584		21.9059	21.9059		Isoform of O15371, Eukaryotic translation initiation factor 3 subunit D (Fragment);Isoform of O15371, Eukaryotic translation initiation factor 3 subunit D (Fragment);Isoform of O15371, Eukaryotic translation initiation factor 3 subunit D (Fragment);Isoform	6	1	1	1	1	0	1	0	1	0	10.6	10.6	10.6	14.476	123	123;173;269;499;533;548	0.0021739	6.414	10.6	0	3929500	3929500	0	5	785900	785900	0	0	VADWTGATYQDKR		123	2250	True	2314
P12004			P12004	1	1	1	Proliferating cell nuclear antigen	PCNA	19.4356		19.4356	23.4356		23.4356	Proliferating cell nuclear antigen	1	1	1	1	1	1	1	1	1	1	8.8	8.8	8.8	28.768	261	261	0	25.809	8.8	8.8	11345000	0	11345000	16	709090	0	709090	2	ATPLSSTVTLSMSADVPLVVEYK		337	230	True	238
A0A0A0MS07;A0A4W9A917;A0A0A0MS08;A0A286YES1;P01857;P01860			A0A0A0MS07;A0A4W9A917;A0A0A0MS08;A0A286YES1;P01857;P01860	1;1;1;1;1;1	1;1;1;1;1;1	1;1;1;1;1;1	Ig gamma-1 chain C region;Ig gamma-3 chain C region	IGHG1;IGHG3	19.3354	19.3354		23.0359	23.0359		Isoform of P01857, Immunoglobulin heavy constant gamma 1 (Fragment);Isoform of P01860, Immunoglobulin heavy constant gamma 3 (Fragment);Isoform of P01857, Immunoglobulin heavy constant gamma 1 (Fragment);Isoform of P01860, Immunoglobulin heavy constant gam	6	1	1	1	1	0	1	0	1	0	4.7	4.7	4.7	31.983	295	295;377;399;446;330;377	0	6.6995	4.7	0	8599900	8599900	0	13	661530	661530	0	0	STSGGTAALGCLVK		18	2024	True	2079
P36542-2;P36542			P36542-2;P36542	1;1	1;1	1;1	ATP synthase subunit gamma, mitochondrial	ATP5C1	19.3139	19.3139		23.0144	23.0144		Isoform of P36542, Isoform Heart of ATP synthase subunit gamma, mitochondrial;ATP synthase subunit gamma, mitochondrial	2	1	1	1	1	0	1	0	1	0	4	4	4	32.881	297	297;298	0.0059642	5.9548	4	0	8472500	8472500	0	13	651730	651730	0	1	IYGLGSLALYEK		380	1037	True	1061
P31947-2;P31947			P31947-2;P31947	1;1	1;1	1;1	14-3-3 protein sigma	SFN	19.1049	19.1049		22.9123	22.9123		Isoform of P31947, Isoform 2 of 14-3-3 protein sigma;14-3-3 protein sigma	2	1	1	1	1	0	1	0	1	0	6	6	6	24.336	216	216;248	0	8.7997	6	0	7893600	7893600	0	14	563830	563830	0	1	YLAEVATGDDKKR		373	2469	True	2539
M0R216;M0R3F6;M0R2Z9;Q8IX01-4;Q8IX01-3;Q8IX01			M0R216;M0R3F6;M0R2Z9;Q8IX01-4;Q8IX01-3;Q8IX01	1;1;1;1;1;1	1;1;1;1;1;1	1;1;1;1;1;1	SURP and G-patch domain-containing protein 2	SUGP2	19.0754	19.0754		21.8827	21.8827		Isoform of Q8IX01, SURP and G-patch domain-containing protein 2 (Fragment);Isoform of Q8IX01, SURP and G-patch domain-containing protein 2;Isoform of Q8IX01, SURP and G-patch domain-containing protein 2;Isoform of Q8IX01, Isoform 4 of SURP and G-patch doma	6	1	1	1	1	0	1	0	1	0	10	10	10	19.079	170	170;841;1096;1030;1040;1082	0.009058	5.6055	10	0	3866900	3866900	0	7	552410	552410	0	0	DLEFSHSDSRDQVIGHR		282	346	True	355
A0A0D9SEV2			A0A0D9SEV2	1	1	1		ZNF133	19.0693		19.0693	20.6542		20.6542	Isoform of P52736, Zinc finger protein 133	1	1	1	1	0	1	0	1	0	1	42.6	42.6	42.6	5.6625	47	47	0.0089606	5.5707	0	42.6	1650200	0	1650200	3	550070	0	550070	0	EVMLENYSNLVSLVTYFLFL		34	521	True	535
E7EUT5;P04406-2;P04406			E7EUT5;P04406-2;P04406	3;3;3	3;3;3	3;3;3	Glyceraldehyde-3-phosphate dehydrogenase	GAPDH	19.0364	19.0364		22.7368	22.7368		Isoform of P04406, Glyceraldehyde-3-phosphate dehydrogenase;Isoform of P04406, Isoform 2 of Glyceraldehyde-3-phosphate dehydrogenase;Glyceraldehyde-3-phosphate dehydrogenase	3	3	3	3	3	0	3	0	3	0	20.4	20.4	20.4	27.87	260	260;293;335	0	108.43	20.4	0	6989700	6989700	0	13	537670	537670	0	4	GALQNIIPASTGAAK;IISNASCTTNCLAPLAK;WGDAGAEYVVESTGVFTTMEK		210	622;943;2429	True;True;True	636;961;2497
P0DPA2			P0DPA2	1	1	1			19.0362	19.0362		22.8436	22.8436		V-set and immunoglobulin domain-containing protein 8	1	1	1	1	1	0	1	0	1	0	3.1	3.1	3.1	43.89	414	414	0	7.0025	3.1	0	7526700	7526700	0	14	537620	537620	0	1	CYASGGSQPLSYK		333	301	True	310
Q9NXV2			Q9NXV2	1	1	1	BTB/POZ domain-containing protein KCTD5	KCTD5	19.0144	19.0144		22.5993	22.5993		BTB/POZ domain-containing protein KCTD5	1	1	1	1	1	0	1	0	1	0	6.8	6.8	6.8	26.092	234	234	0	7.5147	6.8	0	6354300	6354300	0	12	529530	529530	0	0	ELHNTPYGTASEPSEK		546	481	True	494
CON__Q28065			CON__Q28065	1	1	1			18.9921		18.9921	23.9463		23.9463		1	1	1	1	0	1	0	1	0	1	2.8	2.8	2.8	68.886	610	610	0	8.2335	0	2.8	16164000	0	16164000	31	521430	0	521430	1	ELSCTSSGWSPAVPQCK	+	181	484	True	497
E9PLA9;G3V153;Q14444-2;Q14444			E9PLA9;G3V153;Q14444-2;Q14444	1;1;1;1	1;1;1;1	1;1;1;1	Caprin-1	CAPRIN1	18.9388	18.9388		22.1087	22.1087		Isoform of Q14444, Caprin-1 (Fragment);Isoform of Q14444, Caprin-1;Isoform of Q14444, Isoform 2 of Caprin-1;Caprin-1	4	1	1	1	1	0	1	0	1	0	11.8	11.8	11.8	20.236	186	186;628;694;709	0	10.86	11.8	0	4522500	4522500	0	9	502500	502500	0	1	TVLELQYVLDKLGDDEVRTDLK		223	2234	True	2298
H7C0T1;H7C2R9;C9JQV0;Q9BRJ6			H7C0T1;H7C2R9;C9JQV0;Q9BRJ6	1;1;1;1	1;1;1;1	1;1;1;1	Uncharacterized protein C7orf50	C7orf50	18.9247	18.9247		21.9247	21.9247		Isoform of Q9BRJ6, Uncharacterized protein C7orf50 (Fragment);Isoform of Q9BRJ6, Uncharacterized protein C7orf50 (Fragment);Isoform of Q9BRJ6, Uncharacterized protein C7orf50 (Fragment);Uncharacterized protein C7orf50	4	1	1	1	1	0	1	0	1	0	8	8	8	18.743	162	162;179;192;194	0.0089928	5.5764	8	0	3981100	3981100	0	8	497640	497640	0	1	EAGLVAQHPPARR		147	419	True	431
E9PB61;Q86V81			E9PB61;Q86V81	1;1	1;1	1;1	THO complex subunit 4	ALYREF	18.8241	18.8241		22.6315	22.6315		Isoform of Q86V81, THO complex subunit 4;THO complex subunit 4	2	1	1	1	1	0	1	0	1	0	4.2	4.2	4.2	27.557	264	264;257	0.0076775	5.7494	4.2	0	6497700	6497700	0	14	464120	464120	0	2	SLGTADVHFER		213	1926	True	1980
CON__Q9BYQ5;Q9BYQ5;A0A0G2JPP1;A0A0G2JLE6;A0A140TA64;Q9BYR2;Q9BQ66;Q9BYR0			CON__Q9BYQ5;Q9BYQ5;A0A0G2JPP1;A0A0G2JLE6;A0A140TA64;Q9BYR2;Q9BQ66;Q9BYR0	2;2;1;1;1;1;1;1	2;2;1;1;1;1;1;1	2;2;1;1;1;1;1;1	Keratin-associated protein 4-6;Keratin-associated protein 4-5;Keratin-associated protein 4-12;Keratin-associated protein 4-7	KRTAP4-6;KRTAP4-5;KRTAP4-12;KRTAP4-7	18.7718	18.7718		24.3917	24.3917		;Keratin-associated protein 4-6;Isoform of A0A0G2JLE6, Keratin-associated protein 4-8;HCG2042992;Uncharacterized protein;Keratin-associated protein 4-5;Keratin-associated protein 4-12;Keratin-associated protein 4-7	8	2	2	2	2	0	2	0	2	0	24.4	24.4	24.4	21.825	205	205;205;185;195;210;181;201;210	0	14.608	24.4	0	22011000	22011000	0	15	447570	447570	0	3	VSCHTTCYRPTCVISTCPR;VSSCCGSVCSDQGCGLETCCRPSCCQTTCCR	+	193	2384;2396	True;True	2451;2463
Q92947			Q92947	1	1	1	Glutaryl-CoA dehydrogenase, mitochondrial	GCDH	18.6851		18.6851	23.007		23.007	Glutaryl-CoA dehydrogenase, mitochondrial	1	1	1	1	0	1	0	1	0	1	5.5	5.5	5.5	48.127	438	438	0	8.2643	0	5.5	8429400	0	8429400	20	421470	0	421470	0	HAMNLEAVNTYEGTHDIHALILGR		511	800	True	814
A0A804HIV7;Q5HY57;P50402;F8WEQ1;A0A804HIG7;A0A804HLA2		A0A804HIV7	A0A804HIV7;Q5HY57;P50402;F8WEQ1;A0A804HIG7;A0A804HLA2	2;2;2;1;1;1	2;2;2;1;1;1	2;2;2;1;1;1	Emerin	EMD	18.6629		18.6629	21.9849		21.9849	Isoform of P50402, Emerin;Isoform of P50402, Emerin;Emerin;Isoform of P50402, Emerin;Isoform of P50402, Emerin;Isoform of P50402, Emerin	6	2	2	2	0	2	0	2	0	2	14	14	14	24.383	215	215;219;254;21;62;106	0	11.637	0	14	4150500	0	4150500	10	415050	0	415050	2	MDNYADLSDTELTTLLRR;TYGEPESAGPSR		107	1401;2244	True;True	1434;2308
O95218-2;O95218			O95218-2;O95218	1;1	1;1	1;1	Zinc finger Ran-binding domain-containing protein 2	ZRANB2	18.619	18.619		22.7889	22.7889		Isoform of O95218, Isoform 2 of Zinc finger Ran-binding domain-containing protein 2;Zinc finger Ran-binding domain-containing protein 2	2	1	1	1	1	0	1	0	1	0	4.1	4.1	4.1	36.318	320	320;330	0	6.7842	4.1	0	7246800	7246800	0	18	402600	402600	0	1	AGGTEIGKTLAEK		302	64	True	67
P62805			P62805	3	3	3	Histone H4	HIST1H4A	18.6114	18.6114		22.4759	22.4759		Histone H4	1	3	3	3	3	1	3	1	3	1	23.3	23.3	23.3	11.367	103	103	0	18.833	23.3	12.6	5833300	5833300	0	6	400490	400490	0	4	DAVTYTEHAK;DAVTYTEHAKR;TVTAMDVVYALKR		425	313;314;2240	True;True;True	322;323;2304
H0YJU4;H0YJV7;P25490		H0YJU4	H0YJU4;H0YJV7;P25490	3;3;3	3;3;3	3;3;3	Transcriptional repressor protein YY1	YY1	18.5783		18.5783	21.6105		21.6105	Isoform of P25490, Transcriptional repressor protein YY1 (Fragment);Isoform of P25490, Transcriptional repressor protein YY1 (Fragment);Transcriptional repressor protein YY1	3	3	3	3	0	3	0	3	0	3	17.9	17.9	17.9	12.977	123	123;190;414	0	18.544	0	17.9	3201800	0	3201800	5	391400	0	391400	3	KSYLSGGAGAAGGGGADPGNK;KSYLSGGAGAAGGGGADPGNKK;SYLSGGAGAAGGGGADPGNK		244	1136;1137;2043	True;True;True	1163;1164;2098
F8VQD8;A0A087X050;F8VVY1;F8VX63;F8VUB4;F8VV52;Q9NZN8-4;Q9NZN8-5;Q9NZN8;F8VWH8;F8W145			F8VQD8;A0A087X050;F8VVY1;F8VX63;F8VUB4;F8VV52;Q9NZN8-4;Q9NZN8-5;Q9NZN8;F8VWH8;F8W145	2;2;2;2;2;2;2;2;2;1;1	2;2;2;2;2;2;2;2;2;1;1	2;2;2;2;2;2;2;2;2;1;1	CCR4-NOT transcription complex subunit 2	CNOT2	18.389	18.389		21.1963	21.1963		Isoform of Q9NZN8, CCR4-NOT transcription complex subunit 2 (Fragment);Isoform of Q9NZN8, CCR4-NOT transcription complex subunit 2 (Fragment);Isoform of Q9NZN8, CCR4-NOT transcription complex subunit 2 (Fragment);Isoform of Q9NZN8, CCR4-NOT transcription c	11	2	2	2	2	0	2	0	2	0	19.1	19.1	19.1	13.958	131	131;152;182;217;520;531;475;490;540;81;309	0	11.291	19.1	0	2402900	2402900	0	7	343270	343270	0	1	GMSNNTPQLNR;TNSMSSSGLGSPNR		13	725;2162	True;True	739;2224
P31153-2;P31153			P31153-2;P31153	1;1	1;1	1;1	S-adenosylmethionine synthase isoform type-2	MAT2A	18.3365		18.3365	22.1438		22.1438	Isoform of P31153, Isoform 2 of S-adenosylmethionine synthase isoform type-2;S-adenosylmethionine synthase isoform type-2	2	1	1	1	0	1	0	1	0	1	3.7	3.7	3.7	32.964	299	299;395	0.0060606	6.0075	0	3.7	4634000	0	4634000	14	331000	0	331000	1	TQVTVQYMQDR		370	2186	True	2248
A0A286YFA2;A0A286YF22;A0A2C9F2M7;O43175			A0A286YFA2;A0A286YF22;A0A2C9F2M7;O43175	1;1;1;1	1;1;1;1	1;1;1;1	D-3-phosphoglycerate dehydrogenase	PHGDH	18.2606	18.2606		22.4305	22.4305		Isoform of O43175, D-3-phosphoglycerate dehydrogenase;Isoform of O43175, D-3-phosphoglycerate dehydrogenase;Isoform of O43175, D-3-phosphoglycerate dehydrogenase;D-3-phosphoglycerate dehydrogenase	4	1	1	1	1	0	1	0	1	0	1.8	1.8	1.8	47.603	445	445;526;532;533	0.005988	5.9587	1.8	0	5652800	5652800	0	18	314040	314040	0	1	DLPLLLFR		58	360	True	371
A0A1B0GW05			A0A1B0GW05	2	2	2			18.2351	18.2351		23.142	23.142		Isoform of Q2PZI1, Probable C-mannosyltransferase DPY19L1	1	2	2	2	2	0	2	0	2	0	4.3	4.3	4.3	84.533	748	748	0	11.253	4.3	0	9256000	9256000	0	30	308530	308530	0	2	EAAPKPPQPPR;GASDVGAGEPGPERAPLSPGR		52	413;626	True;True	425;640
P28838-2;P28838			P28838-2;P28838	1;1	1;1	1;1	Cytosol aminopeptidase	LAP3	18.2058	18.2058		22.9607	22.9607		Isoform of P28838, Isoform 2 of Cytosol aminopeptidase;Cytosol aminopeptidase	2	1	1	1	1	0	1	0	1	0	1.6	1.6	1.6	52.771	488	488;519	0.0089767	5.5725	1.6	0	8163100	8163100	0	27	302340	302340	0	1	TLIEFLLR		367	2142	True	2201
H7C4H2;Q9Y5M8			H7C4H2;Q9Y5M8	1;1	1;1	1;1	Signal recognition particle receptor subunit beta	SRPRB	18.1539	18.1539		21.3238	21.3238		Isoform of Q9Y5M8, Signal recognition particle receptor subunit beta (Fragment);Signal recognition particle receptor subunit beta	2	1	1	1	1	0	1	0	1	0	12.5	12.5	12.5	17.502	160	160;271	0.0092764	5.6538	12.5	0	2624900	2624900	0	9	291660	291660	0	1	SAAPSTLDSSSTAPAQLGKK		256	1805	True	1855
A0A494C117;A0A087WUE2;A0A494BZT8;Q9Y6A5			A0A494C117;A0A087WUE2;A0A494BZT8;Q9Y6A5	1;1;1;1	1;1;1;1	1;1;1;1	Transforming acidic coiled-coil-containing protein 3	TACC3	18.0738		18.0738	21.0738		21.0738	Isoform of Q9Y6A5, Transforming acidic coiled-coil-containing protein 3 (Fragment);Isoform of Q9Y6A5, Transforming acidic coiled-coil-containing protein 3;Isoform of Q9Y6A5, Transforming acidic coiled-coil-containing protein 3;Transforming acidic coiled-co	4	1	1	1	0	1	0	1	0	1	8.6	8.6	8.6	34.54	325	325;478;834;838	0	11.625	0	8.6	2207200	0	2207200	8	275900	0	275900	1	DSPGRPVPVATETSSMHGANETPSGRPR		7	381	True	392
B0QY64;B0QY60;Q9UH99-3;Q9UH99;Q9UH99-2			B0QY64;B0QY60;Q9UH99-3;Q9UH99;Q9UH99-2	1;1;1;1;1	1;1;1;1;1	1;1;1;1;1	SUN domain-containing protein 2	SUN2	17.9392	17.9392		22.8461	22.8461		Isoform of Q9UH99, SUN domain-containing protein 2;Isoform of Q9UH99, SUN domain-containing protein 2;Isoform of Q9UH99, Isoform 3 of SUN domain-containing protein 2;SUN domain-containing protein 2;Isoform of Q9UH99, Isoform 2 of SUN domain-containing prot	5	1	1	1	1	0	1	0	1	0	1.5	1.5	1.5	75.417	671	671;725;713;717;738	0.0021505	6.3672	1.5	0	7539600	7539600	0	30	251320	251320	0	1	EAALKEDFRR		122	412	True	424
A0A0A0MRK1;E9PAV9;Q5T3I0;Q5T3I0-3;F8W895			A0A0A0MRK1;E9PAV9;Q5T3I0;Q5T3I0-3;F8W895	2;2;2;2;1	2;2;2;2;1	2;2;2;2;1	G patch domain-containing protein 4	GPATCH4	17.8673	17.8673		22.4523	22.4523		Isoform of Q5T3I0, G patch domain-containing protein 4;Isoform of Q5T3I0, G patch domain-containing protein 4;G patch domain-containing protein 4;Isoform of Q5T3I0, Isoform 3 of G patch domain-containing protein 4;Isoform of Q5T3I0, G patch domain-containi	5	2	2	2	2	0	2	0	2	0	8.9	8.9	8.9	42.054	370	370;375;446;451;264	0	11.963	8.9	0	5738700	5738700	0	24	239110	239110	0	3	EAAGSVRTEEVESR;GNEKEDAAGTSGLGELNSR		17	411;727	True;True	423;741
Q96K37			Q96K37	1	1	1	Solute carrier family 35 member E1	SLC35E1	17.8656		17.8656	21.7725		21.7725	Solute carrier family 35 member E1	1	1	1	1	1	1	1	1	1	1	5.9	5.9	5.9	44.772	410	410	0	24.695	5.9	5.9	3582300	0	3582300	15	238820	0	238820	2	AAAAVGAGHGAGGPGAASSSGGAR		517	1	True	1
Q969R5			Q969R5	1	1	1	Lethal(3)malignant brain tumor-like protein 2	L3MBTL2	17.8347	17.8347		22.5352	22.5352		Lethal(3)malignant brain tumor-like protein 2	1	1	1	1	1	0	1	0	1	0	2.1	2.1	2.1	79.109	705	705	0.0076482	5.7445	2.1	0	6078100	6078100	0	26	233770	233770	0	1	KISSEPVPGEIIAVR		512	1095	True	1120
C9J3R1;C9IZP0;J3KR59;J3KR68;Q9UID6			C9J3R1;C9IZP0;J3KR59;J3KR68;Q9UID6	1;1;1;1;1	1;1;1;1;1	1;1;1;1;1	Zinc finger protein 639	ZNF639	17.7013		17.7013	20.2862		20.2862	Isoform of Q9UID6, Zinc finger protein 639 (Fragment);Isoform of Q9UID6, Zinc finger protein 639 (Fragment);Isoform of Q9UID6, Zinc finger protein 639 (Fragment);Isoform of Q9UID6, Zinc finger protein 639 (Fragment);Zinc finger protein 639	5	1	1	1	0	1	0	1	0	1	8.5	8.5	8.5	14.812	130	130;137;216;288;485	0.009434	5.6934	0	8.5	1278700	0	1278700	6	213120	0	213120	1	ILDHTAFSTEK		139	951	True	970
A0A494C0J7;Q08188			A0A494C0J7;Q08188	2;2	2;2	2;2	Protein-glutamine gamma-glutamyltransferase E;Protein-glutamine gamma-glutamyltransferase E 50 kDa catalytic chain;Protein-glutamine gamma-glutamyltransferase E 27 kDa non-catalytic chain	TGM3	17.6547	17.6547		22.9767	22.9767		readthrough, TGc domain-containing protein;Protein-glutamine gamma-glutamyltransferase E	2	2	2	2	1	1	1	1	1	1	3.7	3.7	3.7	78.856	712	712;693	0	11.537	1.3	2.4	8254100	8254100	0	40	206350	206350	0	2	IDVPTLGPK;MDVTDKYKYPEGSDQER		71	903;1403	True;True	921;1436
Q86SK9-2;Q86SK9			Q86SK9-2;Q86SK9	1;1	1;1	1;1	Stearoyl-CoA desaturase 5	SCD5	17.641	17.641		21.4483	21.4483		Isoform of Q86SK9, Isoform 2 of Stearoyl-CoA desaturase 5;Stearoyl-CoA desaturase 5	2	1	1	1	1	0	1	0	1	0	7	7	7	28.982	256	256;330	0.00611	6.0326	7	0	2861400	2861400	0	14	204390	204390	0	1	AGLESSEGGGGPERPGAR		486	67	True	70
A0A7I2V4C2;A0A7I2V5V8;A0A7I2YQU2;A0A7I2YQT9;A0A7I2YQC8;A0A7I2V3U3;A0A7I2YQF8;Q13347			A0A7I2V4C2;A0A7I2V5V8;A0A7I2YQU2;A0A7I2YQT9;A0A7I2YQC8;A0A7I2V3U3;A0A7I2YQF8;Q13347	1;1;1;1;1;1;1;1	1;1;1;1;1;1;1;1	1;1;1;1;1;1;1;1	Eukaryotic translation initiation factor 3 subunit I	EIF3I	17.5946	17.5946		20.9165	20.9165		Isoform of Q13347, Eukaryotic translation initiation factor 3 subunit I;Isoform of Q13347, Eukaryotic translation initiation factor 3 subunit I;Isoform of Q13347, Eukaryotic translation initiation factor 3 subunit I;Isoform of Q13347, Eukaryotic translatio	8	1	1	1	1	0	1	0	1	0	6.6	6.6	6.6	20.544	181	181;270;275;277;294;324;362;325	0.0021692	6.411	6.6	0	1979200	1979200	0	10	197920	197920	0	2	SYSSGGEDGYVR		86	2048	True	2104
C9JEL3;B9A044;B8ZZ50;O60573-2;O60573			C9JEL3;B9A044;B8ZZ50;O60573-2;O60573	1;1;1;1;1	1;1;1;1;1	1;1;1;1;1	Eukaryotic translation initiation factor 4E type 2	EIF4E2	17.5769		17.5769	21.0363		21.0363	Isoform of O60573, Eukaryotic translation initiation factor 4E type 2 (Fragment);Isoform of O60573, Eukaryotic translation initiation factor 4E type 2;Isoform of O60573, Eukaryotic translation initiation factor 4E type 2;Isoform of O60573, Isoform 2 of Euk	5	1	1	1	0	1	0	1	0	1	7.5	7.5	7.5	24.602	213	213;233;236;234;245	0.0021413	6.3521	0	7.5	2150600	0	2150600	11	195510	0	195510	1	TPGRPTSSQSYEQNIK		136	2172	True	2234
Q8WXX5			Q8WXX5	1	1	1	DnaJ homolog subfamily C member 9	DNAJC9	17.4768		17.4768	21.1773		21.1773	DnaJ homolog subfamily C member 9	1	1	1	1	0	1	0	1	0	1	4.2	4.2	4.2	29.909	260	260	0	6.8654	0	4.2	2371400	0	2371400	13	182410	0	182410	1	VYSVLSDREQR		506	2425	True	2493
Q15084-3;Q15084;Q15084-4;Q15084-5;Q15084-2			Q15084-3;Q15084;Q15084-4;Q15084-5;Q15084-2	1;1;1;1;1	1;1;1;1;1	1;1;1;1;1	Protein disulfide-isomerase A6	PDIA6	17.4608		17.4608	21.5482		21.5482	Isoform of Q15084, Isoform 3 of Protein disulfide-isomerase A6;Protein disulfide-isomerase A6;Isoform of Q15084, Isoform 4 of Protein disulfide-isomerase A6;Isoform of Q15084, Isoform 5 of Protein disulfide-isomerase A6;Isoform of Q15084, Isoform 2 of Prot	5	1	1	1	0	1	0	1	0	1	3.2	3.2	3.2	47.837	437	437;440;445;488;492	0.0059172	5.9071	0	3.2	3066600	0	3066600	17	180390	0	180390	1	TGEAIVDAALSALR		462	2091	True	2149
E7EQB2;E7ER44;P02788-2;P02788			E7EQB2;E7ER44;P02788-2;P02788	1;1;1;1	1;1;1;1	1;1;1;1	Lactotransferrin;Lactoferricin-H;Kaliocin-1;Lactoferroxin-A;Lactoferroxin-B;Lactoferroxin-C	LTF	17.4143	17.4143		22.9689	22.9689		Isoform of P02788, Lactotransferrin (Fragment);Isoform of P02788, Lactotransferrin;Isoform of P02788, Isoform DeltaLf of Lactotransferrin;Lactotransferrin	4	1	1	1	1	0	1	0	1	0	2.7	2.7	2.7	76.625	696	696;708;666;710	0.0092421	5.6422	2.7	0	8209500	8209500	0	47	174670	174670	0	1	IDSGLYLGSGYFTAIQNLR		205	902	True	920
O43143		O43143	O43143	2	2	2	Pre-mRNA-splicing factor ATP-dependent RNA helicase DHX15	DHX15	17.3419		17.3419	22.6273		22.6273	ATP-dependent RNA helicase DHX15	1	2	2	2	0	2	0	2	0	2	3.8	3.8	3.8	90.932	795	795	0	11.154	0	3.8	6478700	0	6478700	39	166120	0	166120	2	HQSFVLVGETGSGK;TLATDILMGVLKEVVR		292	860;2136	True;True	878;2195
Q6ZNB6-2;Q6ZNB6			Q6ZNB6-2;Q6ZNB6	1;1	1;1	1;1	NF-X1-type zinc finger protein NFXL1	NFXL1	17.1785	17.1785		22.3485	22.3485		Isoform of Q6ZNB6, Isoform 2 of NF-X1-type zinc finger protein NFXL1;NF-X1-type zinc finger protein NFXL1	2	1	1	1	1	0	1	0	1	0	3.3	3.3	3.3	80.507	733	733;911	0	9.0439	3.3	0	5340400	5340400	0	36	148340	148340	0	2	GSVGAVPSGTSPGGVATTAAAGSR		481	769	True	783
Q5JW30;O95793-2;O95793-3;O95793;Q5JW28		Q5JW30	Q5JW30;O95793-2;O95793-3;O95793;Q5JW28	2;2;2;2;1	2;2;2;2;1	2;2;2;2;1	Double-stranded RNA-binding protein Staufen homolog 1	STAU1	17.1705		17.1705	22.0774		22.0774	Isoform of O95793, Double-stranded RNA-binding protein Staufen homolog 1;Isoform of O95793, Isoform Short of Double-stranded RNA-binding protein Staufen homolog 1;Isoform of O95793, Isoform 3 of Double-stranded RNA-binding protein Staufen homolog 1;Double-	5	2	2	2	1	1	1	1	1	1	6.9	6.9	6.9	54.708	494	494;496;502;577;199	0	12.74	2.6	4.3	4425400	0	4425400	30	147510	0	147510	2	KEKEPEYTLLTER;NAAIAVLEELKKLPPLPAVER		304	1066;1490	True;True	1091;1527
M0QXD6;P35269			M0QXD6;P35269	1;1	1;1	1;1	General transcription factor IIF subunit 1	GTF2F1	17.1329	17.1329		21.3028	21.3028		Isoform of P35269, Transcription initiation factor IIF subunit alpha (Fragment);General transcription factor IIF subunit 1	2	1	1	1	1	1	1	1	1	1	4.6	4.6	4.6	48.595	433	433;517	0.0061728	6.0766	4.6	4.6	2587000	2587000	0	18	143720	143720	0	2	GNSRPGTPSAEGGSTSSTLR		276	734	True	748
P04818-3;P04818			P04818-3;P04818	1;1	1;1	1;1	Thymidylate synthase	TYMS	17.0081	17.0081		20.33	20.33		Isoform of P04818, Isoform 3 of Thymidylate synthase;Thymidylate synthase	2	1	1	1	1	0	1	0	1	0	5.7	5.7	5.7	26.14	230	230;313	0.0093458	5.6662	5.7	0	1318100	1318100	0	10	131810	131810	0	0	VIDTIKTNPDDRR		320	2304	True	2368
O00165-5;O00165-3;O00165;O00165-2			O00165-5;O00165-3;O00165;O00165-2	1;1;1;1	1;1;1;1	1;1;1;1	HCLS1-associated protein X-1	HAX1	16.9339		16.9339	20.8408		20.8408	Isoform of O00165, Isoform 5 of HCLS1-associated protein X-1;Isoform of O00165, Isoform 3 of HCLS1-associated protein X-1;HCLS1-associated protein X-1;Isoform of O00165, Isoform 2 of HCLS1-associated protein X-1	4	1	1	1	0	1	0	1	0	1	5.6	5.6	5.6	26.099	231	231;253;279;287	0.0022222	6.5254	0	5.6	1878000	0	1878000	15	125200	0	125200	2	DSMLKYPDSHQPR		284	380	True	391
P35579;A0A8I5KWT8;P35579-2;B1AH99;P35749;A0A8I5KU92;A0A2R8Y4C3;A0A494C024;M0QY43;A0A8I5KYI1;Q7Z406-6;Q5BKV1;Q7Z406;P35749-2;Q7Z406-4;P35749-3;P35749-4;Q7Z406-5;Q7Z406-2			P35579;A0A8I5KWT8;P35579-2	10;10;7;1;1;1;1;1;1;1;1;1;1;1;1;1;1;1;1	10;10;7;1;1;1;1;1;1;1;1;1;1;1;1;1;1;1;1	10;10;7;1;1;1;1;1;1;1;1;1;1;1;1;1;1;1;1	Myosin-9	MYH9	16.8901	16.8901		25.8185	25.8185		Myosin-9;Isoform of P35579, Myosin-9;Isoform of P35579, Isoform 2 of Myosin-9	19	10	10	10	10	0	10	0	10	0	8.3	8.3	8.3	226.53	1960	1960;1981;1382;103;1972;224;371;635;1002;207;2003;218;1995;1979;1779;1945;1938;1478;2036	0	119.53	8.3	0	59174000	59174000	0	104	121460	121460	0	9	AQQAADKYLYVDKNFINNPLAQADWAAK;ASREEILAQAKENEK;DLGEELEALKTELEDTLDSTAAQQELR;DVLLQVDDERR;EMEAELEDERKQR;NAEQYKDQADKASTR;QLEEAEEEAQRANASR;QLLQANPILEAFGNAK;VKLQEMEGTVK;VRTELADKVTK		113	173;210;349;398;488;1491;1673;1677;2315;2378	True;True;True;True;True;True;True;True;True;True	181;218;358;410;501;1528;1720;1724;2380;2445
P16615-5;P16615-2;P16615-3;P16615;H7C5W9;O14983-3;O14983-2;Q93084-4;Q93084;O14983;P16615-4;Q93084-3;Q93084-7;Q93084-1;Q93084-6;Q93084-5		P16615-5	P16615-5;P16615-2;P16615-3;P16615;H7C5W9;O14983-3;O14983-2;Q93084-4;Q93084;O14983;P16615-4;Q93084-3;Q93084-7;Q93084-1;Q93084-6;Q93084-5	2;2;2;2;1;1;1;1;1;1;1;1;1;1;1;1	2;2;2;2;1;1;1;1;1;1;1;1;1;1;1;1	2;2;2;2;1;1;1;1;1;1;1;1;1;1;1;1	Sarcoplasmic/endoplasmic reticulum calcium ATPase 2;Sarcoplasmic/endoplasmic reticulum calcium ATPase 1;Sarcoplasmic/endoplasmic reticulum calcium ATPase 3	ATP2A2;ATP2A1;ATP2A3	16.8091		16.8091	22.301		22.301	Isoform of P16615, Isoform 5 of Sarcoplasmic/endoplasmic reticulum calcium ATPase 2;Isoform of P16615, Isoform 2 of Sarcoplasmic/endoplasmic reticulum calcium ATPase 2;Isoform of P16615, Isoform 3 of Sarcoplasmic/endoplasmic reticulum calcium ATPase 2;Sarc	16	2	2	2	1	1	1	1	1	1	3.7	3.7	3.7	109.73	997	997;997;999;1042;933;869;994;998;999;1001;1015;1029;1033;1043;1044;1052	0	13.296	2.1	1.6	5167200	0	5167200	45	114830	0	114830	2	DIVPGDIVEIAVGDKVPADIR;KAEIGIAMGSGTAVAK		351	344;1044	True;True	353;1069
A0A3B3ITI4;H0Y8K0;A0A7I2V3F7;A0A7I2V2G2;A0A7I2V2S7;D6RCD7;P38646			A0A3B3ITI4;H0Y8K0;A0A7I2V3F7;A0A7I2V2G2;A0A7I2V2S7;D6RCD7;P38646	1;1;1;1;1;1;1	1;1;1;1;1;1;1	1;1;1;1;1;1;1	Stress-70 protein, mitochondrial	HSPA9	16.8055	16.8055		20.265	20.265		Isoform of P38646, Stress-70 protein, mitochondrial;Isoform of P38646, Heat shock 70kDa protein 9B (Mortalin-2), isoform CRA_a;Isoform of P38646, Stress-70 protein, mitochondrial;Isoform of P38646, Stress-70 protein, mitochondrial;Isoform of P38646, Stress	7	1	1	1	1	0	1	0	1	0	5	5	5	19.298	180	180;458;603;610;648;665;679	0.0021368	6.348	5	0	1260000	1260000	0	11	114540	114540	0	1	VLENAEGAR		67	2322	True	2387
M0QY97;Q9UPT8			M0QY97;Q9UPT8	2;2	2;2	2;2	Zinc finger CCCH domain-containing protein 4	ZC3H4	16.7602	16.7602		21.8895	21.8895		Isoform of Q9UPT8, Zinc finger CCCH domain-containing protein 4 (Fragment);Zinc finger CCCH domain-containing protein 4	2	2	2	2	2	0	2	0	2	0	4.4	4.4	4.4	95.425	910	910;1303	0	10.856	4.4	0	3885100	3885100	0	35	111000	111000	0	2	HVEASGGSGPGDSGPSDPR;TVNATGSSAAPGSSDKPSDPR		277	872;2237	True;True	890;2301
Q15125			Q15125	1	1	1	3-beta-hydroxysteroid-Delta(8),Delta(7)-isomerase	EBP	16.632		16.632	19.2169		19.2169	3-beta-hydroxysteroid-Delta(8),Delta(7)-isomerase	1	1	1	1	1	1	1	1	1	1	5.2	5.2	5.2	26.352	230	230	0	6.9162	5.2	5.2	609350	0	609350	6	101560	0	101560	2	HLTHAQSTLDAK		463	838	True	852
E7ET33;Q06033-2;Q06033			E7ET33;Q06033-2;Q06033	1;1;1	1;1;1	1;1;1	Inter-alpha-trypsin inhibitor heavy chain H3	ITIH3	16.6057		16.6057	21.413		21.413	Isoform of Q06033, Inter-alpha-trypsin inhibitor heavy chain H3;Isoform of Q06033, Isoform 2 of Inter-alpha-trypsin inhibitor heavy chain H3;Inter-alpha-trypsin inhibitor heavy chain H3	3	1	1	1	0	1	0	1	0	1	2.7	2.7	2.7	78.129	698	698;886;890	0.0022173	6.5161	0	2.7	2792300	0	2792300	28	99727	0	99727	2	MSAQTHGLLGQFFQPFDFK		209	1468	True	1503
Q9Y5V3;Q9Y5V3-2			Q9Y5V3;Q9Y5V3-2	1;1	1;1	1;1	Melanoma-associated antigen D1	MAGED1	16.5119		16.5119	21.1557		21.1557	Melanoma-associated antigen D1;Isoform of Q9Y5V3, Isoform 2 of Melanoma-associated antigen D1	2	1	1	1	0	1	0	1	0	1	2.8	2.8	2.8	86.16	778	778;834	0.0061602	6.0751	0	2.8	2336200	0	2336200	25	93449	0	93449	1	AWNDTTKAPTADTQTQNVNQAK		565	266	True	274
A0A8I5KW20;A0A8I5KU25;A0A8I5KWY9;A0A8I5KSF0;A0A8I5KQH9;A0A8I5KXF8;A0A8I5QKX6;A0A8I5KTE5;A0A8I5KQ98;A0A8I5KYV8;A0A8I5QJ69;A0A8I5KVX9;A0A8I5KSV3;A0A8I5QKK4;Q08378-4;Q08378-2;Q08378			A0A8I5KW20;A0A8I5KU25;A0A8I5KWY9;A0A8I5KSF0;A0A8I5KQH9;A0A8I5KXF8;A0A8I5QKX6;A0A8I5KTE5;A0A8I5KQ98;A0A8I5KYV8;A0A8I5QJ69;A0A8I5KVX9;A0A8I5KSV3;A0A8I5QKK4;Q08378-4;Q08378-2;Q08378	1;1;1;1;1;1;1;1;1;1;1;1;1;1;1;1;1	1;1;1;1;1;1;1;1;1;1;1;1;1;1;1;1;1	1;1;1;1;1;1;1;1;1;1;1;1;1;1;1;1;1	Golgin subfamily A member 3	GOLGA3	16.5056		16.5056	21.7151		21.7151	Isoform of Q08378, Golgin subfamily A member 3 (Fragment);Isoform of Q08378, Golgin subfamily A member 3 (Fragment);Isoform of Q08378, Golgin subfamily A member 3;Isoform of Q08378, Golgin subfamily A member 3 (Fragment);Isoform of Q08378, Golgin subfamily	17	1	1	1	0	1	0	1	0	1	2.2	2.2	2.2	80.107	724	724;770;1458;1325;1276;1265;1217;1183;1169;1142;1030;998;922;796;1134;1390;1498	0.007767	5.8217	0	2.2	3442600	0	3442600	37	93043	0	93043	1	SGQVEHLQQETAALKK		110	1870	True	1923
Q9BYE7-3;Q9BYE7			Q9BYE7-3;Q9BYE7	1;1	1;1	1;1	Polycomb group RING finger protein 6	PCGF6	16.453		16.453	19.7749		19.7749	Isoform of Q9BYE7, Isoform 3 of Polycomb group RING finger protein 6;Polycomb group RING finger protein 6	2	1	1	1	0	1	0	1	0	1	4.4	4.4	4.4	30.249	275	275;350	0.0076628	5.7452	0	4.4	897110	0	897110	10	89711	0	89711	1	VSGEATIGHVEK		532	2388	True	2455
Q8NFW8			Q8NFW8	1	1	1	N-acylneuraminate cytidylyltransferase	CMAS	16.4182	16.4182		20.9418	20.9418		N-acylneuraminate cytidylyltransferase	1	1	1	1	1	0	1	0	1	0	3.7	3.7	3.7	48.379	434	434	0.0091912	5.6339	3.7	0	2014200	2014200	0	23	87576	87576	0	1	VGLSGAPADACSTAQK		501	2297	True	2361
C9JF17;P05090			C9JF17;P05090	1;1	1;1	1;1	Apolipoprotein D	APOD	16.3812	16.3812		19.8406	19.8406		Isoform of P05090, Apolipoprotein D (Fragment);Apolipoprotein D	2	1	1	1	1	0	1	0	1	0	5.1	5.1	5.1	24.158	215	215;189	0.0075614	5.6997	5.1	0	938920	938920	0	11	85357	85357	0	2	MTVTDQVNCPK		143	1480	True	1517
A0A0G2JNN3;C9JMY0;A0A087WUE4;Q96PV6-1;Q96PV6		A0A0G2JNN3	A0A0G2JNN3;C9JMY0;A0A087WUE4;Q96PV6-1;Q96PV6	2;2;2;2;2	2;2;2;2;2	2;2;2;2;2	Leukocyte receptor cluster member 8	LENG8	16.3631		16.3631	21.6625		21.6625	Isoform of Q96PV6, Leukocyte receptor cluster member 8 (Fragment);Isoform of Q96PV6, Leukocyte receptor cluster member 8;Isoform of Q96PV6, Leukocyte receptor cluster member 8;Isoform of Q96PV6, Isoform 2 of Leukocyte receptor cluster member 8;Leukocyte re	5	2	2	2	0	2	0	2	0	2	4.7	4.7	4.7	79.376	726	726;837;874;781;800	0	11.161	0	4.7	3319400	0	3319400	31	84289	0	84289	2	RSDSHSDSDSSYSGNECHPVGR;RWEAASSLHPPR		8	1784;1803	True;True	1833;1853
Q9BYQ6			Q9BYQ6	1	1	1	Keratin-associated protein 4-11	KRTAP4-11	16.3385	16.3385		20.2454	20.2454		Keratin-associated protein 4-11	1	1	1	1	1	0	1	0	1	0	8.2	8.2	8.2	20.927	195	195	0	11.675	8.2	0	1243000	1243000	0	15	82867	82867	0	1	VNSCCGSVCSHQGCGR		533	2362	True	2429
Q8WVV4;Q8WVV4-1			Q8WVV4;Q8WVV4-1	2;2	2;2	2;2	Protein POF1B	POF1B	16.3229	16.3229		22.1866	22.1866		Protein POF1B;Isoform of Q8WVV4, Isoform 1 of Protein POF1B	2	2	2	2	2	0	2	0	2	0	4.6	4.6	4.6	68.064	589	589;595	0	14.624	4.6	0	4773400	4773400	0	27	81977	81977	0	4	LRQEIYSSHNQPSTGGR;NLEQENQNLR		505	1333;1542	True;True	1365;1581
A0A1B0GVP4			A0A1B0GVP4	1	1	1			16.3119	16.3119		22.8511	22.8511		Isoform of Q8N3X6, Ligand-dependent nuclear receptor corepressor-like protein	1	1	1	1	1	0	1	0	1	0	0.6	0.6	0.6	211.48	1871	1871	0.0078278	5.8551	0.6	0	7565900	7565900	0	93	81353	81353	0	1	SIETTDMTSLVK		51	1887	True	1941
Q86XL3-2;Q86XL3			Q86XL3-2;Q86XL3	1;1	1;1	1;1	Ankyrin repeat and LEM domain-containing protein 2	ANKLE2	16.0501		16.0501	21.22		21.22	Isoform of Q86XL3, Isoform 2 of Ankyrin repeat and LEM domain-containing protein 2;Ankyrin repeat and LEM domain-containing protein 2	2	1	1	1	0	1	0	1	0	1	2.3	2.3	2.3	72.64	648	648;938	0.009311	5.6578	0	2.3	2442700	0	2442700	36	67852	0	67852	1	GEEDTFSDLIWSNPR		488	640	True	654
P09651;F8VZ49;P09651-2;P09651-3;A0A7I2V3W0;A0A7I2V3R8;F8W6I7;A0A7I2YQX9;A0A7I2V2L6;F8VTQ5;F8W646;H0YH80;A0A7I2V5H0;A0A7I2V5T1;A0A7I2V334;Q32P51;A0A2R8Y4L2		P09651	P09651;F8VZ49;P09651-2;P09651-3;A0A7I2V3W0;A0A7I2V3R8;F8W6I7;A0A7I2YQX9;A0A7I2V2L6;F8VTQ5;F8W646;H0YH80;A0A7I2V5H0;A0A7I2V5T1;A0A7I2V334;Q32P51;A0A2R8Y4L2	2;2;2;2;2;2;2;2;2;1;1;1;1;1;1;1;1	2;2;2;2;2;2;2;2;2;1;1;1;1;1;1;1;1	2;2;2;2;2;2;2;2;2;1;1;1;1;1;1;1;1	Heterogeneous nuclear ribonucleoprotein A1;Heterogeneous nuclear ribonucleoprotein A1, N-terminally processed;Heterogeneous nuclear ribonucleoprotein A1-like 2	HNRNPA1;HNRNPA1L2	15.9306		15.9306	20.1005		20.1005	Heterogeneous nuclear ribonucleoprotein A1;Isoform of P09651, Helix-destabilizing protein (Fragment);Isoform of P09651, Isoform A1-A of Heterogeneous nuclear ribonucleoprotein A1;Isoform of P09651, Isoform 2 of Heterogeneous nuclear ribonucleoprotein A1;Is	17	2	2	2	0	2	0	2	0	2	7	7	7	38.746	372	372;231;320;267;326;319;307;275;242;145;156;191;56;83;83;320;275	0	11.79	0	7	1124200	0	1124200	18	62456	0	62456	2	EDSQRPGAHLTVKK;YHTVNGHNCEVR		79	434;2466	True;True	446;2536
A0A087X0H9;Q5T8P6-5;Q5T8P6-4;Q5T8P6-3;Q5T8P6-2;Q5T8P6			A0A087X0H9;Q5T8P6-5;Q5T8P6-4;Q5T8P6-3;Q5T8P6-2;Q5T8P6	1;1;1;1;1;1	1;1;1;1;1;1	1;1;1;1;1;1	RNA-binding protein 26	RBM26	15.8672	15.8672		20.9547	20.9547		Isoform of Q5T8P6, RNA-binding protein 26;Isoform of Q5T8P6, Isoform 5 of RNA-binding protein 26;Isoform of Q5T8P6, Isoform 4 of RNA-binding protein 26;Isoform of Q5T8P6, Isoform 3 of RNA-binding protein 26;Isoform of Q5T8P6, Isoform 2 of RNA-binding prote	6	1	1	1	1	0	1	0	1	0	1.7	1.7	1.7	113.79	1009	1009;534;558;980;983;1007	0.0093633	5.6691	1.7	0	2032300	2032300	0	34	59774	59774	0	1	TLLVSTSAVDNNEAQKK		15	2145	True	2204
Q86YP4-2;Q86YP4;Q86YP4-3			Q86YP4-2;Q86YP4;Q86YP4-3	1;1;1	1;1;1	1;1;1	Transcriptional repressor p66-alpha	GATAD2A	15.7944	15.7944		21.0423	21.0423		Isoform of Q86YP4, Isoform 2 of Transcriptional repressor p66-alpha;Transcriptional repressor p66-alpha;Isoform of Q86YP4, Isoform 3 of Transcriptional repressor p66-alpha	3	1	1	1	1	0	1	0	1	0	2	2	2	65.225	608	608;633;634	0	7.0831	2	0	2159600	2159600	0	38	56831	56831	0	0	LLQQGTAPAQAK		489	1286	True	1317
Q3BBV0;Q3BBV0-2;A0A087X230;A0A087WTW4;A0A075B6G5;A0A075B7F9;A0A087WWQ1;P0DPF3-2;P0DPF3;A0A494C053;A0A087WV19;A0A087WU30;A0A087WZS8;A0A087WY24;A0A087WY62;A0A087WZJ2;A0A087WVU4;A0A087WUL8;A0A087WYI5;H7BY70;A0A087WW93;A0A087WUF5;A0A087WZE1;A0A087WTH4;A0A087X002;A0A494C0A2;H7BZX4;A0A087WZB6;A0A087WVE3;Q6P3W6;Q9H094-5;Q5TAG4;Q9H094-2;Q3BBV2;Q86T75-2;Q9H094-3;Q9H094;Q5TI25;Q86T75;B4DH59		Q3BBV0	Q3BBV0;Q3BBV0-2;A0A087X230;A0A087WTW4;A0A075B6G5;A0A075B7F9;A0A087WWQ1;P0DPF3-2;P0DPF3;A0A494C053;A0A087WV19;A0A087WU30;A0A087WZS8;A0A087WY24;A0A087WY62;A0A087WZJ2;A0A087WVU4;A0A087WUL8;A0A087WYI5;H7BY70;A0A087WW93;A0A087WUF5;A0A087WZE1;A0A087WTH4;A0A087X002;A0A494C0A2;H7BZX4;A0A087WZB6;A0A087WVE3;Q6P3W6;Q9H094-5;Q5TAG4;Q9H094-2;Q3BBV2;Q86T75-2;Q9H094-3;Q9H094;Q5TI25;Q86T75;B4DH59	2;2;1;1;1;1;1;1;1;1;1;1;1;1;1;1;1;1;1;1;1;1;1;1;1;1;1;1;1;1;1;1;1;1;1;1;1;1;1;1	2;2;1;1;1;1;1;1;1;1;1;1;1;1;1;1;1;1;1;1;1;1;1;1;1;1;1;1;1;1;1;1;1;1;1;1;1;1;1;1	2;2;1;1;1;1;1;1;1;1;1;1;1;1;1;1;1;1;1;1;1;1;1;1;1;1;1;1;1;1;1;1;1;1;1;1;1;1;1;1	Neuroblastoma breakpoint family member 1;Neuroblastoma breakpoint family member 10;Neuroblastoma breakpoint family member 3;Neuroblastoma breakpoint family member 12;Putative neuroblastoma breakpoint family member 8;Neuroblastoma breakpoint family member 11;Neuroblastoma breakpoint family member 14;Neuroblastoma breakpoint family member 26	NBPF1;NBPF19;NBPF14;NBPF26;NBPF12;NBPF8;NBPF11;NBPF9;NOTCH2NL;NBPF10;NBPF3	15.7652		15.7652	21.5201		21.5201	Neuroblastoma breakpoint family member 1;Isoform of Q3BBV0, Isoform 2 of Neuroblastoma breakpoint family member 1;Isoform of A0A087WUL8, Neuroblastoma breakpoint family member 19;Isoform of Q5TI25, Neuroblastoma breakpoint family member 14;Isoform of A0A08	40	2	2	2	0	2	0	2	0	2	2	2	2	139.26	1214	1214;1139;299;921;921;921;942;942;1111;1186;299;577;867;1213;1448;2819;2988;3843;867;5646;867;541;981;770;750;727;577;602;577;3795;563;1457;577;869;598;621;633;921;865;902	0	11.23	0	2	3007400	0	3007400	54	55692	0	55692	2	LAQHLVQK;LAQQLFQK		465	1175;1176	True;True	1202;1203
A0A8I5KUM4;A0A8I5QKQ8;O15269			A0A8I5KUM4;A0A8I5QKQ8;O15269	1;1;1	1;1;1	1;1;1	Serine palmitoyltransferase 1	SPTLC1	15.7132		15.7132	20.1055		20.1055	Isoform of O15269, Serine palmitoyltransferase 1;Isoform of O15269, Serine palmitoyltransferase 1;Serine palmitoyltransferase 1	3	1	1	1	0	1	0	1	0	1	2.8	2.8	2.8	56.326	504	504;493;473	0.0077519	5.8133	0	2.8	1128100	0	1128100	21	53721	0	53721	1	LLKEQEIEDQKNPR		112	1278	True	1309
B4E3S0;Q9ULV4;Q9ULV4-2;Q9ULV4-3;H0YHL7			B4E3S0;Q9ULV4;Q9ULV4-2;Q9ULV4-3;H0YHL7	3;3;3;3;2	3;3;3;3;2	3;3;3;3;2	Coronin;Coronin-1C	CORO1C	15.6923	15.6923		22.1669	22.1669		Isoform of Q9ULV4, Coronin;Coronin-1C;Isoform of Q9ULV4, Isoform 2 of Coronin-1C;Isoform of Q9ULV4, Isoform 3 of Coronin-1C;Isoform of Q9ULV4, Coronin-1C (Fragment)	5	3	3	3	3	0	3	0	3	0	10.8	10.8	10.8	41.603	369	369;474;480;527;165	0	17.794	10.8	0	4708800	4708800	0	16	52950	52950	0	2	AIFLADGNVFTTGFSR;RGLDVNKCEIAR;SIKDTICNQDER		131	92;1747;1890	True;True;True	95;1796;1944
A0A7P0T847;A0A7P0TBP0;V9GZ50;A0A7P0T9N5;A0A7P0TAD3;A0A7P0TAJ5;A0A7P0TAE3;Q9ULX6-2;Q9ULX6			A0A7P0T847;A0A7P0TBP0;V9GZ50;A0A7P0T9N5;A0A7P0TAD3;A0A7P0TAJ5;A0A7P0TAE3;Q9ULX6-2;Q9ULX6	1;1;1;1;1;1;1;1;1	1;1;1;1;1;1;1;1;1	1;1;1;1;1;1;1;1;1	A-kinase anchor protein 8-like	AKAP8L	15.6358	15.6358		19.5427	19.5427		Isoform of Q9ULX6, A-kinase anchor protein 8-like;Isoform of Q9ULX6, A-kinase anchor protein 8-like;Isoform of Q9ULX6, A kinase (PRKA) anchor protein 8-like, isoform CRA_c;Isoform of Q9ULX6, A-kinase anchor protein 8-like;Isoform of Q9ULX6, A-kinase anchor	9	1	1	1	1	0	1	0	1	0	2.5	2.5	2.5	43.068	395	395;408;431;444;465;536;612;585;646	0.0075901	5.708	2.5	0	763730	763730	0	15	50915	50915	0	1	MRGNDTFGPR		97	1464	True	1498
Q14697;Q14697-2			Q14697;Q14697-2	1;1	1;1	1;1	Neutral alpha-glucosidase AB	GANAB	15.2468		15.2468	20.6731		20.6731	Neutral alpha-glucosidase AB;Isoform of Q14697, Isoform 2 of Neutral alpha-glucosidase AB	2	1	1	1	0	1	0	1	0	1	1.1	1.1	1.1	106.87	944	944;966	0.0077821	5.8322	0	1.1	1671900	0	1671900	43	38882	0	38882	1	SIRPGLSPYR		461	1895	True	1949
Q5VYS8-4;Q5VYS8-6;Q5VYS8			Q5VYS8-4;Q5VYS8-6;Q5VYS8	1;1;1	1;1;1	1;1;1	Terminal uridylyltransferase 7	ZCCHC6	15.1274	15.1274		21.0343	21.0343		Isoform of Q5VYS8, Isoform 4 of Terminal uridylyltransferase 7;Isoform of Q5VYS8, Isoform 6 of Terminal uridylyltransferase 7;Terminal uridylyltransferase 7	3	1	1	1	1	0	1	0	1	0	1.5	1.5	1.5	144.65	1259	1259;1457;1495	0	8.562	1.5	0	2147600	2147600	0	60	35793	35793	0	1	NSVLAQGPGATSSAANTCK		473	1595	True	1638
O00257			O00257	1	1	1	E3 SUMO-protein ligase CBX4	CBX4	15.0758		15.0758	20.0759		20.0759	E3 SUMO-protein ligase CBX4	1	1	1	1	0	1	0	1	0	1	2.5	2.5	2.5	61.367	560	560	0.0089127	5.5616	0	2.5	1105200	0	1105200	32	34536	0	34536	1	SHPPDKWAQGAGAK		285	1882	True	1936
Q8N5C8-2;Q8N5C8			Q8N5C8-2;Q8N5C8	1;1	1;1	1;1	TGF-beta-activated kinase 1 and MAP3K7-binding protein 3	TAB3	15.0057	15.0057		19.9599	19.9599		Isoform of Q8N5C8, Isoform 2 of TGF-beta-activated kinase 1 and MAP3K7-binding protein 3;TGF-beta-activated kinase 1 and MAP3K7-binding protein 3	2	1	1	1	1	0	1	0	1	0	2.5	2.5	2.5	75.569	684	684;712	0.0061224	6.0404	2.5	0	1019800	1019800	0	31	32897	32897	0	1	VQADIHDTQAAAADEHR		497	2369	True	2436
Q9UKV8;Q5TA58;A0A6I8PTZ8;Q9UKV8-2;Q9UL18			Q9UKV8;Q5TA58;A0A6I8PTZ8;Q9UKV8-2;Q9UL18	2;1;1;1;1	2;1;1;1;1	2;1;1;1;1	Protein argonaute-2;Protein argonaute;Protein argonaute-1	AGO2;AGO1	14.9594	14.9594		22.152	22.152		Protein argonaute-2;Isoform of Q9UL18, Protein argonaute-1;Isoform of Q9UL18, Protein argonaute-1;Isoform of Q9UKV8, Isoform 2 of Protein argonaute-2;Protein argonaute-1	5	2	2	2	2	0	2	0	2	0	2.7	2.7	2.7	97.207	859	859;782;891;825;857	0	11.253	2.7	0	4660400	4660400	0	51	31858	31858	0	2	AVQVHQDTLR;SGNIPAGTTVDTK		554	256;1865	True;True	264;1917
A0A0A0MTR7;A0A0A0MTC1;Q63HN8;Q63HN8-4;Q63HN8-6		A0A0A0MTR7	A0A0A0MTR7;A0A0A0MTC1;Q63HN8;Q63HN8-4;Q63HN8-6	2;2;2;2;1	2;2;2;2;1	2;2;2;2;1	E3 ubiquitin-protein ligase RNF213	RNF213	14.865		14.865	23.4601		23.4601	Isoform of Q63HN8, E3 ubiquitin-protein ligase RNF213;Isoform of Q63HN8, E3 ubiquitin-protein ligase RNF213;E3 ubiquitin-protein ligase RNF213;Isoform of Q63HN8, Isoform 2 of E3 ubiquitin-protein ligase RNF213;Isoform of Q63HN8, Isoform 4 of E3 ubiquitin-p	5	2	2	2	1	2	1	2	1	2	0.5	0.5	0.5	591.4	5207	5207;5256;5207;5256;557	0	11.142	0.2	0.5	11540000	0	11540000	274	29840	0	29840	2	ENVFMMVVCIELK;LHKEPFGEISSR		22	489;1232	True;True	502;1263
E9PMS6;A0A0A0MTE2;E9PMT2;F8WD26;J3KP06;Q8WWI1-3;Q8WWI1-5;Q8WWI1-4;Q8WWI1-2;Q8WWI1			E9PMS6;A0A0A0MTE2;E9PMT2;F8WD26;J3KP06;Q8WWI1-3;Q8WWI1-5;Q8WWI1-4;Q8WWI1-2;Q8WWI1	1;1;1;1;1;1;1;1;1;1	1;1;1;1;1;1;1;1;1;1	1;1;1;1;1;1;1;1;1;1	LIM domain only protein 7	LMO7	14.3854	14.3854		20.6142	20.6142		Isoform of Q8WWI1, LIM domain only protein 7;Isoform of Q8WWI1, LIM domain only protein 7;Isoform of Q8WWI1, LIM domain only protein 7;Isoform of Q8WWI1, LIM domain only protein 7;Isoform of Q8WWI1, LIM domain only protein 7;Isoform of Q8WWI1, Isoform 3 of	10	1	1	1	1	0	1	0	1	0	1.2	1.2	1.2	145.42	1275	1275;1385;1398;1631;1668;1349;1385;1614;1670;1683	0.0092937	5.6565	1.2	0	1605100	1605100	0	75	21401	21401	0	3	TSTTGVATTQSPTPR		23	2208	True	2270
Q8NDF8-5			Q8NDF8-5	1	1	1			14.3658	14.3658		19.3201	19.3201		Isoform of Q8NDF8, Isoform 5 of Terminal nucleotidyltransferase 4B	1	1	1	1	1	0	1	0	1	0	7.3	7.3	7.3	75.8	698	698	0.0092593	5.6444	7.3	0	654520	654520	0	31	21113	21113	0	1	LRSSRTPSGGASGGGGSSSSSSTATGGSGSSTGSPGGAASAPAPAPAGMYR		499	1336	True	1368
Q6AWB1;E7EX90;A0A7P0Z4C3;A0A804CDA6;Q14203-5;Q14203-2;Q14203-3;Q14203-4;Q14203-6;Q14203			Q6AWB1;E7EX90;A0A7P0Z4C3;A0A804CDA6;Q14203-5;Q14203-2;Q14203-3;Q14203-4;Q14203-6;Q14203	1;1;1;1;1;1;1;1;1;1	1;1;1;1;1;1;1;1;1;1	1;1;1;1;1;1;1;1;1;1	Dynactin subunit 1	DKFZp686E0752;DCTN1	14.3573		14.3573	19.8167		19.8167	Isoform of Q14203, Dynactin subunit 1;Isoform of Q14203, Dynactin subunit 1;Isoform of Q14203, Dynactin subunit 1;Isoform of Q14203, Dynactin subunit 1;Isoform of Q14203, Isoform 5 of Dynactin subunit 1;Isoform of Q14203, Isoform p135 of Dynactin subunit 1	10	1	1	1	0	1	0	1	0	1	1.3	1.3	1.3	98.517	890	890;1256;1261;1273;1139;1144;1236;1253;1271;1278	0.0089445	5.5639	0	1.3	923480	0	923480	44	20988	0	20988	1	ELTNQQEASVER		103	487	True	500
A0A140T936;P26640			A0A140T936;P26640	1;1	1;1	1;1	Valine--tRNA ligase	VARS	13.5217		13.5217	19.3031		19.3031	Isoform of P26640, Valine--tRNA ligase (Fragment);Valine--tRNA ligase	2	1	1	1	0	1	0	1	0	1	1.3	1.3	1.3	131.83	1183	1183;1264	0.006012	5.9884	0	1.3	646850	0	646850	55	11761	0	11761	1	ITPAHDQNDYEVGQR		45	1022	True	1046
H0Y9V9;D6RAN4;A0A2R8Y5Y7;P32969			H0Y9V9;D6RAN4;A0A2R8Y5Y7;P32969	1;1;1;1	1;1;1;1	1;1;1;1	60S ribosomal protein L9	RPL9	-2						Isoform of P32969, 60S ribosomal protein L9;Isoform of P32969, 60S ribosomal protein L9 (Fragment);Isoform of P32969, 60S ribosomal protein L9;60S ribosomal protein L9	4	1	1	1	0	1	0	1	0	1	19.5	19.5	19.5	12.747	113	113;181;220;192	0	7.4485	0	19.5	0	0	0	6	0	0	0	1	SVYAHFPINVVIQENGSLVEIR		61	2035	True	2090
A0A2R8Y851;P62273;P62273-2			A0A2R8Y851;P62273;P62273-2	1;1;1	1;1;1	1;1;1	40S ribosomal protein S29	RPS29	-2						Isoform of P62273, 40S ribosomal protein S29;40S ribosomal protein S29;Isoform of P62273, Isoform 2 of 40S ribosomal protein S29	3	1	1	1	1	0	1	0	1	0	12.6	12.6	12.6	10.256	87	87;56;67	0	21.771	12.6	0	0	0	0	4	0	0	0	1	GHQQLYWSHPR		65	681	True	695
Q5JR04;A0A8I5KXC3;Q9HCE1			Q5JR04;A0A8I5KXC3;Q9HCE1	1;1;1	1;1;1	1;1;1	Putative helicase MOV-10	MOV10	-2						Isoform of Q9HCE1, RNA helicase;Isoform of Q9HCE1, Helicase MOV-10;Helicase MOV-10	3	1	1	1	1	0	1	0	1	0	1.6	1.6	1.6	107.21	947	947;1023;1003	0	9.0325	1.6	0	0	0	0	52	0	0	0	1	LDLQQGQNLLQGLSK		114	1201	True	1230
C9J4Z3;P61513			C9J4Z3;P61513	1;1	1;1	1;1	60S ribosomal protein L37a	RPL37A	-2						Isoform of P61513, 60S ribosomal protein L37a;60S ribosomal protein L37a	2	1	1	1	1	0	1	0	1	0	26.5	26.5	26.5	7.624	68	68;92	0	72.363	26.5	0	0	0	0	4	0	0	0	1	TVAGGAWTYNTTSAVTVK		140	2226	True	2289
C9JA05;D6RHJ6;D6RD17;P01591			C9JA05;D6RHJ6;D6RD17;P01591	1;1;1;1	1;1;1;1	1;1;1;1	Immunoglobulin J chain	JCHAIN;IGJ	-2						Isoform of P01591, Immunoglobulin J chain (Fragment);Isoform of P01591, Immunoglobulin J chain (Fragment);Isoform of P01591, Immunoglobulin J chain (Fragment);Immunoglobulin J chain	4	1	1	1	1	0	1	0	1	0	17.1	17.1	17.1	8.1675	70	70;157;157;159	0.0093809	5.6705	17.1	0	0	0	0	4	0	0	0	1	SSEDPNEDIVER		141	1993	True	2047
CON__ENSEMBL:ENSBTAP00000033053			CON__ENSEMBL:ENSBTAP00000033053	1	1	1			-2							1	1	1	1	1	0	1	0	1	0	15.1	15.1	15.1	14.759	139	139	0	56.236	15.1	0	0	0	0	7	0	0	0	1	ALEWLGGIDTGGSTGYNPGLK	+	154	122	True	126
CON__P01966			CON__P01966	1	1	1			-2							1	1	1	1	0	1	0	1	0	1	10.6	10.6	10.6	15.184	142	142	0.0078125	5.8501	0	10.6	0	0	0	9	0	0	0	2	VGGHAAEYGAEALER	+	160	2294	True	2358
CON__Q2HJF0			CON__Q2HJF0	1	1	1			-2							1	1	1	1	1	1	1	1	1	1	1.4	1.4	1.4	69.182	622	622	0	9.3784	1.4	1.4	0	0	0	38	0	0	0	2	IPSHAVVAR	+	182	987	True	1010
D6RAA6;P57088			D6RAA6;P57088	1;1	1;1	1;1	Transmembrane protein 33	TMEM33	-2						Isoform of P57088, Transmembrane protein 33 (Fragment);Transmembrane protein 33	2	1	1	1	0	1	0	1	0	1	5.4	5.4	5.4	25.223	222	222;247	0	7.2839	0	5.4	0	0	0	9	0	0	0	1	ALLANALTSALR		198	127	True	131
E9PIE4;Q9Y6C9			E9PIE4;Q9Y6C9	1;1	1;1	1;1	Mitochondrial carrier homolog 2	MTCH2	-2						Isoform of Q9Y6C9, Mitochondrial carrier homolog 2 (Fragment);Mitochondrial carrier homolog 2	2	1	1	1	1	0	1	0	1	0	9.2	9.2	9.2	28.549	262	262;303	0	22.639	9.2	0	0	0	0	11	0	0	0	1	ADAASQVLLGSGLTILSQPLMYVK		219	29	True	31
F8VTR7;F8VNU2;F8VZS2;F8VR41;F8W131;F8VV58;F8W1A3;F8VNW3;F8VNP7;F8VVK8;F8W1K7;Q9Y2J0-2;Q9Y2J0			F8VTR7;F8VNU2;F8VZS2;F8VR41;F8W131;F8VV58;F8W1A3;F8VNW3;F8VNP7;F8VVK8;F8W1K7;Q9Y2J0-2;Q9Y2J0	1;1;1;1;1;1;1;1;1;1;1;1;1	1;1;1;1;1;1;1;1;1;1;1;1;1	1;1;1;1;1;1;1;1;1;1;1;1;1	Rabphilin-3A	RPH3A	-2						Isoform of Q9Y2J0, Rabphilin-3A (Fragment);Isoform of Q9Y2J0, Rabphilin-3A (Fragment);Isoform of Q9Y2J0, Rabphilin-3A (Fragment);Isoform of Q9Y2J0, Rabphilin-3A (Fragment);Isoform of Q9Y2J0, Rabphilin-3A (Fragment);Isoform of Q9Y2J0, Rabphilin-3A (Fragment	13	1	1	1	1	1	1	1	1	1	13.8	13.8	13.8	9.0605	80	80;83;94;104;115;120;125;127;133;163;181;690;694	0.0078431	5.8557	13.8	13.8	0	0	0	5	0	0	0	2	MEEMEQERIGR		229	1407	True	1440
H0YJ41;Q9P203-5;Q9P203			H0YJ41;Q9P203-5;Q9P203	1;1;1	1;1;1	1;1;1	BTB/POZ domain-containing protein 7	BTBD7	-2						Isoform of Q9P203, BTB/POZ domain-containing protein 7 (Fragment);Isoform of Q9P203, Isoform 5 of BTB/POZ domain-containing protein 7;BTB/POZ domain-containing protein 7	3	1	1	1	1	0	1	0	1	0	1.3	1.3	1.3	82.66	747	747;781;1132	0.0092251	5.6414	1.3	0	0	0	0	30	0	0	0	1	LLIMKDMVRR		243	1271	True	1302
H7C1I7;Q5VZL5-3;Q5VZL5-2;Q5VZL5-4;Q5VZL5			H7C1I7;Q5VZL5-3;Q5VZL5-2;Q5VZL5-4;Q5VZL5	1;1;1;1;1	1;1;1;1;1	1;1;1;1;1	Zinc finger MYM-type protein 4	ZMYM4	-2						Isoform of Q5VZL5, Zinc finger MYM-type protein 4 (Fragment);Isoform of Q5VZL5, Isoform 3 of Zinc finger MYM-type protein 4;Isoform of Q5VZL5, Isoform 2 of Zinc finger MYM-type protein 4;Isoform of Q5VZL5, Isoform 4 of Zinc finger MYM-type protein 4;Zinc f	5	1	1	1	0	1	0	1	0	1	0.9	0.9	0.9	134.31	1207	1207;1224;1459;1516;1548	0.0089286	5.562	0	0.9	0	0	0	57	0	0	0	1	LSFAHVMRRTR		254	1343	True	1375
J3QQY2;J3KS45;Q9UM00-1;Q9UM00-2;Q9UM00			J3QQY2;J3KS45;Q9UM00-1;Q9UM00-2;Q9UM00	1;1;1;1;1	1;1;1;1;1	1;1;1;1;1	Transmembrane and coiled-coil domain-containing protein 1	TMCO1	-2						Isoform of Q9UM00, Calcium load-activated calcium channel;Isoform of Q9UM00, Calcium load-activated calcium channel (Fragment);Isoform of Q9UM00, Isoform 3 of Calcium load-activated calcium channel;Isoform of Q9UM00, Isoform 2 of Calcium load-activated cal	5	1	1	1	0	1	0	1	0	1	14.4	14.4	14.4	11.372	104	104;143;188;220;239	0	6.7448	0	14.4	0	0	0	5	0	0	0	1	LPFTPLSYIQGLSHR		264	1312	True	1343
O15294			O15294	1	1	1	UDP-N-acetylglucosamine--peptide N-acetylglucosaminyltransferase 110 kDa subunit	OGT	-2						UDP-N-acetylglucosamine--peptide N-acetylglucosaminyltransferase 110 kDa subunit	1	1	1	1	0	1	0	1	0	1	1.5	1.5	1.5	116.92	1046	1046	0	9.6783	0	1.5	0	0	0	50	0	0	0	1	ASSVGNVADSTEPTKR		290	211	True	219
O95613-2;O95613			O95613-2;O95613	1;1	1;1	1;1	Pericentrin	PCNT	-2						Isoform of O95613, Isoform 2 of Pericentrin;Pericentrin	2	1	1	1	1	1	1	1	1	1	0.4	0.4	0.4	355.88	3139	3139;3336	0.0059406	5.9437	0.4	0.4	0	0	0	176	0	0	0	2	ATIENLQENQKR		303	227	True	235
P04746;P0DUB6;P0DTE8;P0DTE7;CON__Q3MHH8;P04746-2;P19961-2;P19961			P04746;P0DUB6;P0DTE8;P0DTE7;CON__Q3MHH8;P04746-2;P19961-2;P19961	2;1;1;1;1;1;1;1	2;1;1;1;1;1;1;1	2;1;1;1;1;1;1;1	Pancreatic alpha-amylase;Alpha-amylase 2B	AMY2A;AMY2B	-2						Pancreatic alpha-amylase;Alpha-amylase 1A;Alpha-amylase 1C;Alpha-amylase 1B;;Isoform of P04746, Isoform 2 of Pancreatic alpha-amylase;Isoform of P19961, Isoform 2 of Alpha-amylase 2B;Alpha-amylase 2B	8	2	2	2	0	2	0	2	0	2	5.3	5.3	5.3	57.706	511	511;511;511;511;511;265;370;511	0	37.682	0	5.3	0	0	0	25	0	0	0	2	ALVFVDNHDNQR;LTGLLDLALEKDYVR	+	319	139;1368	True;True	144;1400
P13674-3;P13674-2			P13674-3;P13674-2	1;1	1;1	1;1			-2						Isoform of P13674, Isoform 3 of Prolyl 4-hydroxylase subunit alpha-1;Isoform of P13674, Isoform 2 of Prolyl 4-hydroxylase subunit alpha-1	2	1	1	1	1	0	1	0	1	0	3.3	3.3	3.3	58.957	516	516;534	0.0094162	5.6836	3.3	0	0	0	0	29	0	0	0	1	ATVHDPETGKLTTAQYR		341	234	True	242
P53701			P53701	1	1	1	Cytochrome c-type heme lyase	HCCS	-2						Holocytochrome c-type synthase	1	1	1	1	0	1	0	1	0	1	6	6	6	30.601	268	268	0.0090744	5.613	0	6	0	0	0	16	0	0	0	1	KWVYPSEQMFWNAMLK		396	1151	True	1178
U3KPZ0;P60174-4;P60174;P60174-3			U3KPZ0;P60174-4;P60174;P60174-3	1;1;1;1	1;1;1;1	1;1;1;1	Triosephosphate isomerase	TPI1	-2						Isoform of P60174, Triosephosphate isomerase (Fragment);Isoform of P60174, Isoform 3 of Triosephosphate isomerase;Triosephosphate isomerase;Isoform of P60174, Isoform 2 of Triosephosphate isomerase	4	1	1	1	1	0	1	0	1	0	11.5	11.5	11.5	12.437	113	113;167;249;286	0.0090416	5.6048	11.5	0	0	0	0	8	0	0	0	1	TATPQQAQEVHEK		400	2061	True	2117
Q5SRE5-2;Q5SRE5			Q5SRE5-2;Q5SRE5	1;1	1;1	1;1	Nucleoporin NUP188 homolog	NUP188	-2						Isoform of Q5SRE5, Isoform 2 of Nucleoporin NUP188;Nucleoporin NUP188	2	1	1	1	0	1	0	1	0	1	1.1	1.1	1.1	182.29	1638	1638;1749	0	8.7776	0	1.1	0	0	0	72	0	0	0	1	ASPESQEPLIQLVQAFVR		469	208	True	216
Q8TDN6			Q8TDN6	1	1	1	Ribosome biogenesis protein BRX1 homolog	BRIX1	-2						Ribosome biogenesis protein BRX1 homolog	1	1	1	1	1	0	1	0	1	0	3.7	3.7	3.7	41.401	353	353	0.0091075	5.6167	3.7	0	0	0	0	20	0	0	0	1	FLVQNIHTLAELK		503	582	True	596
Q96RL7-4;Q96RL7-2;Q96RL7-3;Q96RL7			Q96RL7-4;Q96RL7-2;Q96RL7-3;Q96RL7	1;1;1;1	1;1;1;1	1;1;1;1	Vacuolar protein sorting-associated protein 13A	VPS13A	-2						Isoform of Q96RL7, Isoform 4 of Vacuolar protein sorting-associated protein 13A;Isoform of Q96RL7, Isoform 2 of Vacuolar protein sorting-associated protein 13A;Isoform of Q96RL7, Isoform 3 of Vacuolar protein sorting-associated protein 13A;Intermembrane li	4	1	1	1	1	1	1	1	1	1	0.2	0.2	0.2	347.67	3069	3069;3095;3135;3174	0	8.3525	0.2	0.2	0	0	0	147	0	0	0	2	LLIQVER		520	1272	True	1303
Q9HD45			Q9HD45	1	1	1	Transmembrane 9 superfamily member 3	TM9SF3	-2						Transmembrane 9 superfamily member 3	1	1	1	1	0	1	0	1	0	1	1.9	1.9	1.9	67.887	589	589	0.0041667	6.1571	0	1.9	0	0	0	19	0	0	0	1	NLSGQPNFPCR		542	1558	True	1598
Q9Y2X9-2;Q9Y2X9			Q9Y2X9-2;Q9Y2X9	1;1	1;1	1;1	Zinc finger protein 281	ZNF281	-2						Isoform of Q9Y2X9, Isoform 2 of Zinc finger protein 281;Zinc finger protein 281	2	1	1	1	1	0	1	0	1	0	1.6	1.6	1.6	93.231	859	859;895	0.0091408	5.6209	1.6	0	0	0	0	32	0	0	0	1	NLETSSAFQSSSQK		558	1544	True	1583
Q9Y4E5-4			Q9Y4E5-4	1	1	1			-2						Isoform of Q9Y4E5, Isoform 3 of E3 SUMO-protein ligase ZNF451	1	1	1	1	1	0	1	0	1	0	3.6	3.6	3.6	63.02	559	559	0.0022272	6.5997	3.6	0	0	0	0	30	0	0	0	1	VTLQSEAESCEGKPDCVTSK		560	2403	True	2470
P18124;A8MUD9;C9JIJ5;C9JZ88		P18124	P18124;A8MUD9	14;11;2;1	14;11;2;1	14;11;2;1	60S ribosomal protein L7	RPL7	24.597	19.6542	24.5493	29.8976	28.4009	29.2664	60S ribosomal protein L7;Isoform of P18124, 60S ribosomal protein L7	4	14	14	14	10	12	10	12	10	12	45.6	45.6	45.6	29.225	248	248;208;99;88	0	179.36	34.7	41.1	1000200000	354430000	645770000	12	25376000	825080	24551000	27	ASINMLR;EANNFLWPFK;EVPAVPETLK;EVPAVPETLKK;IALTDNALIAR;IVEPYIAWGYPNLK;KKEVPAVPETLK;KTTHFVEGGDAGNREDQINR;KVLQLLR;SLGKYGIICMEDLIHEIYTVGKR;SVNELIYK;TTHFVEGGDAGNR;TTHFVEGGDAGNREDQINR;YGIICMEDLIHEIYTVGKR		358	201;427;522;523;892;1026;1097;1142;1147;1925;2032;2220;2221;2462	True;True;True;True;True;True;True;True;True;True;True;True;True;True	209;439;536;537;910;1050;1122;1169;1174;1979;2087;2283;2284;2531
P52597		P52597	P52597	7	5	5	Heterogeneous nuclear ribonucleoprotein F;Heterogeneous nuclear ribonucleoprotein F, N-terminally processed	HNRNPF	21.6694	17.6691	21.5763	27.9622	27.1317	26.7701	Heterogeneous nuclear ribonucleoprotein F	1	7	5	5	7	3	5	2	5	2	28.4	26	26	45.671	415	415	0	52.65	28.4	9.4	261500000	147050000	114450000	15	3335400	208420	3127000	10	ATENDIYNFFSPLNPVR;ATENDIYNFFSPLNPVRVHIEIGPDGR;FMSVQRPGPYDRPGTAR;GLPYKATENDIYNFFSPLNPVR;HSGPNSADSANDGFVR;ITGEAFVQFASQELAEKALGK;MRPGAYSTGYGGYEEYSGLSDGYGFTTDLFGR		394	222;223;585;714;863;1019;1467	False;False;True;True;True;True;True	230;231;599;728;881;1043;1502
E5RI99;P62888;A0A0B4J213;E5RJH3;A0A0C4DH44		E5RI99	E5RI99;P62888	6;6;2;2;2	6;6;2;2;2	6;6;2;2;2	60S ribosomal protein L30	RPL30	24.4604	20.6841	24.3511	28.7587	27.687	27.8269	Isoform of P62888, 60S ribosomal protein L30 (Fragment);60S ribosomal protein L30	5	6	6	6	6	3	6	3	6	3	58.8	58.8	58.8	12.656	114	114;115;51;56;96	0	63.968	58.8	37.7	454170000	216080000	238080000	6	23084000	1684800	21400000	12	KSEIEYYAMLAK;LVILANNCPALR;SEIEYYAMLAK;SLESINSR;TGVHHYSGNNIELGTACGK;VCTLAIIDPGDSDIIR		201	1133;1384;1831;1923;2105;2266	True;True;True;True;True;True	1160;1416;1882;1977;2164;2330
P62701;C9JEH7;P22090;Q8TD47		P62701	P62701	7;3;3;2	7;3;3;2	7;3;3;2	40S ribosomal protein S4, X isoform	RPS4X	19.1045	19.1045	22.5329	28.0732	27.2141	26.917	40S ribosomal protein S4, X isoform	4	7	7	7	5	7	5	7	5	7	28.1	28.1	28.1	29.597	263	263;262;263;263	0	120.11	20.2	28.1	282400000	155690000	126710000	16	563690	563690	6068500	14	ERHPGSFDVVHVK;GIPHLVTHDAR;GNKPWISLPR;HPGSFDVVHVK;IGVITNR;LTIAEERDKR;TDITYPAGFMDVISIDKTGENFR		423	494;697;729;847;926;1369;2073	True;True;True;True;True;True;True	507;711;743;862;944;1401;2129
Q9BRD0-2;Q9BRD0		Q9BRD0-2	Q9BRD0-2;Q9BRD0	2;2	2;2	2;2	BUD13 homolog	BUD13	16.5347	13.1364	16.3909	21.3927	17.9944	21.2489	Isoform of Q9BRD0, Isoform 2 of BUD13 homolog;BUD13 homolog	2	2	2	2	1	2	1	2	1	2	5.2	5.2	5.2	55.567	485	485;619	0	12.048	2.5	5.2	2753200	261120	2492000	29	94937	9004	85933	2	HFRHDTPDSSPR;LLGGHNEDLPSNR		524	810;1269	True;True	824;1300
Q9Y5A9;Q9Y5A9-2;S4R3V3		Q9Y5A9	Q9Y5A9;Q9Y5A9-2;S4R3V3	2;2;1	2;2;1	2;2;1	YTH domain-containing family protein 2	YTHDF2	19.9904	16.864	19.9904	24.4687	21.1859	24.3123	YTH domain-containing family protein 2;Isoform of Q9Y5A9, Isoform 2 of YTH domain-containing family protein 2;Isoform of Q9Y5A9, YTH domain-containing family protein 2 (Fragment)	3	2	2	2	1	1	1	1	1	1	4.8	4.8	4.8	62.333	579	579;529;241	0	11.759	2.8	2.1	23217000	2385500	20832000	20	1041600	119280	1041600	2	HIRLENNENKPVTNSR;LGSTEVASNVPK		563	828;1227	True;True	842;1258
P05387;H0YDD8		P05387	P05387;H0YDD8	4;2	4;2	4;2	60S acidic ribosomal protein P2	RPLP2	23.5355	20.5352	23.5355	27.0536	22.8571	26.9727	60S acidic ribosomal protein P2;Isoform of P05387, 60S acidic ribosomal protein P2 (Fragment)	2	4	4	4	2	4	2	4	2	4	73.9	73.9	73.9	11.665	115	115;92	0	30.712	27	73.9	139300000	7597300	131700000	5	12159000	1519500	12159000	5	KILDSVGIEADDDRLNK;LASVPAGGAVAVSAAPGSAAPAAGSAPAAAEEKKDEK;NIEDVIAQGIGK;YVASYLLAALGGNSSPSAK		325	1092;1178;1523;2496	True;True;True;True	1117;1205;1562;2566
Q13283;A0A7I2V5M7;A0A7I2YQN9;A0A7P0P2U7;A0A7I2YQU8;A0A7I2V651;E5RH42;E5RJU8;E5RIF8;Q13283-2;A0A7I2V2S5;A0A7I2YQB1;A0A7I2YQQ8;A0A7I2V533;A0A7I2V2V1;E5RH00;D6RGJ4;A0A7I2YQS2;D6RB17;A0A7I2V548;A0A7I2V2X7;D6RAC7;A0A7I2V496;A0A7I2YQH0;E5RI46;A0A7I2V4Y8;D6RBW8;D6RBR0;A0A7I2YQF2;A0A7I2V3C4;A0A7I2V2R0;D6R9A4		Q13283	Q13283;A0A7I2V5M7;A0A7I2YQN9;A0A7P0P2U7;A0A7I2YQU8;A0A7I2V651;E5RH42;E5RJU8;E5RIF8;Q13283-2;A0A7I2V2S5	8;8;7;7;6;6;5;5;5;5;4;3;2;2;1;1;1;1;1;1;1;1;1;1;1;1;1;1;1;1;1;1	8;8;7;7;6;6;5;5;5;5;4;3;2;2;1;1;1;1;1;1;1;1;1;1;1;1;1;1;1;1;1;1	7;7;6;6;5;5;4;4;4;4;3;3;2;2;1;0;0;0;0;1;1;0;1;1;0;0;0;0;1;0;0;0	Ras GTPase-activating protein-binding protein 1	G3BP1	17.2579	17.2579	20.1365	26.1659	25.1344	25.1967	Ras GTPase-activating protein-binding protein 1;Isoform of Q13283, Ras GTPase-activating protein-binding protein 1;Isoform of Q13283, Ras GTPase-activating protein-binding protein 1;Isoform of Q13283, Ras GTPase-activating protein-binding protein 1;Isoform	32	8	8	7	7	6	7	6	6	6	22.7	22.7	20.2	52.164	466	466;476;426;367;334;304;117;153;106;122;170;61;63;37;151;37;40;252;198;158;49;141;61;134;31;56;115;102;85;66;64;31	0	59.646	20.8	17.8	75289000	36831000	38457000	22	156730	156730	1152600	12	EAGEQGDIEPR;FYVHNDIFR;HVDAHATLNDGVVVQVMGLLSNNNQALR;KVMSQNFTNCHTK;NSSYVHGGLDSNGKPADAVYGQK;VLSNRPIMFR;VMEKPSPLLVGR;VMSQNFTNCHTK		92	418;615;871;1148;1594;2340;2350;2355	True;True;True;True;True;True;True;True	430;629;889;1175;1637;2405;2416;2422
Q6P2Q9;I3L3Z8;I3L0J9		Q6P2Q9	Q6P2Q9;I3L3Z8	3;2;1	3;2;1	3;2;1	Pre-mRNA-processing-splicing factor 8	PRPF8	15.763	12.8147	15.5628	22.7517	19.8034	22.5515	Pre-mRNA-processing-splicing factor 8;Isoform of Q6P2Q9, Pre-mRNA-processing-splicing factor 8 (Fragment)	3	3	3	3	2	1	2	1	2	1	1.7	1.7	1.7	273.6	2335	2335;250;1012	0	16.625	0.8	0.9	7062100	915010	6147100	127	55607	7204.8	48402	1	LYLKAEQER;SGLNQIPNRR;TDMIQALGGVEGILEHTLFK		477	1396;1864;2076	True;True;True	1428;1916;2134
Q9P1Y5;Q9P1Y5-2		Q9P1Y5	Q9P1Y5;Q9P1Y5-2	5;4	5;4	5;4	Calmodulin-regulated spectrin-associated protein 3	CAMSAP3	17.2754	14.3441	17.0727	24.2752	22.9218	23.5587	Calmodulin-regulated spectrin-associated protein 3;Isoform of Q9P1Y5, Isoform 2 of Calmodulin-regulated spectrin-associated protein 3	2	5	5	5	3	4	3	4	3	4	5.4	5.4	5.4	134.75	1249	1249;1276	0	31.756	2.8	4.6	20303000	7946200	12356000	67	158640	20797	137850	7	APAEEEVGPR;ASPAAPADGAAPAQPSIR;AVASSPAATNSEVK;LQEKTEQEAAQR;SSPSMSHMEALGK		551	152;206;240;1319;2001	True;True;True;True;True	159;214;248;1350;2055
P31025		P31025	P31025	2	2	2	Lipocalin-1	LCN1	22.3719	19.835	22.099	25.3719	22.835	25.099	Lipocalin-1	1	2	2	2	1	2	1	2	1	2	22.7	22.7	22.7	19.25	176	176	0	30.835	18.2	22.7	43420000	7482200	35938000	8	5427500	935280	4492300	8	AMTVDREFPEMNLESVTPMTLTTLEGGNLEAK;VTMLISGR		369	148;2404	True;True	154;155;2471
Q5UIP0;Q5UIP0-2;H7C2B5		Q5UIP0	Q5UIP0;Q5UIP0-2	5;5;2	5;5;2	5;5;2	Telomere-associated protein RIF1	RIF1	16.3212	13.9628	16.0083	25.0887	24.0287	24.1463	Telomere-associated protein RIF1;Isoform of Q5UIP0, Isoform 2 of Telomere-associated protein RIF1	3	5	5	5	3	5	3	5	3	5	2.8	2.8	2.8	274.46	2472	2472;2446;746	0	33.134	1.5	2.8	35682000	17114000	18568000	109	81879	15967	65912	7	LVSDIIDPVALEIPLSK;NKSNESVDIQDQEEK;NTENNDVEISETK;SPLHIKDDVLPK;TFQTLECQHKR		472	1389;1531;1597;1952;2087	True;True;True;True;True	1421;1570;1640;2006;2145
A0A0U1RRH7;Q16777;P20671;Q93077;A0A0U1RR32;P0C0S8;Q7L7L0;Q6FI13;Q9BTM1;Q96KK5;Q99878;P04908;Q96QV6;P16104;Q9BTM1-2;H0YFX9;A0A3B3IS11;Q71UI9-5;P0C0S5;Q8IUE6;Q71UI9;Q71UI9-2;A0A494C189;C9J0D1		A0A0U1RRH7	A0A0U1RRH7;Q16777;P20671;Q93077;A0A0U1RR32;P0C0S8;Q7L7L0;Q6FI13;Q9BTM1;Q96KK5;Q99878;P04908;Q96QV6;P16104;Q9BTM1-2;H0YFX9;A0A3B3IS11	3;3;3;3;3;3;3;3;3;3;3;3;2;2;2;2;2;1;1;1;1;1;1;1	3;3;3;3;3;3;3;3;3;3;3;3;2;2;2;2;2;1;1;1;1;1;1;1	3;3;3;3;3;3;3;3;3;3;3;3;2;2;2;2;2;1;1;1;1;1;1;1	Histone H2A type 2-C;Histone H2A type 1-D;Histone H2A type 1-C;Histone H2A type 1;Histone H2A type 3;Histone H2A type 2-A;Histone H2A.J;Histone H2A type 1-H;Histone H2A type 1-J;Histone H2A type 1-B/E;Histone H2A type 1-A;Histone H2AX;Histone H2A	HIST2H2AC;HIST1H2AD;HIST1H2AC;HIST1H2AG;HIST3H2A;HIST2H2AA3;H2AFJ;HIST1H2AH;HIST1H2AJ;HIST1H2AB;HIST1H2AA;H2AFX	23.4849	21.4806	23.4849	27.0884	24.4806	26.8299	readthrough, Histone H2A;Histone H2A type 2-C;Histone H2A type 1-D;Histone H2A type 1-C;hCG_2039566 readthrough, Histone H2A;Histone H2A type 1;Histone H2A type 3;Histone H2A type 2-A;Histone H2A.J;Histone H2A type 1-H;Histone H2A type 1-J;Histone H2A type	24	3	3	3	3	3	3	3	3	3	24.7	24.7	24.7	18.552	170	170;129;130;130;169;130;130;130;129;128;128;130;131;143;151;92;140;66;128;130;128;114;127;122	0	58.803	24.7	24.7	142700000	23410000	119290000	8	11740000	2926300	11740000	6	AGLQFPVGR;HLQLAIRNDEELNK;VTIAQGGVLPNIQAVLLPK		44	68;836;2401	True;True;True	71;850;2468
P48735;P48735-2;H0YL11		P48735	P48735;P48735-2;H0YL11	2;2;1	2;2;1	2;2;1	Isocitrate dehydrogenase [NADP], mitochondrial	IDH2	18.9469	16.7117	18.6025	23.4705	21.2352	23.1261	Isocitrate dehydrogenase [NADP], mitochondrial;Isoform of P48735, Isoform 2 of Isocitrate dehydrogenase [NADP], mitochondrial;Isoform of P48735, Isocitrate dehydrogenase (NADP(+))	3	2	2	2	1	2	1	2	1	2	5.8	5.8	5.8	50.909	452	452;400;312	0	13.148	2.9	5.8	11623000	2468500	9154700	23	505350	107330	398030	1	TIEAEAAHGTVTR;VCVETVESGAMTK		390	2114;2267	True;True	2173;2331
Q07666;Q07666-3;Q07666-2;A0A6Q8PGH5;Q5VWX1		Q07666	Q07666;Q07666-3;Q07666-2	6;4;4;1;1	6;4;4;1;1	6;4;4;1;1	KH domain-containing, RNA-binding, signal transduction-associated protein 1	KHDRBS1	21.4761	21.4761	23.3427	28.594	28.1022	26.8021	KH domain-containing, RNA-binding, signal transduction-associated protein 1;Isoform of Q07666, Isoform 3 of KH domain-containing, RNA-binding, signal transduction-associated protein 1;Isoform of Q07666, Isoform 2 of KH domain-containing, RNA-binding, signa	5	6	6	6	6	4	6	4	6	4	19.6	19.6	19.6	48.227	443	443;404;418;305;349	0	39.377	19.6	16.5	405170000	288150000	117010000	11	2917100	2917100	10638000	13	ASPATQPPPLLPPSATGPDATVGGPAPTPLLPPSATASVK;ILGPQGNTIK;ILGPQGNTIKR;QTPSRQPPLPHR;SGSMDPSGAHPSVR;VLIPVKQYPK		449	207;955;956;1715;1872;2329	True;True;True;True;True;True	215;974;975;1762;1925;1926;2394
H3BNC9;P08708;H0YN88;A0A075B716		H3BNC9	H3BNC9;P08708;H0YN88;A0A075B716	2;2;1;1	2;2;1;1	2;2;1;1	40S ribosomal protein S17	RPS17	19.4513	19.4513	21.2791	26.6755	25.3765	25.9229	readthrough, 40S ribosomal protein S17;40S ribosomal protein S17;Isoform of P08708, 40S ribosomal protein S17;Isoform of P08708, 40S ribosomal protein S17	4	2	2	2	2	2	2	2	2	2	8.2	8.2	8.2	64.532	584	584;135;136;191	0	50.485	8.2	8.2	107180000	43559000	63618000	25	716820	716820	2544700	4	DNYVPEVSALDQEIIEVDPDTKEMLK;LLDFGSLSNLQVTQPTVGMNFK		248	368;1259	True;True	379;1290
P32119;A6NIW5		P32119	P32119;A6NIW5	3;2	2;2	2;2	Peroxiredoxin-2	PRDX2	21.6245	19.9103	21.6245	26.0879	23.6108	25.8023	Peroxiredoxin-2;Isoform of P32119, Peroxiredoxin 2, isoform CRA_a	2	3	2	2	3	3	2	2	2	2	15.2	9.6	9.6	21.892	198	198;136	0	12.15	15.2	15.2	71326000	12810000	58516000	13	3233200	985360	3233200	6	EGGLGPLNIPLLADVTRR;KEGGLGPLNIPLLADVTR;QITVNDLPVGR		374	448;1065;1663	True;True;False	460;1090;1710
Q9Y2H1;Q9Y2H1-2;F5H277;F5GY51;I3L0D0;F5H7Z3;H0YGN4;F5H5E6;F5H0V1		Q9Y2H1	Q9Y2H1;Q9Y2H1-2	22;16;10;8;6;4;3;2;2	18;13;8;7;5;3;1;2;2	18;13;8;7;5;3;1;2;2	Serine/threonine-protein kinase 38-like	STK38L	24.647	22.5896	24.2505	31.1791	30.0492	30.2982	Serine/threonine-protein kinase 38-like;Isoform of Q9Y2H1, Isoform 2 of Serine/threonine-protein kinase 38-like	9	22	18	18	20	20	17	16	17	16	44.6	39	39	54.002	464	464;371;213;131;89;94;87;56;64	0	323.31	43.1	42	2431300000	1111000000	1320300000	24	26271000	6311900	19959000	43	AKDLILR;AMTAGTTTTFPMSNHTR;DIKPDNLLLDAK;DTGHIYAMK;ERPAAIPIEIK;FCIDSENR;FEGLTQR;GHPFFEGVDWEHIR;IGNSGVEEIKGHPFFEGVDWEHIR;KDTGHIYAMK;KETEFLR;KLEVAMEEEGLADEEKK;KSDMLEKEQVAHIR;LGLDDFESLKVIGR;LSDFGLCTGLK;LSDFGLCTGLKK;LTLENFYSNLILQHEER;MFYSFQDKR;NLTHNPPSDFSFQNMNSK;NLTHNPPSDFSFQNMNSKR;SDMLEKEQVAHIR;TRLGLDDFESLKVIGR		557	107;145;337;385;496;551;556;680;920;1062;1067;1105;1131;1220;1340;1341;1371;1416;1559;1560;1825;2189	False;True;True;True;True;True;True;True;True;True;False;True;True;True;False;False;True;True;True;True;True;True	111;150;346;396;509;565;570;694;938;1087;1092;1131;1157;1158;1251;1372;1373;1403;1449;1599;1600;1876;2251
P62266;D6RD47;D6RDJ2;D6RIX0;D6R9I7		P62266	P62266;D6RD47	4;3;1;1;1	4;3;1;1;1	4;3;1;1;1	40S ribosomal protein S23	RPS23	20.8884	20.8884	22.5292	26.5245	25.8435	25.1141	40S ribosomal protein S23;Isoform of P62266, 40S ribosomal protein S23	5	4	4	4	4	2	4	2	4	2	43.4	43.4	43.4	15.807	143	143;134;55;85;123	0	34.852	43.4	28	96529000	60212000	36317000	6	1941100	1941100	6052800	8	ANPFGGASHAK;KGHAVGDIPGVR;KITAFVPNDGCLNFIEENDEVLVAGFGR;VANVSLLALYK		414	151;1079;1096;2255	True;True;True;True	158;1104;1121;2319
P61073;P61073-2		P61073	P61073;P61073-2	2;2	2;2	2;2	C-X-C chemokine receptor type 4	CXCR4	19.517	17.5071	19.1053	22.8389	20.829	22.4272	C-X-C chemokine receptor type 4;Isoform of P61073, Isoform 2 of C-X-C chemokine receptor type 4	2	2	2	2	1	2	1	2	1	2	8.5	8.5	8.5	39.745	352	352;356	0	18.941	3.4	8.5	7502500	1862800	5639700	10	750250	186280	563970	3	GGHSSVSTESESSSFHSS;TSAQHALTSVSR		404	660;2194	True;True	674;2256
P13639		P13639	P13639	5	5	5	Elongation factor 2	EEF2	19.8873	17.9493	19.451	26.1024	24.1869	25.658	Elongation factor 2	1	5	5	5	4	4	4	4	4	4	8.5	8.5	8.5	95.337	858	858	0	81.815	7.1	6.4	72044000	19098000	52946000	45	969790	253100	716680	10	ALLELQLEPEELYQTFQR;AYLPVNESFGFTADLR;EGIPALDNFLDKL;NMSVIAHVDHGK;TGTITTFEHAHNMR		340	128;269;449;1570;2101	True;True;True;True;True	132;277;461;1612;2159;2160
O95816;O95816-2		O95816	O95816;O95816-2	2;1	2;1	2;1	BAG family molecular chaperone regulator 2	BAG2	19.781	17.8944	19.3261	23.5883	21.7018	23.1334	BAG family molecular chaperone regulator 2;Isoform of O95816, Isoform 2 of BAG family molecular chaperone regulator 2	2	2	2	2	1	2	1	2	1	2	15.6	15.6	15.6	23.772	211	211;178	0	13.654	7.6	15.6	12612000	3411000	9201300	14	900880	243640	657240	4	IIDEVVNKFLDDLGNAK;LLESLDQLELRVEALR		305	935;1267	True;True	953;1298
P14866;M0QXS5;A0A3B3ITJ4;P14866-2		P14866	P14866;M0QXS5;A0A3B3ITJ4;P14866-2	2;1;1;1	2;1;1;1	2;1;1;1	Heterogeneous nuclear ribonucleoprotein L	HNRNPL	18.4545	17.0268	18.4545	23.3535	21.3487	22.9402	Heterogeneous nuclear ribonucleoprotein L;Isoform of P14866, Heterogeneous nuclear ribonucleoprotein L (Fragment);Isoform of P14866, Heterogeneous nuclear ribonucleoprotein L (Fragment);Isoform of P14866, Isoform 2 of Heterogeneous nuclear ribonucleoprotei	4	2	2	2	1	2	1	2	1	2	3.9	3.9	3.9	64.132	589	589;530;537;456	0	11.334	2.2	3.9	10718000	2670600	8047800	20	359230	133530	359230	3	LCFSTAQHAS;YYGGGSEGGRAPK		343	1191;2497	True;True	1219;2567
P62753;A2A3R5;A2A3R7		P62753	P62753;A2A3R5	5;4;2	5;4;2	5;4;2	40S ribosomal protein S6	RPS6	23.5141	21.6573	23.048	28.9873	28.2132	27.7193	40S ribosomal protein S6;Isoform of P62753, 40S ribosomal protein S6	3	5	5	5	3	5	3	5	3	5	24.5	24.5	24.5	28.68	249	249;218;91	0	91.785	18.9	24.5	532160000	311180000	220980000	8	11980000	3307500	8672500	8	KGEKDIPGLTDTTVPR;LFNLSKEDDVR;MATEVAADALGEEWK;MATEVAADALGEEWKGYVVR;MKLNISFPATGCQK		424	1078;1214;1399;1400;1436	True;True;True;True;True	1103;1245;1432;1433;1470
Q00325-2;Q00325;F8VVM2;F8VWR4;F8VWQ0		Q00325-2	Q00325-2;Q00325;F8VVM2	7;7;5;1;1	7;7;5;1;1	7;7;5;1;1	Phosphate carrier protein, mitochondrial	SLC25A3	20.6703	18.8874	20.175	24.8402	23.0573	24.3449	Isoform of Q00325, Isoform B of Phosphate carrier protein, mitochondrial;Phosphate carrier protein, mitochondrial;Isoform of Q00325, Phosphate carrier protein, mitochondrial	5	7	7	7	5	5	5	5	5	5	18.6	18.6	18.6	39.958	361	361;362;324;154;156	0	78.752	13	15.5	30036000	8728500	21308000	18	1668700	484920	1183800	10	EKGSSASLVLKR;GSSASLVLKR;GVAPLWMR;IQTQPGYANTLR;LPRPPPPEMPESLK;MQVDPQKYK;MYKEEGLKAFYK		440	465;765;782;999;1314;1462;1487	True;True;True;True;True;True;True	478;779;796;1022;1345;1496;1524
A0A8I5KND9;A0A8I5KYZ4;A0A8I5KNP3;A0A8I5KNN2;Q9NR30-2;Q9NR30		A0A8I5KND9	A0A8I5KND9;A0A8I5KYZ4;A0A8I5KNP3;A0A8I5KNN2;Q9NR30-2;Q9NR30	2;2;2;2;2;2	2;2;2;2;2;2	2;2;2;2;2;2	Nucleolar RNA helicase 2	DDX21	18.7352	17.4679	18.7352	24.3239	22.5554	23.8226	Isoform of Q9NR30, Nucleolar RNA helicase 2;Isoform of Q9NR30, Nucleolar RNA helicase 2;Isoform of Q9NR30, Nucleolar RNA helicase 2;Isoform of Q9NR30, Nucleolar RNA helicase 2;Isoform of Q9NR30, Isoform 2 of Nucleolar RNA helicase 2;Nucleolar RNA helicase	6	2	2	2	1	1	1	1	1	1	6.2	6.2	6.2	73.889	661	661;729;768;808;715;783	0	12.246	2.9	3.3	21000000	6163700	14836000	34	436360	181280	436360	2	GAVEALAAALAHISGATSVDQR;TFSFAIPLIEKLHGELQDR		108	628;2088	True;True	642;2146
O43736-2;O43736			O43736-2;O43736	1;1	1;1	1;1	Integral membrane protein 2A	ITM2A	20.0585	18.3001	19.553	23.759	22.0006	23.2535	Isoform of O43736, Isoform 2 of Integral membrane protein 2A;Integral membrane protein 2A	2	1	1	1	1	1	1	1	1	1	6.8	6.8	6.8	24.993	219	219;263	0	8.7791	6.8	6.8	14196000	4196000	9999800	13	1092000	322770	769220	1	IAFNTPTAVQKEEAR		294	886	True	904
P07814;V9GYZ6		P07814	P07814;V9GYZ6	2;1	2;1	2;1	Bifunctional glutamate/proline--tRNA ligase;Glutamate--tRNA ligase;Proline--tRNA ligase	EPRS	16.4588	14.7314	15.9401	22.8163	21.089	22.2976	Bifunctional glutamate/proline--tRNA ligase;Isoform of P07814, Glutamate--tRNA ligase (Fragment)	2	2	2	2	1	2	1	2	1	2	2.2	2.2	2.2	170.59	1512	1512;968	0	11.58	1.1	2.2	7385900	2230600	5155300	82	90071	27202	62869	3	AIQGGTSHHLGQNFSK;APKDQVDIAVQELLQLK		331	100;158	True;True	103;165
P14678;P14678-2;P63162;P63162-2;P14678-3;J3QLE5;J3KRY3;S4R3P3		P14678	P14678;P14678-2;P63162;P63162-2;P14678-3;J3QLE5	6;5;5;5;5;4;1;1	6;5;5;5;5;4;1;1	6;5;5;5;5;4;1;1	Small nuclear ribonucleoprotein-associated proteins B and B;Small nuclear ribonucleoprotein-associated protein N	SNRPB;SNRPN	22.642	20.9481	22.1085	28.4457	27.3766	27.5116	Small nuclear ribonucleoprotein-associated proteins B and B;Isoform of P14678, Isoform SM-B of Small nuclear ribonucleoprotein-associated proteins B and B;Small nuclear ribonucleoprotein-associated protein N;Isoform of P63162, Isoform 2 of Small nuclear	8	6	6	6	5	6	5	6	5	6	32.5	32.5	32.5	24.61	240	240;231;240;244;289;169;59;70	0	75.333	26.7	32.5	365600000	174250000	191350000	16	6545000	2023100	4521900	11	GENLVSMTVEGPPPKDTGIAR;GPPPPGMRPPRP;GVGGPSQQVMTPQGR;MLQHIDYR;VLGLVLLR;VPLAGAAGGPGIGR		342	643;737;788;1446;2325;2365	True;True;True;True;True;True	657;751;802;1480;2390;2432
A0A0A0MSI0;Q06830;A0A0A0MRQ5;H7C3T4;Q13162		A0A0A0MSI0	A0A0A0MSI0;Q06830;A0A0A0MRQ5	4;4;2;1;1	4;4;2;1;1	3;3;1;1;1	Peroxiredoxin-1	PRDX1	22.6325	20.9542	22.092	26.7563	25.7193	25.7924	Isoform of Q06830, Peroxiredoxin-1 (Fragment);Peroxiredoxin-1;Isoform of Q06830, Peroxiredoxin-1	5	4	4	3	4	2	4	2	3	1	29.8	29.8	23.4	18.976	171	171;199;97;161;271	0	26.576	29.8	12.9	113360000	55242000	58116000	13	6502100	2031600	4470500	7	ATAVMPDGQFK;GLFIIDDKGILR;QGGLGPMNIPLVSDPKR;QITVNDLPVGR		20	219;707;1651;1663	True;True;True;True	227;721;1698;1710
Q96AG4		Q96AG4	Q96AG4	4	4	4	Leucine-rich repeat-containing protein 59	LRRC59	20.3286	20.3286	21.4651	26.499	25.6947	25.2725	Leucine-rich repeat-containing protein 59	1	4	4	4	3	3	3	3	3	3	22.1	22.1	22.1	34.93	307	307	0	54.805	17.3	18.2	94838000	54309000	40529000	14	1316800	1316800	2894900	4	DKLDGNELDLSLSDLNEVPVKELAALPK;LVNLQHLDLLNNK;LVTLPVSFAQLK;WLDLKDNPLDPVLAK		513	345;1386;1390;2436	True;True;True;True	354;1418;1422;2504
P17987;F5H282;E7EQR6;F5GZ03;E7ERF2;F5GYL4;F5GZI8		P17987	P17987;F5H282;E7EQR6;F5GZ03;E7ERF2	4;3;3;2;2;1;1	4;3;3;2;2;1;1	4;3;3;2;2;1;1	T-complex protein 1 subunit alpha	TCP1	20.2693	18.599	19.7253	25.3173	23.5532	24.8143	T-complex protein 1 subunit alpha;Isoform of P17987, T-complex protein 1 subunit alpha;Isoform of P17987, T-complex protein 1 subunit alpha;Isoform of P17987, T-complex protein 1 subunit alpha (Fragment);Isoform of P17987, T-complex protein 1 subunit alpha	7	4	4	4	2	4	2	4	2	4	9.9	9.9	9.9	60.343	556	556;332;401;221;433;65;100	0	40.01	6.1	9.9	41810000	12309000	29501000	31	1263800	397070	866750	8	AFHNEAQVNPERK;MEGPLSVFGDR;SLLVIPNTLAVNAAQDSTDLVAK;TSASIILR		356	50;1409;1930;2195	True;True;True;True	53;1442;1984;2257
P05388;F8VWS0;P05388-2;F8VU65;Q8NHW5;F8VPE8;G3V210;F8VW21;F8VQY6;F8VRK7;F8W1K8;F8VS58;F8VZS0;F8VWV4		P05388	P05388;F8VWS0;P05388-2;F8VU65;Q8NHW5;F8VPE8;G3V210;F8VW21	8;7;7;6;6;5;5;5;3;3;2;2;2;1	8;7;7;6;6;5;5;5;3;3;2;2;2;1	8;7;7;6;6;5;5;5;3;3;2;2;2;1	60S acidic ribosomal protein P0;60S acidic ribosomal protein P0-like	RPLP0;RPLP0P6	23.7091	22.0502	23.1598	27.8692	26.6877	27.0305	60S acidic ribosomal protein P0;Isoform of P05388, 60S acidic ribosomal protein P0;Isoform of P05388, Isoform 2 of 60S acidic ribosomal protein P0;Isoform of P05388, 60S acidic ribosomal protein P0 (Fragment);60S acidic ribosomal protein P0-like;Isoform of	14	8	8	8	5	7	5	7	5	7	32.5	32.5	32.5	34.273	317	317;281;255;247;317;153;166;244;142;156;107;121;246;111	0	260.61	25.2	32.5	245170000	108090000	137090000	13	13714000	4342900	9371500	16	AFLADPSAFVAAAPVAAATTAAPAAAAAPAK;AFLADPSAFVAAAPVAAATTAAPAAAAAPAKVEAK;AGAIAPCEVTVPAQNTGLGPEK;AGAIAPCEVTVPAQNTGLGPEKTSFFQALGITTK;GHLENNPALEK;GTIEILSDVQLIK;IIQLLDDYPK;TSFFQALGITTK		326	52;53;58;59;677;779;941;2197	True;True;True;True;True;True;True;True	55;56;61;62;691;793;959;2259
H7C044;E7EX73;E9PGM1;E7EUU4;A0A7I2Y1C3;Q04637-6;Q04637-7;Q04637-5;Q04637-4;Q04637-3;Q04637;Q04637-8;Q04637-9		H7C044	H7C044;E7EX73;E9PGM1;E7EUU4;A0A7I2Y1C3;Q04637-6;Q04637-7;Q04637-5;Q04637-4;Q04637-3;Q04637;Q04637-8;Q04637-9	2;2;2;2;2;2;2;2;2;2;2;2;2	2;2;2;2;2;2;2;2;2;2;2;2;2	2;2;2;2;2;2;2;2;2;2;2;2;2	Eukaryotic translation initiation factor 4 gamma 1	EIF4G1	17.5923	17.5923	18.6728	22.9319	21.2927	22.3732	Isoform of Q04637, Eukaryotic translation initiation factor 4 gamma 1 (Fragment);Isoform of Q04637, Eukaryotic translation initiation factor 4 gamma 1;Isoform of Q04637, Eukaryotic translation initiation factor 4 gamma 1;Isoform of Q04637, Eukaryotic trans	13	2	2	2	1	1	1	1	1	1	11.9	11.9	11.9	24.693	226	226;1436;1513;1560;1577;1403;1404;1435;1512;1559;1599;1600;1606	0	11.578	4.4	7.5	8001600	2568900	5432700	13	197610	197610	417900	1	FMLQDVLDLR;FSALQQAVPTESTDNRR		94	584;592	True;True	598;606
Q01813;A0A7I2V3Z0;Q01813-2;B1APP6;V9GYV7;A0A7I2V5S1;Q5VSR5;P17858		Q01813	Q01813;A0A7I2V3Z0;Q01813-2;B1APP6	4;3;3;2;1;1;1;1	4;3;3;2;1;1;1;1	4;3;3;2;1;1;1;1	ATP-dependent 6-phosphofructokinase, platelet type	PFKP	20.4487	18.8331	19.8788	25.9136	24.5986	25.172	ATP-dependent 6-phosphofructokinase, platelet type;Isoform of Q01813, ATP-dependent 6-phosphofructokinase;Isoform of Q01813, Isoform 2 of ATP-dependent 6-phosphofructokinase, platelet type;Isoform of Q01813, ATP-dependent 6-phosphofructokinase, platelet ty	8	4	4	4	2	4	2	4	2	4	6.8	6.8	6.8	85.595	784	784;746;776;568;113;122;210;780	0	59.9	3.8	6.8	63209000	25405000	37804000	32	1431100	467020	964060	5	AIGVLTSGGDAQGMNAAVR;EWSGLLEELAR;LAIKLPDDQIPK;SFAGNLNTYKR		445	95;527;1165;1847	True;True;True;True	98;541;1192;1899
Q9P219		Q9P219	Q9P219	6	6	6	Protein Daple	CCDC88C	14.6265	14.6265	15.6482	24.0628	23.2184	22.8884	Protein Daple	1	6	6	6	4	3	4	3	4	3	3.2	3.2	3.2	228.23	2028	2028	0	35.367	2.5	1.3	17524000	9759600	7763900	110	25293	25293	51356	8	LANAQLEGAEKDR;LANAQLEGAEKDRK;LHDLELDRDTDKK;NLELEHKELGER;TNALAMGENQR;VLTTEREALQQEQR		552	1170;1171;1230;1541;2158;2345	True;True;True;True;True;True	1197;1198;1261;1580;2220;2410
B4DP62;P53007		B4DP62	B4DP62;P53007	2;2	2;2	2;2	Tricarboxylate transport protein, mitochondrial	SLC25A1	20.1171	18.5598	19.518	23.5765	22.0192	22.9775	Isoform of P53007, Solute carrier family 25 (Mitochondrial carrier citrate transporter), member 1, isoform CRA_b;Tricarboxylate transport protein, mitochondrial	2	2	2	2	2	2	2	2	2	2	10.1	10.1	10.1	23.21	208	208;311	0	13.833	10.1	10.1	12509000	4250500	8258700	11	1137200	386410	750790	4	FIHDQTSPNPK;MQGLEAHKYR		125	572;1457	True;True	586;1491
E7ETK0;A0A2R8Y849;A0A2R8YD14;P62847-2;P62847-3;P62847;P62847-4;A0A2R8Y8A0		E7ETK0	E7ETK0;A0A2R8Y849;A0A2R8YD14;P62847-2;P62847-3;P62847;P62847-4	6;6;6;6;6;6;6;2	6;6;6;6;6;6;6;2	6;6;6;6;6;6;6;2	40S ribosomal protein S24	RPS24	24.4736	22.957	23.8532	28.4455	27.1897	27.6627	Isoform of P62847, 40S ribosomal protein S24;Isoform of P62847, 40S ribosomal protein S24;Isoform of P62847, 40S ribosomal protein S24;Isoform of P62847, Isoform 2 of 40S ribosomal protein S24;Isoform of P62847, Isoform 3 of 40S ribosomal protein S24;40S r	8	6	6	6	6	3	6	3	6	3	33.6	33.6	33.6	15.197	131	131;131;165;130;132;133;289;90	0	42.681	33.6	29	365550000	153080000	212470000	6	23296000	8142300	15154000	9	KQMVIDVLHPGK;KQMVIDVLHPGKATVPK;QMVIDVLHPGK;QMVIDVLHPGKATVPK;TTGFGMIYDSLDYAK;TTPDVIFVFGFR		64	1122;1123;1683;1684;2219;2223	True;True;True;True;True;True	1148;1149;1730;1731;2282;2286
A5YKK6-2;A5YKK6;A5YKK6-3;A5YKK6-4;H3BT18;H3BU44;H3BNB1;H3BMZ2		A5YKK6-2	A5YKK6-2;A5YKK6;A5YKK6-3;A5YKK6-4	6;6;5;3;1;1;1;1	6;6;5;3;1;1;1;1	6;6;5;3;1;1;1;1	CCR4-NOT transcription complex subunit 1	CNOT1	17.9874	16.4789	17.3626	26.2738	25.5133	24.9865	Isoform of A5YKK6, Isoform 2 of CCR4-NOT transcription complex subunit 1;CCR4-NOT transcription complex subunit 1;Isoform of A5YKK6, Isoform 3 of CCR4-NOT transcription complex subunit 1;Isoform of A5YKK6, Isoform 4 of CCR4-NOT transcription complex subuni	8	6	6	6	6	5	6	5	6	5	4.1	4.1	4.1	266.38	2371	2371;2376;2150;1551;62;96;185;439	0	77.442	4.1	3.3	81133000	47892000	33241000	121	259870	91337	168530	9	ASQQEIQHIVNR;AVQELVHPVVDR;LPDPFTPNLKVDMLSEINIAPR;NVPGFLPTNDLSQPTGFLAQPMK;SLDLIESLLR;SVAHVTEADLFHTIETLMR		116	209;255;1311;1607;1921;2029	True;True;True;True;True;True	217;263;1342;1650;1975;2084
Q9BT67-2;Q9BT67			Q9BT67-2;Q9BT67	1;1	1;1	1;1	NEDD4 family-interacting protein 1	NDFIP1	23.6399	22.0374	23.0635	26.2248	24.6224	25.6484	Isoform of Q9BT67, Isoform 2 of NEDD4 family-interacting protein 1;NEDD4 family-interacting protein 1	2	1	1	1	1	1	1	1	1	1	11.1	11.1	11.1	16.915	153	153;221	0	33.846	11.1	11.1	78423000	25828000	52596000	6	13071000	4304600	8766000	2	ALALAALAAVEPACGSR		526	111	True	115
H0Y4D2;H7C0U5;F5H7B7;A0A0A0MT16;Q86UQ4-6;Q86UQ4-7;Q86UQ4-5;Q86UQ4-3;Q86UQ4;Q86UQ4-4			H0Y4D2;H7C0U5;F5H7B7;A0A0A0MT16;Q86UQ4-6;Q86UQ4-7;Q86UQ4-5;Q86UQ4-3;Q86UQ4;Q86UQ4-4	1;1;1;1;1;1;1;1;1;1	1;1;1;1;1;1;1;1;1;1	1;1;1;1;1;1;1;1;1;1	ATP-binding cassette sub-family A member 13	ABCA13	18.5161	17.0702	17.8562	23.7255	22.2796	23.0656	Isoform of Q86UQ4, ATP-binding cassette sub-family A member 13 (Fragment);Isoform of Q86UQ4, ATP-binding cassette sub-family A member 13 (Fragment);Isoform of Q86UQ4, ATP-binding cassette sub-family A member 13 (Fragment);Isoform of Q86UQ4, ATP-binding cas	10	1	1	1	1	1	1	1	1	1	1.4	1.4	1.4	93.384	831	831;1192;2366;5058;2217;2292;2323;2760;5058;5059	0.0090909	5.6151	1.4	1.4	13870000	5091400	8779100	37	374880	137610	237270	2	VLLHWDLLRWPR		21	2333	True	2398
Q14152-2;Q14152		Q14152-2	Q14152-2;Q14152	6;6	6;6	6;6	Eukaryotic translation initiation factor 3 subunit A	EIF3A	14.5867	14.5867	15.4084	23.549	22.2218	22.8155	Isoform of Q14152, Isoform 2 of Eukaryotic translation initiation factor 3 subunit A;Eukaryotic translation initiation factor 3 subunit A	2	6	6	6	3	3	3	3	3	3	5.3	5.3	5.3	162.63	1348	1348;1382	0	38.402	2.3	3	12273000	4891500	7381600	55	24605	24605	43489	7	HHNQSTAINLNNPESQSMHLETR;ILQEHEQIK;NLTQDEMQR;RADDDRFPR;RGPAEESSSWR;WGDRDSEGTWR		458	826;967;1563;1731;1748;2430	True;True;True;True;True;True	840;989;1603;1780;1797;2498
P35251;P35251-2;H0Y8U4		P35251	P35251;P35251-2;H0Y8U4	2;2;1	2;2;1	2;2;1	Replication factor C subunit 1	RFC1	17.1039	15.6998	16.4192	24.0153	21.5326	23.7309	Replication factor C subunit 1;Isoform of P35251, Isoform 2 of Replication factor C subunit 1;Isoform of P35251, Replication factor C subunit 1 (Fragment)	3	2	2	2	1	2	1	2	1	2	2.6	2.6	2.6	128.25	1148	1148;1147;187	0	11.814	1	2.6	16956000	3033700	13922000	57	140860	53223	87633	3	IIDEDGLLNLIR;VEQIKGAMMSIAFKEGLK		377	934;2279	True;True	952;2343
A0A1R3UHJ7;Q9P0G3			A0A1R3UHJ7;Q9P0G3	1;1	1;1	1;1	Kallikrein-14	KLK14	24.1495	22.5834	23.555	28.1495	26.5835	27.555	Isoform of Q9P0G3, Kallikrein M;Kallikrein-14	2	1	1	1	1	1	1	1	1	1	10.8	10.8	10.8	27.452	251	251;267	0	7.6469	10.8	10.8	297740000	100560000	197190000	16	18609000	6284800	12324000	4	DSCQGDSGGPLVCRGQLQGLVSWGMER		53	378	True	389
P61964			P61964	1	1	1	WD repeat-containing protein 5	WDR5	18.2823	16.8899	17.5905	22.2823	20.8899	21.5904	WD repeat-containing protein 5	1	1	1	1	1	1	1	1	1	1	4.8	4.8	4.8	36.588	334	334	0.0060484	6.006	4.8	4.8	5100700	1943000	3157700	16	318800	121440	197360	2	TLPAHSDPVSAVHFNR		409	2150	True	2211
P62081;A0A2R8Y623;B5MCP9		P62081	P62081;A0A2R8Y623;B5MCP9	6;4;3	6;4;3	6;4;3	40S ribosomal protein S7	RPS7	22.2755	21.5598	22.2755	27.017	24.8817	26.6443	40S ribosomal protein S7;Isoform of P62081, 40S ribosomal protein S7 (Fragment);Isoform of P62081, 40S ribosomal protein S7	3	6	6	6	2	6	2	6	2	6	44.3	44.3	44.3	22.127	194	194;169;187	0	80.554	17.5	44.3	135810000	30913000	104890000	10	5076900	3091300	5076900	9	DVNFEFPEFQL;HVVFIAQR;IVKPNGEKPDEFESGISQALLELEMNSDLK;LTGKDVNFEFPEFQL;TLTAVHDAILEDLVFPSEIVGKR;VETFSGVYKK		411	399;876;1030;1367;2152;2281	True;True;True;True;True;True	411;894;1054;1399;2213;2345
D6REL8;P02675			D6REL8;P02675	1;1	1;1	1;1	Fibrinogen beta chain;Fibrinopeptide B;Fibrinogen beta chain	FGB	20.4544	19.0598	19.7639	24.6243	23.2297	23.9338	Isoform of P02675, Fibrinogen beta chain;Fibrinogen beta chain	2	1	1	1	1	1	1	1	1	1	5.1	5.1	5.1	31.18	272	272;491	0	20.167	5.1	5.1	25862000	9836400	16025000	18	1436800	546470	890300	2	MGPTELLIEMEDWK		199	1420	True	1454
Q9UKA4		Q9UKA4	Q9UKA4	5	5	5	A-kinase anchor protein 11	AKAP11	15.8152	15.8152	16.5203	24.6626	24.0622	23.1082	A-kinase anchor protein 11	1	5	5	5	4	3	4	3	4	3	3.8	3.8	3.8	210.51	1901	1901	0	32.273	2.6	2.6	26558000	17516000	9042200	75	57655	57655	93993	9	AAVSVSTDNIK;AHLSSDDSNSNGDSAQVHIATK;IVAEAIEKAER;SLAKPSTSSVNVLGHK;VKNPCLNVQSQR		553	27;82;1024;1917;2316	True;True;True;True;True	29;85;1048;1971;2381
Q15208		Q15208	Q15208	30	30	26	Serine/threonine-protein kinase 38	STK38	26.1031	24.7348	25.3962	32.5272	31.5785	31.4741	Serine/threonine-protein kinase 38	1	30	30	26	25	30	25	30	22	26	57.6	57.6	52	54.19	465	465	0	323.31	49.2	57.6	6189800000	3206800000	2983000000	25	72080000	27921000	44159000	70	ADMLEKEQVGHIR;ADMLEKEQVGHIRAER;AKDLILR;AMTGSTPCSSMSNHTK;AMTGSTPCSSMSNHTKER;DIKPDNLLLDSK;DILVEADSLWVVK;DTGHVYAMK;ERPAAISIEIK;FCCEWEHR;FEGLTAR;IGAPGVEEIK;IGAPGVEEIKSNSFFEGVDWEHIR;KADMLEKEQVGHIR;KETEFLR;LGLEDFESLK;LGLEDFESLKVIGR;LSDFGLCTGLK;LSDFGLCTGLKK;NLNHSLPSDFTFQNMNSK;NLNHSLPSDFTFQNMNSKR;QLAFSTVGTPDYIAPEVFMQTGYNK;RFEGLTAR;SIDDTSNFDEFPESDILKPTVATSNHPETDYK;SNSFFEGVDWEHIR;TRLGLEDFESLK;TRLGLEDFESLKV…		464	36;37;107;146;147;338;340;386;497;550;555;910;911;1042;1067;1223;1224;1340;1341;1548;1549;1666;1739;1885;1947;2190;2191;2348;2349;2402	True;True;True;True;True;True;True;True;True;True;True;True;True;True;True;True;True;True;True;True;True;True;True;True;True;True;True;True;True;True	38;39;111;151;152;153;347;349;397;510;564;569;928;929;1066;1067;1092;1254;1255;1372;1373;1587;1588;1589;1713;1788;1939;2001;2252;2253;2413;2414;2415;2469
CON__ENSEMBL:ENSBTAP00000031900			CON__ENSEMBL:ENSBTAP00000031900	1	1	1			18.2906	17.0023	17.5308	23.9631	22.6747	23.2033		1	1	1	1	1	1	1	1	1	1	1.4	1.4	1.4	121.45	1064	1064	0.0059524	5.9539	1.4	1.4	16353000	6695300	9657800	51	320650	131280	189370	2	NMATRPYSIHAHGVK	+	153	1565	True	1605
P01764		P01764	P01764	2	1	1	Ig heavy chain V-III region 23	IGHV3-23	24.0984	22.7473	23.3806	26.7153	25.3322	26.0177	Immunoglobulin heavy variable 3-23	1	2	1	1	2	2	1	1	1	1	22.2	16.2	16.2	12.582	117	117	0	40.22	22.2	22.2	110180000	42243000	67937000	6	17962000	7040600	10921000	6	GRFTISR;LSCAASGFTFSSYAMSWVR		310	748;1339	False;True	762;1371
P62829;C9JD32;B9ZVP7;J3KT29;J3KTJ3		P62829	P62829;C9JD32;B9ZVP7;J3KT29	4;3;3;3;1	4;3;3;3;1	4;3;3;3;1	60S ribosomal protein L23	RPL23	26.3272	24.9774	25.6084	30.1176	29.0637	29.1696	60S ribosomal protein L23;Isoform of P62829, 60S ribosomal protein L23 (Fragment);Isoform of P62829, 60S ribosomal protein L23;Isoform of P62829, 60S ribosomal protein L23	5	4	4	4	4	4	4	4	4	4	34.3	34.3	34.3	14.865	140	140;91;114;122;81	0	65.276	34.3	34.3	1164900000	561090000	603830000	9	84191000	33034000	51157000	10	GSAITGPVAK;ISLGLPVGAVINCADNTGAK;LNRLPAAGVGDMVMATVK;LPAAGVGDMVMATVK		426	754;1011;1303;1310	True;True;True;True	768;1035;1334;1341
Q9NY12-2;Q9NY12			Q9NY12-2;Q9NY12	1;1	1;1	1;1	H/ACA ribonucleoprotein complex subunit 1	GAR1	19.5997	18.3112	18.84	23.0591	21.7707	22.2994	Isoform of Q9NY12, Isoform 2 of H/ACA ribonucleoprotein complex subunit 1;H/ACA ribonucleoprotein complex subunit 1	2	1	1	1	1	1	1	1	1	1	6.5	6.5	6.5	20.834	199	199;217	0	7.1165	6.5	6.5	8739500	3577900	5161600	11	794500	325260	469240	2	FYIDPYKLLPLQR		547	614	True	628
Q14739;A0A494C1L1;C9JXK0		Q14739	Q14739;A0A494C1L1	3;3;1	3;3;1	3;3;1	Lamin-B receptor	LBR	20.7407	19.3968	20.0181	25.5475	24.3372	24.7309	Delta(14)-sterol reductase LBR;Isoform of Q14739, Delta(14)-sterol reductase LBR	3	3	3	3	2	3	2	3	2	3	7.3	7.3	7.3	70.702	615	615;411;213	0	24.647	3.9	7.3	49040000	21195000	27845000	21	1752100	690260	1061800	7	NDLSPASSGNAVYDFFIGR;NDLSPASSGNAVYDFFIGRELNPR;YNGEPEHIERNDAPHKNTQEK		72	1495;1496;2479	True;True;True	1532;1533;2549
Q02413;Q02413-2		Q02413	Q02413;Q02413-2	8;4	8;4	8;4	Desmoglein-1	DSG1	19.593	19.593	20.188	27.5231	27.1005	25.5456	Desmoglein-1;Isoform of Q02413, Isoform 2 of Desmoglein-1	2	8	8	8	7	4	7	4	7	4	13	13	13	113.75	1049	1049;408	0	90.881	11.3	6.6	192870000	143900000	48976000	41	790820	790820	1194500	10	ASAISVTVLNVIEGPVFRPGSK;DGSNVIVTER;IHSDCAANQQVTYR;IIRQEPSDSPMFIINR;ISGVGIDQPPYGIFVINQK;SSSDHHFNQTIGSASPSTAR;TSGMPEICQEYSGTLRR;VIAPSSSLPTSLTIHHPR		447	194;329;931;942;1009;2006;2201;2303	True;True;True;True;True;True;True;True	202;338;949;960;1033;2060;2263;2367
P28799;K7EKL3;P28799-2;P28799-3;K7EMR1;K7EQ05;K7EQI0		P28799	P28799;K7EKL3;P28799-2;P28799-3	5;4;4;3;2;2;1	5;4;4;3;2;2;1	5;4;4;3;2;2;1	Granulins;Acrogranin;Paragranulin;Granulin-1;Granulin-2;Granulin-3;Granulin-4;Granulin-5;Granulin-6;Granulin-7	GRN	20.1125	18.8059	19.3653	27.035	26.43	25.4892	Progranulin;Isoform of P28799, Progranulin (Fragment);Isoform of P28799, Isoform 2 of Progranulin;Isoform of P28799, Isoform 3 of Progranulin	7	5	5	5	4	5	4	5	4	5	8.8	8.8	8.8	63.544	593	593;388;438;413;172;436;110	0	66.595	7.4	8.8	137510000	90413000	47099000	22	1133600	458280	675350	10	CDMEVSCPDGYTCCR;CPDGSTCCELPSGK;HCCPAGFR;QHCCPAGYTCNVK;SRCPDGSTCCELPSGK		366	273;285;803;1654;1981	True;True;True;True;True	281;293;817;1701;2035
A0A7P0T852;P11387;E5RIC7;Q969P6-2;Q969P6		A0A7P0T852	A0A7P0T852;P11387	4;4;1;1;1	4;4;1;1;1	4;4;1;1;1	DNA topoisomerase 1	TOP1	21.3222	20.029	20.5658	25.5702	24.277	24.8137	Isoform of P11387, DNA topoisomerase I;DNA topoisomerase 1	5	4	4	4	4	3	4	3	4	3	18.6	18.6	18.6	34.272	296	296;765;376;503;601	0	38.034	18.6	15.2	49819000	20328000	29490000	19	2622000	1069900	1552100	8	AGNEKEEGETADTVGCCSLR;AVALYFIDKLALR;LEVQATDREENK;YYNKVPVEKR		98	71;239;1212;2499	True;True;True;True	74;247;1243;2569
P06312		P06312	P06312	2	2	2	Ig kappa chain V-IV region	IGKV4-1	28.7189	27.4476	27.9471	30.7189	29.4476	29.9471	Immunoglobulin kappa variable 4-1	1	2	2	2	2	2	2	2	2	2	19.8	19.8	19.8	13.38	121	121	0	88.65	19.8	19.8	1767300000	732160000	1035100000	4	441810000	183040000	258770000	5	LLIYWASTR;NYLAWYQQKPGQPPK		328	1277;1617	True;True	1308;1662
P42677		P42677	P42677	3	3	3	40S ribosomal protein S27	RPS27	25.5504	24.3126	24.7545	28.0696	27.0889	27.0501	40S ribosomal protein S27	1	3	3	3	3	2	3	2	3	2	20.2	20.2	20.2	9.461	84	84	0	58.127	20.2	15.5	281700000	142750000	138960000	4	49141000	20836000	28304000	4	DLLHPSPEEEKR;DLLHPSPEEEKRK;PLAKDLLHPSPEEEKR		383	353;354;1625	True;True;True	362;363;1670
E7EN55;C9JL41;D6RDI2;J3KPP4;O95232-2;O95232			E7EN55;C9JL41;D6RDI2;J3KPP4;O95232-2;O95232	1;1;1;1;1;1	1;1;1;1;1;1	1;1;1;1;1;1	Luc7-like protein 3	LUC7L3	21.2314	19.9767	20.4478	23.2314	21.9768	22.4478	Isoform of O95232, Luc7-like protein 3;Isoform of O95232, Luc7-like protein 3;Isoform of O95232, Luc7-like protein 3 (Fragment);Isoform of O95232, Cisplatin resistance-associated overexpressed protein, isoform CRA_b;Isoform of O95232, Isoform 2 of Luc7-lik	6	1	1	1	1	1	1	1	1	1	25.9	25.9	25.9	6.4234	54	54;79;184;489;79;432	0	8.956	25.9	25.9	9848100	4127300	5720800	4	2462000	1031800	1430200	2	MISAAQLLDELMGR		144	1431	True	1465
A0A7P0T9T8;Q9UHI6		A0A7P0T9T8	A0A7P0T9T8;Q9UHI6	2;2	2;2	2;2	Probable ATP-dependent RNA helicase DDX20	DDX20	15.2218	15.2218	15.6547	21.7398	20.5073	20.9401	Isoform of Q9UHI6, RNA helicase;Probable ATP-dependent RNA helicase DDX20	2	2	2	2	1	1	1	1	1	1	4.8	4.8	4.8	83.292	754	754;824	0	10.621	2.4	2.4	3502200	1490400	2011900	39	38214	38214	51587	2	AAVHTYGIASVPNQPLKK;NSVQTPVENSTNSQHQVK		100	24;1596	True;True	26;1639
Q99757;M0QXH0;F8WDN2		Q99757	Q99757;M0QXH0	3;2;1	3;2;1	3;2;1	Thioredoxin, mitochondrial	TXN2	23.8961	22.6649	23.0953	26.8961	25.6649	26.0953	Thioredoxin, mitochondrial;Isoform of Q99757, Thioredoxin, mitochondrial	3	3	3	3	2	3	2	3	2	3	41	41	41	18.383	166	166;64;146	0	37.065	27.7	41	124890000	53200000	71691000	8	15611000	6650000	8961400	6	NGDVVDKFVGIKDEDQLEAFLK;VDIDDHTDLAIEYEVSAVPTVLAMK;VVNSETPVVVDFHAQWCGPCK		521	1508;2269;2415	True;True;True	1545;2333;2482
CON__O76015;O76015		CON__O76015	CON__O76015;O76015	7;7	5;5	5;5	Keratin, type I cuticular Ha8	KRT38	22.4719	21.215	21.6899	28.2127	27.7764	26.2748	;Keratin, type I cuticular Ha8	2	7	5	5	6	1	5	0	5	0	24.6	21.1	21.1	50.49	456	456;456	0	155.63	23	1.5	311080000	229890000	81192000	24	5817200	2434200	3383000	12	AQYEAMLETNR;ETMQFLNDR;LAADDFR;NVSVSPIDIGCQPGAEANIAPMCLLANVAHANR;PSCGPCTTCGPTCGASTTGSR;TRLENEIATYR;TSSYSSSSCPLGCTMAPGAR	+	158	182;507;1157;1611;1627;2187;2207	True;False;False;True;True;True;True	190;520;1184;1655;1656;1672;2249;2269
P62304			P62304	1	1	1	Small nuclear ribonucleoprotein E	SNRPE	21.4836	20.2404	20.6917	23.4836	22.2404	22.6917	Small nuclear ribonucleoprotein E	1	1	1	1	1	1	1	1	1	1	12	12	12	10.803	92	92	0	7.7043	12	12	11729000	4954700	6774400	4	2932300	1238700	1693600	1	VMVQPINLIFR		417	2356	True	2423
Q92900-2;Q92900		Q92900-2	Q92900-2;Q92900	4;4	4;4	4;4	Regulator of nonsense transcripts 1	UPF1	17.5322	17.5322	17.9392	25.311	24.7025	23.7721	Isoform of Q92900, Isoform 2 of Regulator of nonsense transcripts 1;Regulator of nonsense transcripts 1	2	4	4	4	3	3	3	3	3	3	6.2	6.2	6.2	123.03	1118	1118;1129	0	32.558	4	5	41627000	27301000	14326000	57	189550	189550	251330	7	AYQHGGVTGLSQY;GNTSGSHIVNHLVR;LQQLKDETGELSSADEKR;SILIDESTQATEPECMVPVVLGAK		510	270;735;1329;1891	True;True;True;True	278;749;1361;1945
P33993-3;P33993;C9J8M6;P33993-2		P33993-3	P33993-3;P33993;C9J8M6;P33993-2	3;3;2;2	3;3;2;2	3;3;2;2	DNA replication licensing factor MCM7	MCM7	18.1615	17.7758	18.1615	24.6738	22.9606	24.1489	Isoform of P33993, Isoform 3 of DNA replication licensing factor MCM7;DNA replication licensing factor MCM7;Isoform of P33993, DNA replication licensing factor MCM7 (Fragment);Isoform of P33993, Isoform 2 of DNA replication licensing factor MCM7	4	3	3	3	3	2	3	2	3	2	8.1	8.1	8.1	60.643	543	543;719;183;389	0	21.094	8.1	5.7	26764000	8162600	18601000	31	293200	224420	293200	6	IAQPGDHVSVTGIFLPILR;LAQHITYVHQHSR;SITVLVEGENTR		376	894;1174;1899	True;True;True	912;1201;1953
O94906-2;O94906		O94906-2	O94906-2;O94906	2;2	2;2	2;2	Pre-mRNA-processing factor 6	PRPF6	16.8846	15.6825	16.0619	23.0054	21.4374	22.412	Isoform of O94906, Isoform 2 of Pre-mRNA-processing factor 6;Pre-mRNA-processing factor 6	2	2	2	2	1	2	1	2	1	2	3	3	3	102.43	901	901;941	0	11.647	1.9	3	8420300	2839800	5580500	54	121000	52589	68408	4	IQQQFSDLKR;LSQVSDSVSGQTVVDPK		301	997;1355	True;True	1020;1387
P46778;G3V1B3;M0R181		P46778	P46778;G3V1B3;M0R181	3;2;2	3;2;2	3;2;2	60S ribosomal protein L21	RPL21	22.3345	21.1326	21.5116	24.9195	23.7176	24.0966	60S ribosomal protein L21;Isoform of P46778, 60S ribosomal protein L21;Isoform of P46778, 60S ribosomal protein L21 (Fragment)	3	3	3	3	1	2	1	2	1	2	23.8	23.8	23.8	18.565	160	160;87;122	0	19.049	5	18.8	31734000	13795000	17939000	6	5288900	2299100	2989800	4	KGDIVDIK;KHGVVPLATYMR;TNGKEPELLEPIPYEFMA		385	1077;1086;2159	True;True;True	1102;1111;2221
A0A8I5KZ38;P35580;P35580-5;P35580-2;P35580-3;P35580-4		A0A8I5KZ38	A0A8I5KZ38;P35580;P35580-5;P35580-2;P35580-3;P35580-4	3;3;3;3;3;3	3;3;3;3;3;3	3;3;3;3;3;3	Myosin-10	MYH10	15.1463	15.1463	15.4968	23.4636	22.6983	22.1833	Isoform of P35580, Myosin-10;Myosin-10;Isoform of P35580, Isoform 5 of Myosin-10;Isoform of P35580, Isoform 2 of Myosin-10;Isoform of P35580, Isoform 3 of Myosin-10;Isoform of P35580, Isoform 4 of Myosin-10	6	3	3	3	2	2	2	2	2	2	2.4	2.4	2.4	230.16	1986	1986;1976;1985;1992;1997;2007	0	20.652	1.6	1.7	11568000	6805600	4762500	103	36264	36264	46238	4	ALEEETKNHEAQIQDMR;ELDDATEANEGLSR;IAECSSQLAEEEEKAK		115	119;472;884	True;True;True	123;485;902
A4QPE4;A0A087WYQ1;O15020-2;O15020		A4QPE4	A4QPE4;A0A087WYQ1;O15020-2;O15020	2;2;2;2	1;1;1;1	1;1;1;1	Spectrin beta chain, non-erythrocytic 2	SPTBN2	17.9617	16.7846	17.1195	23.5763	22.3992	22.7342	Isoform of O15020, SPTBN2 protein;Isoform of O15020, Spectrin beta chain;Isoform of O15020, Isoform 2 of Spectrin beta chain, non-erythrocytic 2;Spectrin beta chain, non-erythrocytic 2	4	2	1	1	2	2	1	1	1	1	2.1	0.7	0.7	105.67	934	934;2397;2365;2390	0	7.7119	2.1	2.1	12508000	5531400	6977000	49	255270	112890	142390	5	GNLEVLLFTIQSK;LTALEER		11	731;1363	False;True	745;1395
Q8NHP8;Q8NHP8-2		Q8NHP8	Q8NHP8;Q8NHP8-2	2;1	2;1	2;1	Putative phospholipase B-like 2;Putative phospholipase B-like 2 32 kDa form;Putative phospholipase B-like 2 45 kDa form	PLBD2	18.9518	17.7801	18.1052	23.5956	22.4239	22.749	Putative phospholipase B-like 2;Isoform of Q8NHP8, Isoform 2 of Putative phospholipase B-like 2	2	2	2	2	1	1	1	1	1	1	4.4	4.4	4.4	65.471	589	589;557	0	11.723	1.5	2.9	12676000	5627000	7049300	25	507050	225080	281970	2	GLEDSYEGR;VLTILEQIPGMVVVADK		502	704;2342	True;True	718;2407
Q6UWP8		Q6UWP8	Q6UWP8	2	2	2	Suprabasin	SBSN	17.0513	15.888	16.1981	22.2736	21.3453	21.1981	Suprabasin	1	2	2	2	2	2	2	2	2	2	15.3	15.3	15.3	60.54	590	590	0	11.735	15.3	15.3	5070100	2664200	2405900	32	135820	60639	75184	4	FGQGAHHAAGQAGNEAGR;FGQGVHHAAGQAGNEAGR		480	567;569	True;True	581;583
A0A7I2V3H7;A0A7I2V361;A0A7I2V3H0;A0A7I2V516;I1E4Y6;Q6Y7W6-4;Q6Y7W6-5;Q6Y7W6;Q6Y7W6-3		A0A7I2V3H7	A0A7I2V3H7;A0A7I2V361;A0A7I2V3H0;A0A7I2V516;I1E4Y6;Q6Y7W6-4;Q6Y7W6-5;Q6Y7W6;Q6Y7W6-3	2;2;2;2;2;2;2;2;2	2;2;2;2;2;2;2;2;2	2;2;2;2;2;2;2;2;2	PERQ amino acid-rich with GYF domain-containing protein 2	GIGYF2	15.9332	15.654	15.9332	22.4729	20.8634	21.9	Isoform of Q6Y7W6, GRB10-interacting GYF protein 2;Isoform of Q6Y7W6, GRB10-interacting GYF protein 2;Isoform of Q6Y7W6, GRB10-interacting GYF protein 2;Isoform of Q6Y7W6, GRB10-interacting GYF protein 2;Isoform of Q6Y7W6, GRB10-interacting GYF protein 2;I	9	2	2	2	1	2	1	2	1	2	1.4	1.4	1.4	122.2	1051	1051;1081;1126;1130;1321;1286;1293;1299;1320	0	15.89	1.4	1.4	5821100	1907700	3913400	37	62571	51561	62571	4	LQQQQQQQQLAQMK;RLQQQQQQQQLAQMK		84	1330;1765	True;True	1362;1814
S4R3C4;B4DWT1;B4DTC1;Q5T760;Q05519-2;Q05519			S4R3C4;B4DWT1;B4DTC1;Q5T760;Q05519-2;Q05519	1;1;1;1;1;1	1;1;1;1;1;1	1;1;1;1;1;1	Serine/arginine-rich splicing factor 11	SRSF11	22.3237	21.1444	21.4832	23.3237	22.1445	22.4832	Isoform of Q05519, Serine/arginine-rich-splicing factor 11;Isoform of Q05519, Serine/arginine-rich-splicing factor 11;Isoform of Q05519, Serine/arginine-rich-splicing factor 11;Isoform of Q05519, Serine/arginine-rich-splicing factor 11;Isoform of Q05519, I	6	1	1	1	1	1	1	1	1	1	16.2	16.2	16.2	7.9578	80	80;128;131;491;483;484	0.0059289	5.921	16.2	16.2	10499000	4636100	5862800	2	5249400	2318000	2931400	2	TLFGFLGKIDELR		128	2139	True	2198
A0A0A0MS14			A0A0A0MS14	1	1	1		IGHV1-45	26.0245	24.8295	25.1961	28.3464	27.1514	27.5181	Immunoglobulin heavy variable 1-45	1	1	1	1	1	1	1	1	1	1	9.4	9.4	9.4	13.508	117	117	0	73.672	9.4	9.4	341280000	149070000	192210000	5	68256000	29814000	38441000	2	SEDTAMYYCAR		19	1828	True	1879
H3BQD0;P23435			H3BQD0;P23435	1;1	1;1	1;1	Cerebellin-1;Cerebellin;[des-Ser1]-cerebellin	CBLN1	24.211	23.036	23.3671	27.381	26.206	26.537	Isoform of P23435, Cerebellin-1;Cerebellin-1	2	1	1	1	1	1	1	1	1	1	5	5	5	14.759	140	140;193	0	9.641	5	5	174780000	77407000	97375000	9	19420000	8600800	10819000	2	VAFSAIR		250	2251	True	2315
P35527;CON__P35527;K7EQQ3		P35527	P35527;CON__P35527;K7EQQ3	34;33;21	33;32;21	33;32;21	Keratin, type I cytoskeletal 9	KRT9	28.1527	26.9465	27.3331	34.151	32.3974	33.6436	Keratin, type I cytoskeletal 9;;Isoform of P35527, Keratin, type I cytoskeletal 9	3	34	33	33	26	31	25	31	25	31	66	66	66	62.064	623	623;623;390	0	323.31	58.7	65.3	19075000000	5656900000	13419000000	26	298410000	129330000	169080000	97	AALEKSLEDTKNR;DIENQYETQITQIEHEVSSSGQEVQSSAK;DIENQYETQITQIEHEVSSSGQEVQSSAKEVTQLR;FEMEQNLR;FSSSGGGGGGGRFSSSSGYGGGSSR;FSSSSGYGGGSSR;GGGGSFGYSYGGGSGGGFSASSLGGGFGGGSR;GGSGGSHGGGSGFGGESGGSYGGGEEASGSGGGYGGGSGK;GGSGGSHGGGSGFGGESGGSYGGGEEASGSGGGYGGGSGKSSHS;GGSGGSYGGGGSGGGYGGGSGSR;GSRGGSGGSYGGGGSGGGYGGGSGSR;HGVQELEIELQSQLSK;HGVQELEIELQSQLSKK;IKFEMEQNLR;IQDWYDKK;LASYLDK;LASYLDKVQALEEANNDLENK;LASYLDKVQALEEAN…	+	378	13;335;336;557;601;602;659;665;666;667;764;824;825;947;991;1179;1180;1181;1465;1477;1520;1619;1620;1644;1653;1722;1723;1724;1822;1858;2022;2143;2146;2370	True;True;True;True;True;True;True;True;True;True;True;True;True;True;True;False;True;True;True;True;True;True;True;True;True;True;True;True;True;True;True;True;True;True	13;344;345;571;615;616;673;679;680;681;778;838;839;965;966;1014;1206;1207;1208;1499;1500;1513;1514;1558;1559;1664;1665;1691;1700;1769;1770;1771;1772;1773;1872;1873;1910;2076;2077;2202;2205;2206;2437
Q92504			Q92504	1	1	1	Zinc transporter SLC39A7	SLC39A7	16.9846	15.8864	16.0764	19.9845	18.8864	19.0764	Zinc transporter SLC39A7	1	1	1	1	1	1	1	1	1	1	3	3	3	50.117	469	469	0	6.7497	3	3	1037400	484590	552810	8	129680	60574	69102	2	DGPVRPQNAEEEKR		507	328	True	337
P05386		P05386	P05386	2	2	2	60S acidic ribosomal protein P1	RPLP1	26.0504	24.9345	25.1576	28.1634	26.5195	27.607	60S acidic ribosomal protein P1	1	2	2	2	1	2	1	2	1	2	51.8	51.8	51.8	11.514	114	114	0	40.204	14	51.8	300620000	96196000	204430000	3	69494000	32065000	37428000	4	AAGVNVEPFWPGLFAK;ALANVNIGSLICNVGAGGPAPAAGAAPAGGPAPSTAAAPAEEK		324	8;113	True;True	8;117
P12236		P12236	P12236	10	3	3	ADP/ATP translocase 3;ADP/ATP translocase 3, N-terminally processed	SLC25A6	24.6762	23.5606	23.7831	30.3726	28.7509	29.8058	ADP/ATP translocase 3	1	10	3	3	9	8	3	3	3	3	33.9	12.8	12.8	32.866	298	298	0	54.934	28.5	29.9	1390200000	451720000	938530000	20	26808000	12372000	14435000	19	DEGGKAFFK;EQGVLSFWR;GMGGAFVLVLYDELK;GMGGAFVLVLYDELKK;GNLANVIR;IPKEQGVLSFWR;LLLQVQHASK;TAVAPIER;TEQAISFAKDFLAGGIAAAISK;YFPTQALNFAFKDKYK		339	321;491;722;723;730;986;1280;2062;2083;2454	False;False;True;True;False;False;False;False;True;False	330;504;736;737;744;1009;1311;2118;2141;2523
B4DUR8;P49368-2;P49368			B4DUR8;P49368-2;P49368	1;1;1	1;1;1	1;1;1	T-complex protein 1 subunit gamma	CCT3	20.2533	19.1541	19.3461	25.0606	23.9614	24.1534	Isoform of P49368, T-complex protein 1 subunit gamma;Isoform of P49368, Isoform 2 of T-complex protein 1 subunit gamma;T-complex protein 1 subunit gamma	3	1	1	1	1	1	1	1	1	1	5.2	5.2	5.2	55.674	500	500;507;545	0	7.3109	5.2	5.2	34994000	16334000	18660000	28	1249800	583370	666420	4	NVLLDPQLVPGGGASEMAVAHALTEK		129	1604	True	1647
P60709;I3L4N8;P63261;E7EVS6;A0A2R8Y793;A0A804GS07;A0A6Q8PFE4;P68133;P68032;A6NL76;P62736;P63267;I3L3I0;I3L1U9;A0A6Q8PH58;A0A2R8YGF8;G5E9R0;J3KT65;C9JZR7;C9JUM1;I3L3R2;K7EM38;C9JTX5;A0A804HKV3;F6UVQ4;F8WB63;F6QUT6;C9JFL5;B8ZZJ2;P63267-2;Q6S8J3;A5A3E0;A0A2R8YEA7;Q562R1;P0CG38;A0A2R8YFE2;Q9BYX7;P0CG39;F8WCH0;A0A6Q8PGD7;A0A7P0TBL1		P60709	P60709;I3L4N8;P63261;E7EVS6;A0A2R8Y793;A0A804GS07;A0A6Q8PFE4;P68133;P68032;A6NL76;P62736;P63267;I3L3I0;I3L1U9;A0A6Q8PH58;A0A2R8YGF8;G5E9R0	20;19;19;18;16;14;14;13;13;12;12;12;11;11;10;10;10;9;9;9;9;9;8;8;7;7;7;7;7;7;6;5;4;4;4;4;3;3;2;2;1	20;19;19;18;16;14;14;13;13;12;12;12;11;11;10;10;10;9;9;9;9;9;8;8;7;7;7;7;7;7;6;5;4;4;4;4;3;3;2;2;1	20;19;19;18;16;14;14;13;13;12;12;12;11;11;10;10;10;9;9;9;9;9;8;8;7;7;7;7;7;7;6;5;4;4;4;4;3;3;2;2;1	Actin, cytoplasmic 1;Actin, cytoplasmic 1, N-terminally processed;Actin, cytoplasmic 2;Actin, cytoplasmic 2, N-terminally processed;Actin, alpha skeletal muscle;Actin, alpha cardiac muscle 1;Actin, aortic smooth muscle;Actin, gamma-enteric smooth muscle	ACTB;ACTG1;ACTA1;ACTC1;ACTA2;ACTG2	26.9932	25.8805	26.0978	32.4509	31.5776	31.312	Actin, cytoplasmic 1;Isoform of P63261, Actin, cytoplasmic 2;Actin, cytoplasmic 2;Isoform of P60709, Actin, cytoplasmic 1;Isoform of P60709, Actin, cytoplasmic 1 (Fragment);Isoform of P63261, Actin, cytoplasmic 2;Isoform of P60709, Actin, cytoplasmic 1;Act	41	20	20	20	16	18	16	18	16	18	63.2	63.2	63.2	41.736	375	375;351;375;334;309;366;332;377;377;351;377;376;214;214;151;165;125;198;102;96;164;133;80;332;151;105;151;144;119;333;1075;1075;157;376;1075;79;375;1038;52;40;59	0	323.31	46.7	60.3	5870800000	3204800000	2665900000	20	133590000	61776000	71818000	48	AGFAGDDAPR;AVFPSIVGRPR;CPEALFQPSFLGMESCGIHETTFNSIMK;DDDIAALVVDNGSGMCK;DSYVGDEAQSK;DSYVGDEAQSKR;EITALAPSTMK;GYSFTTTAER;HQGVMVGMGQK;HQGVMVGMGQKDSYVGDEAQSK;HQGVMVGMGQKDSYVGDEAQSKR;IIAPPER;IWHHTFYNELR;KDLYANTVLSGGTTMYPGIADR;LCYVALDFEQEMATAASSSSLEK;LDLAGRDLTDYLMK;MQKEITALAPSTMK;QEYDESGPSIVHR;SYELPDGQVITIGNER;VAPEEHPVLLTEAPLNPK		402	63;247;286;316;383;384;461;795;856;857;858;933;1035;1061;1194;1200;1461;1643;2040;2259	True;True;True;True;True;True;True;True;True;True;True;True;True;True;True;True;True;True;True;True	66;255;294;325;394;395;473;809;871;872;873;874;875;876;951;1059;1086;1222;1229;1495;1690;2095;2323
K7EQ02;K7EQ55;K7EK33;Q96EP5-2;Q96EP5			K7EQ02;K7EQ55;K7EK33;Q96EP5-2;Q96EP5	1;1;1;1;1	1;1;1;1;1	1;1;1;1;1	DAZ-associated protein 1	DAZAP1	20.1299	19.0382	19.2162	23.4519	22.3601	22.5382	Isoform of Q96EP5, DAZ-associated protein 1 (Fragment);Isoform of Q96EP5, DAZ-associated protein 1;Isoform of Q96EP5, DAZ-associated protein 1;Isoform of Q96EP5, Isoform 2 of DAZ-associated protein 1;DAZ-associated protein 1	5	1	1	1	1	1	1	1	1	1	4.6	4.6	4.6	35.02	327	327;406;406;378;407	0	8.0258	4.6	4.6	11474000	5383500	6090600	10	1147400	538350	609060	2	SQAPGQPGASQWGSR		271	1962	True	2016
P62277;J3KMX5;E9PS50		P62277	P62277;J3KMX5;E9PS50	2;2;1	2;2;1	2;2;1	40S ribosomal protein S13	RPS13	21.6084	20.4997	20.7095	24.7784	23.6696	23.8795	40S ribosomal protein S13;Isoform of P62277, 40S ribosomal protein S13;Isoform of P62277, 40S ribosomal protein S13 (Fragment)	3	2	2	2	2	2	2	2	2	2	17.2	17.2	17.2	17.222	151	151;148;116	0	14.998	17.2	17.2	28776000	13343000	15433000	9	3197300	1482600	1714700	3	GLAPDLPEDLYHLIK;GLSQSALPYRR		261	702;715	True;True	716;729
P62316;K7ERG4;P62316-2;K7EJB5		P62316	P62316;K7ERG4;P62316-2	9;6;5;1	9;6;5;1	9;6;5;1	Small nuclear ribonucleoprotein Sm D2	SNRPD2	25.5243	24.4171	24.6241	28.9039	28.2593	27.4315	Small nuclear ribonucleoprotein Sm D2;Isoform of P62316, Small nuclear ribonucleoprotein Sm D2;Isoform of P62316, Isoform 2 of Small nuclear ribonucleoprotein Sm D2	4	9	9	9	9	5	9	5	9	5	64.4	64.4	64.4	13.527	118	118;78;108;54	0	304.59	64.4	51.7	502290000	321280000	181010000	7	48259000	22401000	25858000	15	AFDRHCNMVLENVK;EEEEFNTGPLSVLTQSVK;GDSVIVVLRNPLIAGK;HCNMVLENVK;NNTQVLINCR;SEMTPEELQK;SEMTPEELQKR;SEMTPEELQKREEEEFNTGPLSVLTQSVK;SLLNKPK		420	48;437;638;804;1573;1835;1836;1837;1929	True;True;True;True;True;True;True;True;True	51;449;652;818;1615;1886;1887;1888;1983
G5E9V2;F2Z3A7;A0A8I5KQT8;Q96DA6			G5E9V2;F2Z3A7;A0A8I5KQT8;Q96DA6	1;1;1;1	1;1;1;1	1;1;1;1	Mitochondrial import inner membrane translocase subunit TIM14	DNAJC19	23.005	21.904	22.0993	25.005	23.904	24.0993	Isoform of Q96DA6, DnaJ (Hsp40) homolog, subfamily C, member 19, isoform CRA_b;Isoform of Q96DA6, Mitochondrial import inner membrane translocase subunit TIM14;Isoform of Q96DA6, DnaJ (Hsp40) homolog, subfamily C, member 19, isoform CRA_e;Mitochondrial imp	4	1	1	1	1	1	1	1	1	1	40.4	40.4	40.4	5.0539	47	47;59;95;116	0	50.903	40.4	40.4	33670000	15697000	17973000	4	8417600	3924300	4493200	3	ASTVVAVGLTIAAAGFAGR		111	213	True	221
CON__Q2UVX4		CON__Q2UVX4	CON__Q2UVX4	4	4	3			16.1989	15.1311	15.2637	23.7035	23.2192	21.893		1	4	4	3	2	2	2	2	2	1	2.6	2.6	2.2	187.37	1662	1662	0	24.428	1.4	1.3	13660000	9765400	3894500	99	75223	35884	39339	4	FYHPDKEDGMLSK;GVFVLNKK;HQQTITIPAR;SSVAVPYVIVPLK	+	183	613;787;859;2013	True;True;True;True	627;801;877;2067
Q01082;A0A087WUZ3;Q01082-3;Q01082-2;F8W6C1;P11277-3;P11277;P11277-2		Q01082	Q01082;A0A087WUZ3;Q01082-3;Q01082-2	30;29;26;26;12;1;1;1	30;29;26;26;12;1;1;1	29;28;25;25;11;1;1;1	Spectrin beta chain, non-erythrocytic 1	SPTBN1	21.2487	20.1437	20.3466	29.9255	29.098	28.7294	Spectrin beta chain, non-erythrocytic 1;Isoform of Q01082, Spectrin beta chain;Isoform of Q01082, Isoform 2 of Spectrin beta chain, non-erythrocytic 1;Isoform of Q01082, Isoform Short of Spectrin beta chain, non-erythrocytic 1	8	30	30	29	24	24	24	24	23	23	17.5	17.5	16.9	274.61	2364	2364;2366;2155;2168;690;2106;2137;2328	0	323.31	13.5	15	1019700000	574610000	445050000	142	2491700	1158400	1333300	51	AKDEQSAVSMLKK;ALVADSHPESERISMR;AQTLPTSVVTITSESSPGKR;EAEKLESEHPDQAQAILSR;EAVCEVALDYKK;EIGQSVDEVEK;EIGQSVDEVEKLIK;ELEAENYHDIK;ELEAENYHDIKR;FANSLVGVQQQLQAFNTYR;FATDGEGYKPCDPQVIR;FATDGEGYKPCDPQVIRDR;FESLEPEMNNQASR;FMELLEPLNER;GNLEVLLFTIQSK;HLLGVEDLLQK;IHCLENVDKALQFLKEQR;IVSSSDVGHDEYSTQSLVK;KHEAIETDIAAYEER;KLPEELGRDQNTVETLQR;LAEISDVWEEMKTTLK;LQAAYAGDKADDIQKR;LVSDGNINSDRIQEK;QQMLENQMEVR;SNAHYNLQNAFNLAE…		441	106;137;175;415;430;456;457;475;476;541;544;545;560;583;731;834;928;1033;1084;1109;1161;1317;1388;1697;1946;2055;2057;2306;2319;2372	True;True;True;True;True;True;True;True;True;True;True;True;True;True;True;True;True;True;True;True;True;True;True;True;True;True;True;True;True;True	110;142;183;427;442;468;469;488;489;555;558;559;574;597;745;848;946;1057;1109;1135;1188;1348;1420;1744;2000;2111;2113;2370;2384;2439
A0A7I2V4K9;A0A7I2V5Y7;A0A7I2V535;Q15233-2;Q15233;A0A7I2V4J2;A0A7P0MRW0;C9JYS8;A0A7I2V4N2;A0A7I2V464;H7C367;C9IZL7		A0A7I2V4K9	A0A7I2V4K9;A0A7I2V5Y7;A0A7I2V535;Q15233-2;Q15233;A0A7I2V4J2;A0A7P0MRW0;C9JYS8;A0A7I2V4N2;A0A7I2V464	5;5;5;5;5;4;4;3;3;3;2;1	5;5;5;5;5;4;4;3;3;3;2;1	5;5;5;5;5;4;4;3;3;3;2;1	Non-POU domain-containing octamer-binding protein	NONO	20.0411	18.953	19.1241	24.7802	23.732	23.8267	Isoform of Q15233, Non-POU domain-containing octamer-binding protein;Isoform of Q15233, Non-POU domain-containing octamer-binding protein;Isoform of Q15233, Non-POU domain-containing octamer-binding protein;Isoform of Q15233, Isoform 2 of Non-POU domain-co	12	5	5	5	3	4	3	4	3	4	18	18	18	47.746	411	411;476;501;382;471;468;515;247;360;360;234;207	0	37.139	15.3	9.2	28812000	13933000	14878000	18	1078900	507490	571380	7	FACHSASLTVR;GAMPPAPVPAGTPAPPGPATMMPDGTLGLTPPTTER;MEELHNQEVQKR;RMEELHNQEVQKR;RQQEGFKGTFPDAR		88	535;623;1406;1769;1782	True;True;True;True;True	549;637;1439;1818;1831
O15397			O15397	1	1	1	Importin-8	IPO8	19.1014	18.0272	18.1719	24.7161	23.642	23.7866	Importin-8	1	1	1	1	1	1	1	1	1	1	1.2	1.2	1.2	119.94	1037	1037	0	24.517	1.2	1.2	27560000	13090000	14470000	49	562450	267140	295310	3	IAAENELNQSYK		291	883	True	901
M0R0F0;M0R0R2;P46782;M0QZN2		M0R0F0	M0R0F0;M0R0R2;P46782;M0QZN2	5;5;5;4	5;5;5;4	5;5;5;4	40S ribosomal protein S5;40S ribosomal protein S5, N-terminally processed	RPS5	21.9791	20.8943	21.0593	25.5629	24.6034	24.5213	Isoform of P46782, 40S ribosomal protein S5 (Fragment);Isoform of P46782, 40S ribosomal protein S5;40S ribosomal protein S5;Isoform of P46782, 40S ribosomal protein S5	4	5	5	5	5	3	5	3	5	3	26.5	26.5	26.5	22.391	200	200;225;204;134	0	40.646	26.5	17.5	49568000	25489000	24080000	10	4134100	1949000	2185100	7	LTNSMMMHGR;QAVDVSPLRR;RQAVDVSPLRR;TEWETAAPAVAETPDIK;TIAECLADELINAAK		280	1372;1636;1781;2085;2111	True;True;True;True;True	1404;1682;1830;2143;2170
P62280;M0QZC5;M0R1H6;M0R1H5		P62280	P62280;M0QZC5;M0R1H6	6;5;3;1	6;5;3;1	6;5;3;1	40S ribosomal protein S11	RPS11	22.5067	21.4306	21.5789	28.1883	27.4232	26.9076	40S ribosomal protein S11;Isoform of P62280, 40S ribosomal protein S11;Isoform of P62280, 40S ribosomal protein S11	4	6	6	6	5	6	5	6	5	6	41.1	41.1	41.1	18.431	158	158;118;88;79	0	42.517	40.5	41.1	305860000	179970000	125890000	10	5959100	2826600	3132500	11	AYQKQPTIFQNK;CPFTGNVSIR;DVQIGDIVTVGECRPLSK;EAIEGTYIDKK;RVLLGETGKEK;VLLGETGKEKLPR		416	271;288;401;421;1799;2332	True;True;True;True;True;True	279;296;413;433;1849;2397
CON__P01045-1;CON__Q2KJ62;CON__P01044-1			CON__P01045-1;CON__Q2KJ62;CON__P01044-1	1;1;1	1;1;1	1;1;1			16.8214	15.7643	15.8764	21.9089	20.8518	20.9639	;;	3	1	1	1	1	1	1	1	1	1	3.1	3.1	3.1	68.709	619	619;621;621	0.0041408	6.1362	3.1	3.1	3937700	1892400	2045300	34	115810	55658	60156	3	SLSSGDTGECTDKAHVDVK	+	159	1936	True	1990
Q9NS69		Q9NS69	Q9NS69	3	3	3	Mitochondrial import receptor subunit TOM22 homolog	TOMM22	22.5651	21.4951	21.6319	25.8788	24.8882	24.8693	Mitochondrial import receptor subunit TOM22 homolog	1	3	3	3	3	3	3	3	3	3	33.8	33.8	33.8	15.521	142	142	0	40.585	33.8	33.8	61701000	31053000	30648000	7	6205400	2955700	3249700	8	LQMEQQQQLQQR;LWGLTEMFPER;QILLGPNTGLSGGMPGALPSLPGKI		543	1325;1392;1659	True;True;True	1357;1424;1706
V9GYG0;P12235		V9GYG0	V9GYG0;P12235	5;5	1;1	1;1	ADP/ATP translocase 1	SLC25A4	24.3024	23.2335	23.3681	29.587	27.2894	29.2589	Isoform of P12235, ADP/ATP translocase;ADP/ATP translocase 1	2	5	1	1	4	5	1	1	1	1	30.8	10.6	10.6	22.885	208	208;298	0	40.805	23.1	30.8	806440000	164030000	642420000	15	20689000	9862300	10827000	9	GDHAWSFLKDFLAGGVAAAVSK;GNLANVIR;LLLQVQHASK;TAVAPIER;YFPTQALNFAFKDKYK		338	637;730;1280;2062;2454	True;False;False;False;False	651;744;1311;2118;2523
P02786;F8WBE5;H7C3V5;G3V0E5		P02786	P02786;F8WBE5;H7C3V5;G3V0E5	2;1;1;1	2;1;1;1	2;1;1;1	Transferrin receptor protein 1;Transferrin receptor protein 1, serum form	TFRC	17.4849	16.4203	16.5469	22.9568	21.7057	22.1705	Transferrin receptor protein 1;Isoform of P02786, Transferrin receptor protein 1;Isoform of P02786, Transferrin receptor protein 1 (Fragment);Isoform of P02786, Transferrin receptor protein 1	4	2	2	2	1	2	1	2	1	2	3.6	3.6	3.6	84.87	760	760;81;118;679	0	12.376	1.8	3.6	8140900	3420400	4720500	39	183440	87701	95742	3	LAVDEEENADNNTK;LTTDFGNAEKTDR		314	1185;1377	True;True	1213;1409
P31689-2;P31689			P31689-2;P31689	1;1	1;1	1;1	DnaJ homolog subfamily A member 1	DNAJA1	20.6605	19.6076	19.7115	24.748	23.6951	23.799	Isoform of P31689, Isoform 2 of DnaJ homolog subfamily A member 1;DnaJ homolog subfamily A member 1	2	1	1	1	1	1	1	1	1	1	3.9	3.9	3.9	37.044	331	331;397	0.0077369	5.8087	3.9	3.9	28176000	13581000	14595000	17	1657400	798880	858530	2	TIVITSHPGQIVK		371	2127	True	2186
CON__Q3SX09			CON__Q3SX09	1	1	1			22.0506	20.9945	21.1045	25.3725	24.3164	24.4264		1	1	1	1	1	1	1	1	1	1	9.5	9.5	9.5	22.06	201	201	0	15.819	9.5	9.5	43439000	20892000	22547000	10	4343900	2089200	2254700	3	FFESFGDLSSADAILGNPK	+	185	561	True	575
D6RIF6;Q9P270			D6RIF6;Q9P270	1;1	1;1	1;1	SLAIN motif-containing protein 2	SLAIN2	19.898	18.8498	18.9446	24.0679	23.0197	23.1146	Isoform of Q9P270, SLAIN motif-containing protein 2;SLAIN motif-containing protein 2	2	1	1	1	1	1	1	1	1	1	4.8	4.8	4.8	44.656	414	414;581	0	9.6914	4.8	4.8	17586000	8503900	9081900	18	976990	472440	504550	2	LSLQGHPTDLQTSNVKNEEK		200	1352	True	1384
H0YHA7;J3QQ67;Q07020-2;Q07020;G3V203;F8VUA6;F8VYV2;A0A075B7A0		H0YHA7	H0YHA7;J3QQ67;Q07020-2;Q07020;G3V203;F8VUA6;F8VYV2;A0A075B7A0	9;9;9;9;8;7;6;5	9;9;9;9;8;7;6;5	9;9;9;9;8;7;6;5	60S ribosomal protein L18	RPL18	27.6484	26.5965	26.6986	31.112	30.084	30.1396	Isoform of Q07020, 60S ribosomal protein L18 (Fragment);Isoform of Q07020, 60S ribosomal protein L18 (Fragment);Isoform of Q07020, Isoform 2 of 60S ribosomal protein L18;60S ribosomal protein L18;Isoform of Q07020, 60S ribosomal protein L18;Isoform of Q070	8	9	9	9	8	7	8	7	8	7	49.1	49.1	49.1	18.863	167	167;190;159;188;164;130;133;138	0	125.89	49.1	36.5	2320900000	1138100000	1182800000	7	210380000	101470000	108910000	16	APGTPHSHTKPYVR;GCGTVLLSGPR;GCGTVLLSGPRK;ILTFDQLALDSPKGCGTVLLSGPR;TAVVVGTITDDVR;TNRPPLSLSR;TNSTFNQVVLK;TNSTFNQVVLKR;VQEVPKLK		242	154;629;630;974;2064;2161;2163;2164;2373	True;True;True;True;True;True;True;True;True	161;643;644;996;2120;2223;2225;2226;2440
H0YNQ5;Q99081;Q99081-3			H0YNQ5;Q99081;Q99081-3	1;1;1	1;1;1	1;1;1	Transcription factor 12	TCF12	19.8193	18.7732	18.8641	23.1413	22.0951	22.186	Isoform of Q99081, Transcription factor 12 (Fragment);Transcription factor 12;Isoform of Q99081, Isoform 3 of Transcription factor 12	3	1	1	1	1	1	1	1	1	1	12.1	12.1	12.1	16.593	157	157;682;706	0	9.4852	12.1	12.1	9251600	4480100	4771500	10	925160	448010	477150	2	TRPTTLGSSQFSGSGIDER		247	2192	True	2254
Q99832;Q99832-4;Q99832-3;F8WBP8;F8WAM2;Q99832-2		Q99832	Q99832;Q99832-4;Q99832-3	3;2;2;1;1;1	3;2;2;1;1;1	3;2;2;1;1;1	T-complex protein 1 subunit eta	CCT7	21.0374	19.9863	20.0868	26.4804	24.9405	25.8724	T-complex protein 1 subunit eta;Isoform of Q99832, Isoform 4 of T-complex protein 1 subunit eta;Isoform of Q99832, Isoform 3 of T-complex protein 1 subunit eta	6	3	3	3	2	3	2	3	2	3	7.2	7.2	7.2	59.366	543	543;456;499;83;98;339	0	21.793	4.1	7.2	93627000	32198000	61429000	31	2152200	1038700	1113600	5	GGAEQFMEETER;MMPTPVILLK;QVKPYVEEGLHPQIIIR		522	654;1449;1721	True;True;True	668;1483;1768
P05141;Q9H0C2		P05141	P05141	12;3	12;3	5;0	ADP/ATP translocase 2;ADP/ATP translocase 2, N-terminally processed	SLC25A5	24.6906	23.6403	23.7392	31.2931	30.1466	30.4261	ADP/ATP translocase 2	2	12	12	5	10	9	10	9	4	4	39.9	39.9	18.8	32.852	298	298;315	0	272.73	28.5	30.5	2631200000	1188600000	1442700000	19	27078000	13075000	14003000	18	DEGGKAFFK;DFLAGGVAAAISK;EQGVLSFWR;GMGGAFVLVLYDEIKKYT;GNLANVIR;IPKEQGVLSFWR;KGTDIMYTGTLDCWRK;LLLQVQHASK;TAVAPIER;TDAAVSFAK;TDAAVSFAKDFLAGGVAAAISK;YFPTQALNFAFKDKYK		323	321;323;491;721;730;986;1081;1280;2062;2069;2070;2454	True;True;True;True;True;True;True;True;True;True;True;True	330;332;504;735;744;1009;1106;1311;2118;2125;2126;2523
P61247;D6RAT0;H0Y9Y4;H0Y8L7;E9PFI5;D6RG13;D6R9B6;D6RED7;D6RAS7;D6RB09;D6RI02;D6RGE0		P61247	P61247;D6RAT0;H0Y9Y4;H0Y8L7;E9PFI5;D6RG13;D6R9B6	10;8;7;6;6;6;5;4;4;4;3;2	10;8;7;6;6;6;5;4;4;4;3;2	10;8;7;6;6;6;5;4;4;4;3;2	40S ribosomal protein S3a	RPS3A	24.8068	23.7586	23.8535	29.3171	28.4117	28.2158	40S ribosomal protein S3a;Isoform of P61247, 40S ribosomal protein S3a;Isoform of P61247, 40S ribosomal protein S3a (Fragment);Isoform of P61247, 40S ribosomal protein S3a (Fragment);Isoform of P61247, 40S ribosomal protein S3a;Isoform of P61247, 40S ribos	12	10	10	10	9	8	9	8	9	8	37.5	37.5	37.5	29.945	264	264;227;208;190;205;223;145;101;125;193;95;65	0	191.24	34.5	34.5	668830000	357080000	311750000	17	29349000	14192000	15157000	18	APAMFNIR;ATGDETGAKVERADGYEPPVQESV;LITEDVQGK;LMELHGEGSSSGK;LMELHGEGSSSGKATGDETGAKVER;TTDGYLLR;VERADGYEPPVQESV;VFEVSLADLQNDEVAFR;VVDPFSKK;WQTMIEAHVDVK		405	153;224;1243;1292;1293;2217;2280;2287;2409;2438	True;True;True;True;True;True;True;True;True;True	160;232;1274;1323;1324;2280;2344;2351;2476;2507
H0YLA2;P37108		H0YLA2	H0YLA2;P37108	2;2	2;2	2;2	Signal recognition particle 14 kDa protein	SRP14	24.1565	23.1089	23.2026	27.3883	26.6878	26.01	Isoform of P37108, Signal recognition particle 14 kDa protein;Signal recognition particle 14 kDa protein	2	2	2	2	2	2	2	2	2	2	23.5	23.5	23.5	13.058	115	115;136	0	72.295	23.5	23.5	175670000	108100000	67574000	7	18700000	9046500	9653400	4	KGTVEGFEPADNK;VLLESEQFLTELTR		246	1082;2331	True;True	1107;2396
CON__ENSEMBL:ENSBTAP00000034412		CON__ENSEMBL:ENSBTAP00000034412	CON__ENSEMBL:ENSBTAP00000034412	2	2	2			22.2965	21.2591	21.3329	26.5285	25.564	25.4922		1	2	2	2	2	2	2	2	2	2	13.6	13.6	13.6	22.336	199	199	0	44.27	13.6	13.6	96801000	49605000	47196000	13	5151300	2509800	2641500	4	MVGSQDILCSENK;VSAEVCEAVFKGQK	+	155	1481;2381	True;True	1518;2448
P04264;CON__P04264		P04264	P04264;CON__P04264	41;39	41;39	29;27	Keratin, type II cytoskeletal 1	KRT1	29.5288	28.481	28.5752	35.3583	34.3055	34.4093	Keratin, type II cytoskeletal 1;	2	41	41	29	34	37	34	37	25	26	62.4	62.4	53.7	66.038	644	644;644	0	323.31	56.8	58.9	44046000000	21231000000	22816000000	31	774580000	374650000	399930000	157	AEAESLYQSK;AQYEDIAQK;DVDGAYMTK;DVDGAYMTKVDLQAK;DYQELMNTK;FLEQQNQVLQTK;FLEQQNQVLQTKWELLQQVDTSTR;FSSCGGGGGSFGAGGGFGSR;GGGGGGYGSGGSSYGSGGGSYGSGGGGGGGR;GSYGSGGSSYGSGGGSYGSGGGGGGHGSYGSGSSSGGYR;GSYGSGGSSYGSGGGSYGSGGGGGGHGSYGSGSSSGGYRGGSGGGGGGSSGGR;IEISELNR;KDVDGAYMTKVDLQAK;LALDLEIATYR;LDSELKNMQDMVEDYR;LNDLEDALQQAKEDLAR;LRSEIDNVKK;MSGECAPNVSVSVSTSHTTISGGGSR;NKYEDEINKR;NMQDMVEDYR;NSKIEISELNR;QISNLQQSISDA…	+	316	39;183;394;395;408;577;578;600;657;771;772;905;1063;1166;1203;1298;1335;1470;1533;1569;1591;1660;1793;1826;1856;1897;1900;1901;1919;1920;1932;1933;1934;1941;2107;2108;2144;2156;2157;2427;2448	True;True;True;True;True;True;True;True;True;True;True;True;True;True;True;True;True;True;True;True;True;True;True;True;True;True;True;True;True;True;True;True;True;True;True;True;True;True;True;True;True	41;191;405;406;407;420;591;592;614;671;785;786;923;1088;1193;1232;1233;1234;1329;1367;1505;1506;1572;1609;1610;1611;1634;1707;1843;1877;1908;1951;1954;1955;1973;1974;1986;1987;1988;1995;2166;2167;2203;2218;2219;2495;2517
Q02878;F8VZ45;U3KQR5;F8VR69;F8VZA3;F8VWR1;F8VU16		Q02878	Q02878	17;8;8;4;4;4;4	17;8;8;4;4;4;4	17;8;8;4;4;4;4	60S ribosomal protein L6	RPL6	26.7836	25.7582	25.8085	31.0769	30.2718	29.8516	60S ribosomal protein L6	7	17	17	17	13	14	13	14	13	14	56.2	56.2	56.2	32.728	288	288;159;160;63;105;118;120	0	323.31	48.6	50.3	2265000000	1296300000	968760000	13	115520000	56752000	58765000	28	AGEKVEKPDTK;AIPQLQGYLR;ASITPGTILIILTGR;AVDSQILPK;EKVLATVTKPVGGDK;HLTDAYFK;HQEGEIFDTEK;HQEGEIFDTEKEKYEITEQR;IDISNVK;IDISNVKIPK;LLSHGKKPFSQHVR;QLASGLLLVTGPLVLNRVPLRR;SVFALTNGIYPHK;VLATVTKPVGGDK;VLATVTKPVGGDKNGGTR;YYPTEDVPR;YYPTEDVPRK		448	61;99;202;245;469;837;853;854;898;899;1289;1669;2030;2317;2318;2500;2501	True;True;True;True;True;True;True;True;True;True;True;True;True;True;True;True;True	64;102;210;253;482;851;868;869;916;917;1320;1716;2085;2382;2383;2570;2571
K7ER16;Q9Y285-2;Q9Y285;K7EK06;K7ER00		K7ER16	K7ER16;Q9Y285-2;Q9Y285;K7EK06;K7ER00	2;2;2;1;1	2;2;2;1;1	2;2;2;1;1	Phenylalanine--tRNA ligase alpha subunit	FARSA	21.201	20.1795	20.2222	24.786	23.7645	23.8073	Isoform of Q9Y285, Phenylalanine--tRNA ligase alpha subunit;Isoform of Q9Y285, Isoform 2 of Phenylalanine--tRNA ligase alpha subunit;Phenylalanine--tRNA ligase alpha subunit;Isoform of Q9Y285, Phenylalanine--tRNA ligase alpha subunit (Fragment);Isoform of	5	2	2	2	2	2	2	2	2	2	9.4	9.4	9.4	26.036	235	235;477;508;168;548	0	12.702	9.4	9.4	28929000	14250000	14679000	12	2410700	1187500	1223200	4	ADGQVAELLLR;VVDSMEDEVQR		274	31;2410	True;True	33;2477
Q9UQ35;Q9UQ35-2;I3L4D8;I3L182;I3L1I8;Q9UQ35-3;A0A087X1W1;I3L1C0;I3L0N7;I3L3Q8;I3L4U6		Q9UQ35	Q9UQ35;Q9UQ35-2	45;33;15;10;5;5;4;3;2;2;1	45;33;15;10;5;5;4;3;2;2;1	45;33;15;10;5;5;4;3;2;2;1	Serine/arginine repetitive matrix protein 2	SRRM2	23.9095	22.8905	22.9282	31.5994	30.7133	30.4757	Serine/arginine repetitive matrix protein 2;Isoform of Q9UQ35, Isoform 2 of Serine/arginine repetitive matrix protein 2	11	45	45	45	34	36	34	36	34	36	22.6	22.6	22.6	299.61	2752	2752;2334;1018;895;297;311;251;94;115;184;78	0	323.31	18.5	19.3	3253600000	1760500000	1493100000	120	15757000	7775400	7981400	78	AQTPPGPSLSGSK;AQTPPGPSLSGSKSPCPQEK;CRSPGMLEPLGSSR;DVNPGGKEETPGQRPAVTETHQLAELNEK;EAKQPAPEPPKPYSLVR;EGRPPEPTPAK;GERPDYKGEEELR;GPSPEGSSSTESSPEHPPK;GRGPSPEGSSSTESSPEHPPK;HASSSPESPKPAPAPGSHR;HGGSPQPLATTPLSQEPVNPPSEASPTR;IALALTAISLGTARPPPSMSAAGLAAR;IPAASAAAMNLASAR;MAPALSGANLTSPR;MGQAPSQSLLPPAQDQPR;QDRGEFSASPMLK;QGSITSPQANEQSVTPQR;QPAPEPPKPYSLVR;QSHSGSISPYPK;RGEGDAPFSEPGTTSTQRPSSPETATK;RPNPDILDHER;RSCFE…		556	176;177;297;400;422;451;644;739;750;802;814;890;983;1398;1421;1640;1652;1690;1706;1746;1777;1783;1786;1801;1808;1873;1874;1903;1937;1951;1959;1960;1987;1996;2011;2012;2034;2167;2168;2177;2178;2180;2204;2314;2366	True;True;True;True;True;True;True;True;True;True;True;True;True;True;True;True;True;True;True;True;True;True;True;True;True;True;True;True;True;True;True;True;True;True;True;True;True;True;True;True;True;True;True;True;True	184;185;306;412;434;463;658;753;764;816;828;908;1006;1430;1431;1455;1687;1699;1737;1753;1795;1826;1832;1835;1851;1858;1927;1928;1957;1991;2005;2013;2014;2041;2050;2065;2066;2089;2229;2230;2239;2240;2242;2266;2379;2433
O14744;O14744-2;O14744-5;O14744-3;O14744-4;G3V580;G3V5L5;G3V2L6;C9JSX3;G3V2X6;H0YJD3;H7BZ44;H0YJX6;G3V507;G3V2F5;H0YJ77		O14744	O14744;O14744-2;O14744-5;O14744-3;O14744-4;G3V580	24;22;20;18;16;13;10;10;10;8;6;5;5;2;2;1	24;22;20;18;16;13;10;10;10;8;6;5;5;2;2;1	24;22;20;18;16;13;10;10;10;8;6;5;5;2;2;1	Protein arginine N-methyltransferase 5;Protein arginine N-methyltransferase 5, N-terminally processed	PRMT5	26.1462	25.1326	25.1597	32.5729	31.4744	31.6651	Protein arginine N-methyltransferase 5;Isoform of O14744, Isoform 2 of Protein arginine N-methyltransferase 5;Isoform of O14744, Isoform 5 of Protein arginine N-methyltransferase 5;Isoform of O14744, Isoform 3 of Protein arginine N-methyltransferase 5;Isof	16	24	24	24	19	21	19	21	19	21	46.8	46.8	46.8	72.683	637	637;620;593;576;466;180;169;183;186;185;177;179;279;42;86;138	0	323.31	38.3	40.3	6388800000	2983600000	3405300000	32	74268000	36785000	37483000	55	AAILPTSIFLTNKK;AAMAVGGAGGSR;ADIIVSELLGSFADNELSPECLDGAQHFLK;DDGVSIPGEYTSFLAPISSSK;DDIIENAPTTHTEEYSGEEK;DLNCVPEIADTLGAVAK;DRDPEAQFEMPYVVR;DWNTLIVGK;EFIQEPAK;EKDRDPEAQFEMPYVVR;GPLVNASLR;IAVALEIGADLPSNHVIDR;IAVALEIGADLPSNHVIDRWLGEPIK;KVWYEWAVTAPVCSAIHNPTGR;LHNFHQLSAPQPCFTFSHPNR;LHNFHQLSAPQPCFTFSHPNRDPMIDNNR;LSPWIRPDSK;LSPWIRPDSKVEK;QGFDFLCMPVFHPR;REFIQEPAK;SDLLLSGR;SDLLLSGRDWNTLIVGK;VLTNHIHTGHHSSMFWM…		288	12;16;35;318;319;355;376;405;444;464;736;895;896;1150;1233;1234;1353;1354;1649;1736;1823;1824;2343;2367	True;True;True;True;True;True;True;True;True;True;True;True;True;True;True;True;True;True;True;True;True;True;True;True	12;16;17;37;327;328;364;387;417;456;476;477;750;913;914;1177;1264;1265;1385;1386;1696;1785;1874;1875;2408;2434
V9GY14;A0A8I5KRH3;A0A0G2JRY5;O00268			V9GY14;A0A8I5KRH3;A0A0G2JRY5;O00268	1;1;1;1	1;1;1;1	1;1;1;1	Transcription initiation factor TFIID subunit 4	TAF4	19.4767	18.469	18.4843	22.6466	21.6389	21.6543	Isoform of O00268, Transcription initiation factor TFIID subunit 4 (Fragment);Isoform of O00268, Transcription initiation factor TFIID subunit 4 (Fragment);Isoform of O00268, Transcription initiation factor TFIID subunit 4 (Fragment);Transcription initiati	4	1	1	1	1	1	1	1	1	1	6.5	6.5	6.5	22.738	215	215;323;457;1085	0	7.3251	6.5	6.5	6566100	3265600	3300500	9	729570	362850	366720	2	ALSAVSAQAAAAQK		38	134	True	139
A0A1X7SBS1;A0A1W2PPS1;Q00839-2;Q00839;A0A1W2PQL0;A0A1W2PP34;A0A1W2PPL4;A0A1W2PPH7;Q5RI18;A0A1W2PP35;A0A1W2PRZ7;A0A1W2PQD4;A0A1W2PQ74		A0A1X7SBS1	A0A1X7SBS1;A0A1W2PPS1;Q00839-2;Q00839;A0A1W2PQL0;A0A1W2PP34;A0A1W2PPL4;A0A1W2PPH7;Q5RI18;A0A1W2PP35;A0A1W2PRZ7;A0A1W2PQD4;A0A1W2PQ74	7;7;7;7;5;5;5;5;5;5;4;4;4	7;7;7;7;5;5;5;5;5;5;4;4;4	7;7;7;7;5;5;5;5;5;5;4;4;4	Heterogeneous nuclear ribonucleoprotein U	HNRNPU	18.802	17.7955	17.8084	27.7971	27.0309	26.518	Isoform of Q00839, Heterogeneous nuclear ribonucleoprotein U;Isoform of Q00839, Heterogeneous nuclear ribonucleoprotein U;Isoform of Q00839, Isoform 2 of Heterogeneous nuclear ribonucleoprotein U;Heterogeneous nuclear ribonucleoprotein U;Isoform of Q00839,	13	7	7	7	6	5	6	5	6	5	12.5	12.5	12.5	81.794	744	744;804;806;825;527;546;547;549;602;728;302;327;372	0	50.477	12.5	10.5	233210000	137120000	96096000	33	457050	227500	229550	16	AVVVCPKDEDYKQR;EKPYFPIPEEYTFIQNVPLEDR;HAAENPGKYNILGTNTIMDK;KAEVEGKDLPEHAVLK;LLEQYKEESKK;VSELKEELK;VSELKEELKK		54	264;468;798;1045;1266;2385;2386	True;True;True;True;True;True;True	272;481;812;1070;1297;2452;2453
A0A590UJK4;A0A590UK01;A0A590UJP7;A0A590UK80;Q13247-3;Q13247;B4DJK0;B4DUA4;Q13247-2		A0A590UJK4	A0A590UJK4;A0A590UK01;A0A590UJP7;A0A590UK80;Q13247-3;Q13247	3;3;3;3;3;3;1;1;1	3;3;3;3;3;3;1;1;1	2;2;2;2;2;2;0;0;1	Serine/arginine-rich splicing factor 6	SRSF6	24.074	23.0684	23.0797	27.8952	26.9252	26.8646	Isoform of Q13247, Serine/arginine-rich-splicing factor 6;Isoform of Q13247, Serine/arginine-rich-splicing factor 6;Isoform of Q13247, Serine/arginine-rich-splicing factor 6;readthrough, Uncharacterized protein (Fragment);Isoform of Q13247, Isoform SRP55-3	9	3	3	2	3	3	3	3	2	2	13.3	13.3	9.3	26.306	226	226;273;276;1090;335;344;124;138;135	0	20.742	13.3	13.3	249630000	127440000	122190000	12	17660000	8795600	8864800	8	LIVENLSSR;LLEVDLK;QAGEVTYADAHKER		74	1245;1268;1632	True;True;True	1276;1299;1677
J3QR48;Q14974			J3QR48;Q14974	1;1	1;1	1;1	Importin subunit beta-1	KPNB1	20.7705	19.7666	19.7744	23.5778	22.5739	22.5817	Isoform of Q14974, Importin subunit beta-1 (Fragment);Importin subunit beta-1	2	1	1	1	1	1	1	1	1	1	6.1	6.1	6.1	16.398	148	148;876	0.0076046	5.7098	6.1	6.1	12521000	6243500	6277300	7	1788700	891930	896760	2	MELITILEK		269	1410	True	1443
Q86UP2-2;Q86UP2-3;Q86UP2-4;Q86UP2;G3V4Y7		Q86UP2-2	Q86UP2-2;Q86UP2-3;Q86UP2-4;Q86UP2;G3V4Y7	2;2;2;2;1	2;2;2;2;1	2;2;2;2;1	Kinectin	KTN1	14.6432	13.6417	13.6446	20.947	19.9455	19.9485	Isoform of Q86UP2, Isoform 2 of Kinectin;Isoform of Q86UP2, Isoform 3 of Kinectin;Isoform of Q86UP2, Isoform 4 of Kinectin;Kinectin;Isoform of Q86UP2, Kinectin	5	2	2	2	2	1	2	1	2	1	2	2	2	149.61	1300	1300;1306;1329;1357;595	0	11.861	2	0.9	2021500	1009700	1011800	79	25588	12781	12807	3	AHVQEVAQHNLK;IGTLEKEHNVFQNK		487	86;925	True;True	89;943
CON__ENSEMBL:ENSBTAP00000014147		CON__ENSEMBL:ENSBTAP00000014147	CON__ENSEMBL:ENSBTAP00000014147	6	6	6			26.7127	25.717	25.7085	30.4101	29.7718	28.9263		1	6	6	6	5	5	5	5	5	5	57.5	57.5	57.5	11.756	113	113	0	199.11	57.5	57.5	1426800000	916660000	510140000	6	109980000	55154000	54830000	9	TIIYGSSSR;TIIYGSSSRPSGVPDR;TIIYGSSSRPSGVPDRFSGSK;VLTQPSSVSGSLGQR;VSITCSGSSNNIGR;YGVGWYQQVPGSGLR	+	149	2119;2120;2121;2344;2389;2463	True;True;True;True;True;True	2178;2179;2180;2409;2456;2532
Q96P63;Q96P63-2		Q96P63	Q96P63;Q96P63-2	2;2	2;2	2;2	Serpin B12	SERPINB12	19.4256	18.4293	18.4218	25.1432	24.2117	24.0713	Serpin B12;Isoform of Q96P63, Isoform 2 of Serpin B12	2	2	2	2	2	2	2	2	2	2	7.9	7.9	7.9	46.276	405	405;425	0	15.892	7.9	7.9	37056000	19429000	17627000	20	704170	352990	351170	3	IGFIEEVKAQILEMR;NIFFSPLSLSAALGMVR		518	915;1524	True;True	933;1563
M0R0C1;O60234;M0QX47;M0QXC2;M0QYG8;M0R1D2;M0QYJ8		M0R0C1	M0R0C1;O60234;M0QX47;M0QXC2;M0QYG8;M0R1D2;M0QYJ8	2;2;1;1;1;1;1	2;2;1;1;1;1;1	2;2;1;1;1;1;1	Glia maturation factor gamma	GMFG	23.1516	22.1579	22.1453	26.3345	25.4034	25.2621	Isoform of O60234, Glia maturation factor;Glia maturation factor gamma;Isoform of O60234, Glia maturation factor gamma;Isoform of O60234, Glia maturation factor gamma;Isoform of O60234, Glia maturation factor gamma;Isoform of O60234, Glia maturation factor	7	2	2	2	2	2	2	2	2	2	33	33	33	12.965	109	109;142;73;79;93;101;138	0	78.729	33	33	84619000	44380000	40239000	7	9318000	4679400	4638700	4	QMVVLEEEFQNISPEELK;TTDDLTEAWLQEKLSFFR		279	1685;2216	True;True	1732;2279
P04844-2;P04844;F2Z3K5;Q5JYR4;Q5JYR7		P04844-2	P04844-2;P04844;F2Z3K5;Q5JYR4;Q5JYR7	2;2;1;1;1	2;2;1;1;1	2;2;1;1;1	Dolichyl-diphosphooligosaccharide--protein glycosyltransferase subunit 2	RPN2	20.4871	19.4938	19.4804	25.131	24.1377	24.1242	Isoform of P04844, Isoform 2 of Dolichyl-diphosphooligosaccharide--protein glycosyltransferase subunit 2;Dolichyl-diphosphooligosaccharide--protein glycosyltransferase subunit 2;Isoform of P04844, Dolichyl-diphosphooligosaccharide--protein glycosyltransfer	5	2	2	2	1	2	1	2	1	2	8	8	8	67.723	615	615;631;162;166;344	0	16.745	4.4	8	36743000	18457000	18286000	25	1469700	738270	731440	2	LSKEETVLATVQALQTASHLSQQADLR;NFESLSEAFSVASAAAVLSHNR		321	1348;1498	True;True	1380;1535
P62314;J3QLI9;J3QLR7		P62314	P62314;J3QLI9	3;2;1	3;2;1	3;2;1	Small nuclear ribonucleoprotein Sm D1	SNRPD1	26.2885	25.3004	25.2766	29.4329	28.3654	28.4974	Small nuclear ribonucleoprotein Sm D1;Isoform of P62314, Small nuclear ribonucleoprotein Sm D1	3	3	3	3	2	3	2	3	2	3	37	37	37	13.281	119	119;75;44	0	47.602	27.7	37	724770000	345820000	378940000	4	81967000	41323000	40645000	5	LSHETVTIELK;NREPVQLETLSIR;YFILPDSLPLDTLLVDVEPK		419	1347;1586;2453	True;True;True	1379;1629;2522
O95881;V9GY50;V9GYV4		O95881	O95881	10;1;1	10;1;1	10;1;1	Thioredoxin domain-containing protein 12	TXNDC12	26.0507	25.0638	25.0374	30.6796	30.0045	29.2595	Thioredoxin domain-containing protein 12	3	10	10	10	9	6	9	6	9	6	71.5	71.5	71.5	19.206	172	172;55;56	0	323.31	71.5	58.1	1719800000	1077100000	642660000	10	69507000	35071000	34436000	24	EAAASGLPLMVIIHK;FAESTEISELSHNFVMVNLEDEEEPKDEDFSPDGGYIPR;GFGDHIHWR;ILFLDPSGK;ILFLDPSGKVHPEIINENGNPSYK;KKHLEDEL;LTGDAFR;TLEDGKKEAAASGLPLMVIIHK;VHPEIINENGNPSYK;YFYVSAEQVVQGMK		306	410;537;648;953;954;1098;1366;2137;2301;2456	True;True;True;True;True;True;True;True;True;True	422;551;662;972;973;1123;1398;2196;2365;2525
P10599-2;P10599		P10599-2	P10599-2;P10599	4;4	4;4	4;4	Thioredoxin	TXN	24.4577	23.4722	23.443	27.5894	26.9925	26.0281	Isoform of P10599, Isoform 2 of Thioredoxin;Thioredoxin	2	4	4	4	2	2	2	2	2	2	67.1	67.1	67.1	9.4519	85	85;105	0	165.15	56.5	23.5	201940000	133520000	68427000	6	23041000	11637000	11404000	4	CMPTFQFFK;EKLEATINELV;TAFQEALDAAGDKLVVVDFSATWCGPCK;VGEFSGANKEKLEATINELV		335	283;466;2056;2292	True;True;True;True	291;479;2112;2356
Biognosys		Biognosys	Biognosys	9	9	9			28.5836	27.6089	27.5579	32.0431	31.0683	31.0174		1	9	9	9	8	8	8	8	8	8	82.1	82.1	82.1	14.166	134	134	0	158.95	72.4	74.6	4425100000	2251600000	2173500000	11	402280000	204690000	197590000	20	ADVTPADFSEWSK;DGLDAASYYAPVR;GAGSSEPVTGLDAK;GTFIIDPGGVIR;LFLQFGAQGSPFLK;LGGNEQVTR;TPVITGAPYEYR;VEATFGVDESNAK;YILAGVENSK		138	38;327;619;774;1213;1219;2181;2275;2468	True;True;True;True;True;True;True;True;True	40;336;633;788;1244;1250;2243;2339;2538
H3BPG6;Q86UK7-2;Q86UK7-3;Q86UK7			H3BPG6;Q86UK7-2;Q86UK7-3;Q86UK7	1;1;1;1	1;1;1;1	1;1;1;1	Zinc finger protein 598	ZNF598	14.6748	13.6889	13.6606	20.1342	19.1483	19.12	Isoform of Q86UK7, RING-type E3 ubiquitin transferase;Isoform of Q86UK7, Isoform 2 of E3 ubiquitin-protein ligase ZNF598;Isoform of Q86UK7, Isoform 3 of E3 ubiquitin-protein ligase ZNF598;E3 ubiquitin-protein ligase ZNF598	4	1	1	1	1	1	1	1	1	1	1.3	1.3	1.3	98.786	904	904;896;898;904	0.0021322	6.3339	1.3	1.3	1150800	581060	569760	44	26155	13206	12949	3	ASVAAQQQEEAR		249	214	True	222
Q9BW60-2;Q9BW60			Q9BW60-2;Q9BW60	1;1	1;1	1;1	Elongation of very long chain fatty acids protein 1	ELOVL1	21.3527	20.3738	20.3312	24.16	23.1812	23.1386	Isoform of Q9BW60, Isoform 2 of Elongation of very long chain fatty acids protein 1;Elongation of very long chain fatty acids protein 1	2	1	1	1	1	1	1	1	1	1	5.2	5.2	5.2	29.485	252	252;279	0	15.378	5.2	5.2	18745000	9511100	9234200	7	2677900	1358700	1319200	2	MEAVVNLYQEVMK		530	1405	True	1438
Q01650		Q01650	Q01650	2	2	2	Large neutral amino acids transporter small subunit 1	SLC7A5	18.843	17.8688	17.8167	24.3731	23.5753	23.1377	Large neutral amino acids transporter small subunit 1	1	2	2	2	2	2	2	2	2	2	6.7	6.7	6.7	55.01	507	507	0	12.801	6.7	6.7	21728000	12499000	9229000	18	470230	239360	230870	5	ALAAPAAEEKEEAREK;SADGSAPAGEGEGVTLQR		443	110;1806	True;True	114;1856
D6REM6;A0A0R4J2E8;A8MXP9;P43243;D6R991;H0Y8T4;D6RB45;A0A1B0GX04;D6R9F3;D6RBS2;D6RCM3;D6REK4;D6R8Z5;D6RBK5;B3KM87;P43243-2		D6REM6	D6REM6;A0A0R4J2E8;A8MXP9;P43243;D6R991	5;5;5;5;4;2;1;1;1;1;1;1;1;1;1;1	5;5;5;5;4;2;1;1;1;1;1;1;1;1;1;1	5;5;5;5;4;2;1;1;1;1;1;1;1;1;1;1	Matrin-3	MATR3	19.8152	18.8522	18.7772	25.8258	24.4484	25.1246	Isoform of P43243, Matrin-3;Isoform of P43243, Matrin-3;Isoform of P43243, Matrin-3;Matrin-3;Isoform of P43243, Matrin-3 (Fragment)	16	5	5	5	4	4	4	4	4	4	10.7	10.7	10.7	88.358	794	794;847;895;847;433;334;47;77;78;87;99;100;107;121;509;559	0	50.872	8.4	9.2	59475000	22893000	36582000	35	922510	473250	449260	8	DLSAAGIGLLAAATQSLSMPASLGR;MGRGPGPLQER;RTEEGPTLSYGR;SQESGYYDRMDYEDDRLR;VIHLSNLPHSGYSDSAVLK		40	361;1422;1791;1963;2309	True;True;True;True;True	372;1456;1841;2017;2373
F2Z388;P42766		F2Z388	F2Z388;P42766	2;2	2;2	2;2	60S ribosomal protein L35	RPL35	21.3068	20.3447	20.2679	27.1638	26.1917	26.1356	Isoform of P42766, 60S ribosomal protein L35;60S ribosomal protein L35	2	2	2	2	2	2	2	2	2	2	28.1	28.1	28.1	10.645	96	96;123	0	42.625	28.1	28.1	150360000	76643000	73721000	5	2594100	1331600	1262500	5	QLDDLKVELSQLR;VLTVINQTQKENLR		227	1670;2346	True;True	1717;2411
A0A7I2V4L7;B1ANR0;Q13310-2;Q13310;Q13310-3;A0A7I2V5W9;H0Y5F5;A0A7I2V598;A0A7I2V4V6;H0YEU6;H0YER0;H0Y6X6;H0YCC8		A0A7I2V4L7	A0A7I2V4L7;B1ANR0;Q13310-2;Q13310;Q13310-3;A0A7I2V5W9;H0Y5F5;A0A7I2V598	7;7;7;7;7;6;5;5;3;3;1;1;1	4;4;4;4;4;4;4;4;3;3;1;1;1	4;4;4;4;4;4;4;4;3;3;1;1;1	Polyadenylate-binding protein;Polyadenylate-binding protein 4	PABPC4	23.1027	22.142	22.0622	28.7446	27.6438	27.8388	Isoform of Q13310, Polyadenylate-binding protein;Isoform of Q13310, Polyadenylate-binding protein;Isoform of Q13310, Isoform 2 of Polyadenylate-binding protein 4;Polyadenylate-binding protein 4;Isoform of Q13310, Isoform 3 of Polyadenylate-binding protein	13	7	4	4	4	7	1	4	1	4	17.6	10.1	10.1	66.499	601	601;615;631;644;660;598;550;584;354;370;68;195;197	0	27.509	9.3	17.6	449770000	209710000	240060000	33	9007300	4628100	4379200	12	ALDTMNFDVIK;ALYDTFSAFGNILSCK;IVGSKPLYVALAQR;KAHLTNQYMQR;NFGEEVDDESLKELFSQFGK;RSLGYAYVNFQQPADAER;SKVDEAVAVLQAHHAK		89	115;141;1028;1046;1499;1785;1912	False;False;True;True;True;False;True	119;146;1052;1071;1536;1834;1966
P05023-2;P05023-3;P05023-4;P05023			P05023-2;P05023-3;P05023-4;P05023	1;1;1;1	1;1;1;1	1;1;1;1	Sodium/potassium-transporting ATPase subunit alpha-1	ATP1A1	19.0978	18.1317	18.0631	24.052	23.0859	23.0173	Isoform of P05023, Isoform 2 of Sodium/potassium-transporting ATPase subunit alpha-1;Isoform of P05023, Isoform 3 of Sodium/potassium-transporting ATPase subunit alpha-1;Isoform of P05023, Isoform 4 of Sodium/potassium-transporting ATPase subunit alpha-1;S	4	1	1	1	1	1	1	1	1	1	1.9	1.9	1.9	74.139	681	681;992;1023;1023	0.0077071	5.7891	1.9	1.9	17393000	8903400	8489800	31	561070	287210	273860	2	AVAGDASESALLK		322	238	True	246
P13645;CON__P13645;A0A1B0GVI3;CON__P02535-1;CON__P08730-1;CON__Q7Z3Y7;CON__Q148H6;Q7Z3Y7;CON__Q99456;CON__Q7Z3Y8;A0A3B3ITG2;CON__P05784;Q7Z3Y8;Q99456;Q7Z3Z0;CON__Q7Z3Z0;F8VZY9;CON__A2AB72;Q7Z3Y9;CON__Q7Z3Y9;CON__Q2M2I5;Q2M2I5;P05783		P13645	P13645;CON__P13645;A0A1B0GVI3	25;25;25;6;4;3;3;3;2;2;2;2;2;2;2;2;1;1;1;1;1;1;1	20;20;20;4;1;1;1;1;0;1;0;0;1;0;1;1;0;0;0;0;0;0;0	19;19;19;3;0;1;1;1;0;1;0;0;1;0;1;1;0;0;0;0;0;0;0	Keratin, type I cytoskeletal 10	KRT10	27.0663	26.1169	26.0138	33.1408	32.2776	31.9897	Keratin, type I cytoskeletal 10;;Isoform of P13645, Keratin, type I cytoskeletal 10	23	25	20	19	22	22	18	18	17	17	46.4	42.1	40.1	58.826	584	584;593;624;570;437;486;464;464;494;459;206;423;459;494;450;450;391;453;468;468;525;525;430	0	323.31	42.3	41.8	9470800000	5206300000	4264500000	26	140530000	72775000	67756000	57	AETECQNTEYQQLLDIK;ALEESNYELEGK;DAEAWFNEK;DAEAWFNEKSK;DYSKYYK;GSLGGGFSSGGFSGGSFSR;GSSGGGCFGGSSGGYGGLGGFGGGSFR;IRLENEIQTYR;LAADDFR;LASYLDK;LASYLDKVR;LENEIQTYR;LKYENEVALR;NHEEEMKDLR;NQILNLTTDNANILLQIDNAR;NVQALEIELQSQLALK;NVSTGDVNVEMNAAPGVDLTQLLNNMR;QSVEADINGLRR;SGGGGGGGGCGGGGGVSSLR;SLLEGEGSSGGGGR;SQYEQLAEQNR;SQYEQLAEQNRK;VTMQNLNDR;VTMQNLNDRLASYLDKVR;YENEVALR	+	50	45;120;302;303;409;761;766;1005;1157;1179;1182;1208;1255;1515;1578;1608;1610;1711;1857;1928;1975;1976;2405;2406;2452	True;True;True;True;True;True;True;True;False;False;False;True;True;True;True;True;True;True;True;True;True;True;False;False;True	48;124;311;312;421;775;780;1028;1184;1206;1209;1239;1286;1552;1620;1651;1653;1654;1758;1909;1982;2029;2030;2472;2473;2521
P36578;H3BM89;H3BU31;H3BTP7		P36578	P36578;H3BM89;H3BU31;H3BTP7	20;13;11;10	20;13;11;10	20;13;11;10	60S ribosomal protein L4	RPL4	26.3897	25.4295	25.3488	31.5867	30.6375	30.5342	60S ribosomal protein L4;Isoform of P36578, 60S ribosomal protein L4;Isoform of P36578, 60S ribosomal protein L4 (Fragment);Isoform of P36578, 60S ribosomal protein L4 (Fragment)	4	20	20	20	14	19	14	19	14	19	46.4	46.4	46.4	47.697	427	427;333;171;170	0	235.97	36.3	44.3	3225100000	1670300000	1554900000	16	87920000	45189000	42731000	45	AAAAAAALQAK;ACARPLISVYSEKGESSGK;APIRPDIVNFVHTNLR;FCIWTESAFR;GHRIEEVPELPLVVEDKVEGYK;ILKSPEIQR;KLDELYGTWR;KLDELYGTWRK;KNNRQPYAVSELAGHQTSAESWGTGR;LRVDKAAAAAAALQAK;MFAPTKTWR;MINTDLSR;NIPGITLLNVSK;NVTLPAVFK;NVTLPAVFKAPIRPDIVNFVHTNLR;QPYAVSELAGHQTSAESWGTGR;RYAICSALAASALPALVMSK;SGQGAFGNMCR;VDKAAAAAAALQAK;YAICSALAASALPALVMSK		381	0;28;157;552;682;959;1102;1103;1114;1337;1413;1430;1527;1612;1613;1694;1804;1867;2270;2444	True;True;True;True;True;True;True;True;True;True;True;True;True;True;True;True;True;True;True;True	0;30;164;566;696;978;1128;1129;1140;1369;1446;1464;1566;1657;1658;1741;1854;1919;1920;2334;2513
A0A1W2PQA1;Q13127-4;Q13127;L0B3M6;L0B2V9;L0B1V4;A0A087X1C2;Q13127-2;Q13127-3;A0A6Q8PH19		A0A1W2PQA1	A0A1W2PQA1;Q13127-4;Q13127;L0B3M6;L0B2V9;L0B1V4;A0A087X1C2;Q13127-2;Q13127-3	3;3;3;2;2;2;2;2;2;1	3;3;3;2;2;2;2;2;2;1	3;3;3;2;2;2;2;2;2;1	RE1-silencing transcription factor	REST	18.7589	17.7996	17.717	24.592	23.2591	23.8623	Isoform of Q13127, RE1-silencing transcription factor;Isoform of Q13127, Isoform 4 of RE1-silencing transcription factor;RE1-silencing transcription factor;Isoform of Q13127, RE1-silencing transcription factor;Isoform of Q13127, RE1-silencing transcription	10	3	3	3	3	3	3	3	3	3	4.8	4.8	4.8	118.56	1069	1069;1074;1097;307;333;335;340;313;329;948	0	27.037	4.8	4.8	25289000	10039000	15250000	44	443600	228150	215450	6	ESGSSTAEEGDFSKGPIR;FFVEESAEKQAK;KLEVDSHSLHGPVNDEESSTK		55	501;563;1106	True;True;True	514;577;1132
Q9Y5B9		Q9Y5B9	Q9Y5B9	4	4	4	FACT complex subunit SPT16	SUPT16H	17.7858	16.8313	16.7389	23.5407	22.5862	22.4938	FACT complex subunit SPT16	1	4	4	4	4	3	4	3	4	3	5.1	5.1	5.1	119.91	1047	1047	0	27.839	5.1	3.9	12203000	6296900	5906200	54	225980	116610	109370	6	AHQKELAAQLNEEAK;ESRYEEEEEQSR;MQGSLEAHVNGFR;RLTEQKGEQQIQK		564	84;506;1459;1766	True;True;True;True	87;519;1493;1815
P48634-4;P48634-2;P48634-3;P48634		P48634-4	P48634-4;P48634-2;P48634-3;P48634	2;2;2;2	2;2;2;2	2;2;2;2	Protein PRRC2A	PRRC2A	15.3514	14.399	14.3021	21.7264	20.774	20.6772	Isoform of P48634, Isoform 4 of Protein PRRC2A;Isoform of P48634, Isoform 2 of Protein PRRC2A;Isoform of P48634, Isoform 3 of Protein PRRC2A;Protein PRRC2A	4	2	2	2	1	2	1	2	1	2	2.6	2.6	2.6	163.04	1533	1533;2144;2156;2157	0	11.567	1.1	2.6	3469800	1793100	1676700	83	41805	21604	20201	3	LAWVGDVFTATPAEPRPLTSPLR;SWAQASVTHGAHGDGGR		389	1187;2036	True;True	1215;2091
Q9BRS2;E9PFQ8		Q9BRS2	Q9BRS2	19;1	19;1	19;1	Serine/threonine-protein kinase RIO1	RIOK1	25.2983	24.3528	24.2416	32.0831	31.3345	30.7783	Serine/threonine-protein kinase RIO1	2	19	19	19	16	14	16	14	16	14	43.7	43.7	43.7	65.582	568	568;95	0	323.31	38.2	34.2	4549500000	2707900000	1841600000	26	41261000	21425000	19836000	38	AMEIASQR;DCANVNDFFMR;DLSGVQKVPALLENQVEER;DMDIIMK;DRDKYVSGEFR;EANVYHASTANGESR;ELFEFVTDPSITHENMDAYLSK;GYVWNGGSNPQANR;HSVAVMTVR;KDCANVNDFFMR;LKEEDMAMNAQQDNILYQTVTGLKK;LNTAEIPCPEPIMLR;NYERDMDIIMK;SHVLVMSFIGKDDMPAPLLK;SSQDHVDEEVFK;SSQDHVDEEVFKR;TCSDSEDIGSSECSDTDSEEQGDHARPK;TLNEVKNYER;VVPGQFDDADSSDSENRDLK		525	142;315;362;366;375;428;478;797;866;1058;1249;1304;1614;1884;2002;2003;2066;2147;2416	True;True;True;True;True;True;True;True;True;True;True;True;True;True;True;True;True;True;True	147;324;373;377;386;440;491;811;884;1083;1280;1335;1659;1938;2056;2057;2122;2207;2483
H0YMF4;H0YKD8;P46779-4;P46779-5;P46779;P46779-2;P46779-3;H0YLP6		H0YMF4	H0YMF4;H0YKD8;P46779-4;P46779-5;P46779;P46779-2;P46779-3;H0YLP6	6;6;6;6;6;6;6;5	6;6;6;6;6;6;6;5	6;6;6;6;6;6;6;5	60S ribosomal protein L28	RPL28	25.563	24.6191	24.5046	28.832	27.9004	27.7601	Isoform of P46779, 60S ribosomal protein L28;Isoform of P46779, 60S ribosomal protein L28;Isoform of P46779, Isoform 4 of 60S ribosomal protein L28;Isoform of P46779, Isoform 5 of 60S ribosomal protein L28;60S ribosomal protein L28;Isoform of P46779, Isofo	8	6	6	6	6	5	6	5	6	5	43.8	43.8	43.8	12.39	112	112;170;69;87;137;163;169;89	0	46.285	43.8	43.8	477840000	250530000	227310000	9	49572000	25769000	23803000	10	GVVVVIKR;NKQTYSTEPNNLK;QTYSTEPNNLK;SAHLQWMVVR;TVGVEPAADGK;YNGLIHR		245	790;1530;1720;1809;2232;2480	True;True;True;True;True;True	804;1569;1767;1859;2296;2550
E7EVX8;Q8WWY3-3;Q8WWY3-4;Q8WWY3;E7EU94;E7ESX0;E7EN72;Q8WWY3-2		E7EVX8	E7EVX8;Q8WWY3-3;Q8WWY3-4;Q8WWY3;E7EU94;E7ESX0;E7EN72;Q8WWY3-2	2;2;2;2;1;1;1;1	2;2;2;2;1;1;1;1	2;2;2;2;1;1;1;1	U4/U6 small nuclear ribonucleoprotein Prp31	PRPF31	20.4978	19.5554	19.4379	24.8902	23.9477	23.8303	Isoform of Q8WWY3, U4/U6 small nuclear ribonucleoprotein Prp31;Isoform of Q8WWY3, Isoform 3 of U4/U6 small nuclear ribonucleoprotein Prp31;Isoform of Q8WWY3, Isoform 4 of U4/U6 small nuclear ribonucleoprotein Prp31;U4/U6 small nuclear ribonucleoprotein Prp	8	2	2	2	2	2	2	2	2	2	5.9	5.9	5.9	54.766	493	493;278;491;499;260;276;284;364	0	12.468	5.9	5.9	31095000	16180000	14915000	21	1480700	770470	710230	5	KFDKWQEPPPVK;RFPELESLVPNALDYIR		211	1070;1741	True;True	1095;1790
CON__P35908v2;P35908;CON__P35908;CON__Q6NXH9;CON__Q9R0H5;CON__Q7Z794;Q7Z794		CON__P35908v2	CON__P35908v2;P35908;CON__P35908	31;31;30;4;2;2;2	20;20;19;0;0;0;0	17;17;16;0;0;0;0	Keratin, type II cytoskeletal 2 epidermal	KRT2	27.5823	26.6613	26.4988	33.2266	32.363	32.0761	;Keratin, type II cytoskeletal 2 epidermal;	7	31	20	17	19	29	8	20	6	17	60.6	50.1	45.1	65.432	639	639;639;645;539;524;578;578	0	323.31	34.1	59.8	10051000000	5523700000	4527500000	40	200960000	106130000	94830000	63	AQYEEIAQR;EIKIEISELNR;FASFIDKVR;FGGFGGPGGVGGLGGPGGFGPGGYPGGIHEVSVNQSLLQPLNVK;FLEQQNQVLQTK;GFSSGSAVVSGGSR;GGGFGGGSSFGGGSGFSGGGFGGGGFGGGR;GGSGGGGSISGGGYGSGGGSGGR;GGSISGGGYGSGGGK;GGSISGGGYGSGGGKHSSGGGSR;HGGGGGGFGGGGFGSR;IEISELNR;KLLEGEECR;KYEDEINKR;LALDVEIATYR;LALDVEIATYRK;LLEGEECR;LQGEIAHVK;MSGDLSSNVTVSVTSSTISSNVASK;NLDLDSIIAEVK;NLDLDSIIAEVKAQYEEIAQR;NVQDAIADAEQR;RSTSSFSCLSR;SISISVAGGGGGFGAAGGFGGR;…	+	172	185;460;543;566;577;653;656;664;670;671;813;905;1108;1152;1167;1168;1263;1321;1469;1537;1539;1609;1787;1896;1904;1905;1938;2051;2149;2205;2272	False;True;False;True;False;True;True;True;True;True;True;False;False;True;False;False;False;True;True;False;False;True;True;True;True;True;True;True;False;True;True	193;472;557;580;591;667;670;678;684;685;827;923;1134;1179;1194;1195;1294;1352;1504;1576;1578;1652;1836;1950;1958;1959;1992;2107;2210;2267;2336
V9GYI1;A0A087WT39;A0A0J9YYD9;A0A087WZP9		V9GYI1	V9GYI1;A0A087WT39;A0A0J9YYD9;A0A087WZP9	2;2;2;1	2;2;2;1	2;2;2;1		LIME1	23.4488	22.5169	22.3774	25.4857	24.4989	24.4725	Isoform of Q9H400, Lck-interacting transmembrane adapter 1 (Fragment);Isoform of Q9H400, Lck-interacting transmembrane adapter 1;readthrough, Uncharacterized protein (Fragment);Isoform of Q9H400, Lck-interacting transmembrane adapter 1	4	2	2	2	2	2	2	2	2	2	38.2	38.2	38.2	13.488	131	131;176;290;211	0	31.625	38.2	38.2	46986000	23709000	23278000	3	11450000	6001500	5448400	4	AAPGPAQQQGPAACQHGSPAPTLAGGVQGHHR;LQGSATAAEAQVGHQTAR		6	17;1322	True;True	18;1353
P31943;G8JLB6;E9PCY7;H0YB39;H0YBD7;H0YBG7;E5RGV0;D6RBM0;D6RIU0;D6RIT2;D6R9T0;D6RFM3;E7EN40;D6RDU3;D6RJ04;D6RIH9;D6RAM1;E7EQJ0;E5RGH4;D6R9D3;H0YAQ2;D6RDL0;D6RF17;E5RJ94		P31943	P31943;G8JLB6;E9PCY7;H0YB39;H0YBD7;H0YBG7	7;7;7;5;4;4;3;3;3;3;2;2;2;2;2;2;2;2;2;1;1;1;1;1	7;7;7;5;4;4;3;3;3;3;2;2;2;2;2;2;2;2;2;1;1;1;1;1	2;2;2;1;1;1;1;1;1;2;1;1;1;1;1;1;1;1;0;1;0;1;1;1	Heterogeneous nuclear ribonucleoprotein H;Heterogeneous nuclear ribonucleoprotein H, N-terminally processed	HNRNPH1	23.9721	23.0412	22.8994	29.0233	28.3603	27.5828	Heterogeneous nuclear ribonucleoprotein H;Isoform of P31943, Heterogeneous nuclear ribonucleoprotein H;Isoform of P31943, Heterogeneous nuclear ribonucleoprotein H;Isoform of P31943, Heterogeneous nuclear ribonucleoprotein H (Fragment);Isoform of P31943, H	24	7	7	2	7	5	7	5	2	1	23.6	23.6	7.3	49.229	449	449;472;429;277;194;185;155;212;168;164;161;163;166;171;172;184;130;115;100;40;131;84;49;28	0	100.47	23.6	18.3	545610000	344590000	201020000	18	16456000	8631800	7823700	12	ATENDIYNFFSPLNPVR;ATENDIYNFFSPLNPVRVHIEIGPDGR;DLNYCFSGMSDHR;HTGPNSPDTANDGFVR;MMLGTEGGEGFVVK;STGEAFVQFASQEIAEK;YGDGGSTFQSTTGHCVHMR		214	222;223;359;867;1448;2019;2460	True;True;True;True;True;True;True	230;231;370;885;1482;2073;2529
H3BRG4;P22695;H3BSJ9;H3BP04		H3BRG4	H3BRG4;P22695;H3BSJ9	4;4;3;1	4;4;3;1	4;4;3;1	Cytochrome b-c1 complex subunit 2, mitochondrial	UQCRC2	20.6676	19.7506	19.5795	25.8688	24.1387	25.3513	Isoform of P22695, Cytochrome b-c1 complex subunit 2, mitochondrial;Cytochrome b-c1 complex subunit 2, mitochondrial;Isoform of P22695, Cytochrome b-c1 complex subunit 2, mitochondrial	4	4	4	4	3	4	3	4	3	4	12.6	12.6	12.6	44.634	412	412;453;336;176	0	51.142	7.5	12.6	61276000	18470000	42806000	19	1665600	882110	783470	7	AVAFQNPQTHVIENLHAAAYR;GSNTTSHLHQAVAK;RGSNTTSHLHQAVAK;TIAQGNLSNTDVQAAK		251	237;762;1750;2113	True;True;True;True	245;776;1799;2172
A0A286YEY4;P01859			A0A286YEY4;P01859	1;1	1;1	1;1	Ig gamma-2 chain C region	IGHG2	27.7575	26.8464	26.6628	31.5648	30.6538	30.47	Isoform of P01859, Immunoglobulin heavy constant gamma 2 (Fragment);Immunoglobulin heavy constant gamma 2	2	1	1	1	1	1	1	1	1	1	2.3	2.3	2.3	43.805	395	395;326	0.0021053	6.2462	2.3	2.3	3176600000	1689300000	1487300000	14	226900000	120660000	106240000	2	EEQFNSTFR		57	440	True	452
CON__P02769;A0A087WWT3;C9JKR2;H0YA55;D6RHD5;B7WNR0;A0A0C4DGB6;CON__P02768-1;P02768-3;P02768-2;P02768		CON__P02769	CON__P02769	11;1;1;1;1;1;1;1;1;1;1	11;1;1;1;1;1;1;1;1;1;1	11;1;1;1;1;1;1;1;1;1;1			24.5631	23.6427	23.4788	30.0935	29.0749	29.1118		11	11	11	11	8	10	8	10	8	10	25.5	25.5	25.5	69.293	607	607;396;417;454;459;494;604;609;396;417;609	0	151.02	19.4	23.1	1145600000	565470000	580130000	40	24787000	13097000	11690000	20	DAFLGSFLYEYSR;KVPQVSTPTLVEVSR;LCVLHEKTPVSEK;LGEYGFQNALIVR;LKECCDKPLLEK;MPCTEDYLSLILNR;RHPEYAVSVLLR;RPCFSALTPDETYVPK;TCVADESHAGCEK;VHKECCHGDLLECADDRADLAK;YICDNQDTISSK	+	164	309;1149;1193;1218;1248;1455;1752;1773;2068;2299;2467	True;True;True;True;True;True;True;True;True;True;True	318;1176;1221;1249;1279;1489;1801;1822;2124;2363;2537
P06310		P06310	P06310	3	1	1	Ig kappa chain V-II region RPMI 6410		35.7885	34.9046	34.6622	37.8013	36.9189	36.6732	Immunoglobulin kappa variable 2-30	1	3	1	1	3	3	1	1	1	1	20	6.7	6.7	13.185	120	120	0	7.8137	20	20	239510000000	129930000000	109580000000	4	59349000000	32162000000	27187000000	35	FSGSGSGTDFTLK;FSGSGSGTDFTLKISR;LIYKVSNR		327	593;594;1246	False;False;True	607;608;1277
P56134-3;P56134		P56134-3	P56134-3;P56134	2;2	2;2	1;1	ATP synthase subunit f, mitochondrial	ATP5J2	24.9104	24.0007	23.814	26.6676	25.5856	25.7452	Isoform of P56134, Isoform 3 of ATP synthase subunit f, mitochondrial;ATP synthase subunit f, mitochondrial	2	2	2	1	1	2	1	2	0	1	49.1	49.1	29.1	6.2953	55	55;94	0	13.421	20	49.1	106600000	50355000	56243000	3	31533000	16785000	14748000	3	ASVGECPAPVPVKDKK;LGELPSWILMR		399	215;1217	True;True	223;1248
F8W888;E9PFF2;P29401;P29401-2			F8W888;E9PFF2;P29401;P29401-2	1;1;1;1	1;1;1;1	1;1;1;1	Transketolase	TKT	20.2784	19.3494	19.2038	22.2784	21.3494	21.2038	Isoform of P29401, Transketolase;Isoform of P29401, Transketolase;Transketolase;Isoform of P29401, Isoform 2 of Transketolase	4	1	1	1	1	1	1	1	1	1	8.5	8.5	8.5	16.559	153	153;334;623;631	0	7.3117	8.5	8.5	5087200	2671800	2415400	4	1271800	667940	603850	2	KISSDLDGHPVPK		215	1094	True	1119
Q13435;H0YCG1;E9PJ04;E9PPJ0;E9PJT3		Q13435	Q13435;H0YCG1;E9PJ04;E9PPJ0	7;6;5;5;3	7;6;5;5;3	7;6;5;5;3	Splicing factor 3B subunit 2	SF3B2	17.5907	16.6817	16.4936	26.1825	25.3422	25.003	Splicing factor 3B subunit 2;Isoform of Q13435, Splicing factor 3B subunit 2 (Fragment);Isoform of Q13435, Splicing factor 3B subunit 2 (Fragment);Isoform of Q13435, Splicing factor 3B subunit 2	5	7	7	7	6	6	6	6	6	6	14.1	14.1	14.1	100.23	895	895;387;353;878;273	0	83.132	12.6	12.1	76161000	42537000	33624000	45	197390	105120	92271	23	AAVLLEQERQQEIAK;EALQEKEEQKTMK;ESRQEEMNSQQEEEEMETDAR;GPPPPPGDENREMDDPSVGPK;QQGDHSLKEHELLEQQKR;QTGIVLNRPVLRGEDGDK;SSLGQSASETEEDTVSVSKK		455	25;424;505;738;1696;1713;1998	True;True;True;True;True;True;True	27;436;518;752;1743;1760;2052
H0Y8D1;A6XGL3;CON__P07477;E7EQ64;P07477			H0Y8D1;A6XGL3;CON__P07477;E7EQ64;P07477	1;1;1;1;1	1;1;1;1;1	1;1;1;1;1	Trypsin-1;Alpha-trypsin chain 1;Alpha-trypsin chain 2	PRSS1	27.3777	26.4805	26.267	29.9626	29.0654	28.852	Isoform of P07477, Serine protease 1 (Fragment);Isoform of P07477, Protease serine 1;;Isoform of P07477, Serine protease 1;Serine protease 1	5	1	1	1	1	1	1	1	1	1	7	7	7	15.421	142	142;237;247;261;247	0.0021097	6.2697	7	7	1046300000	561780000	484530000	6	174390000	93630000	80755000	4	TLNNDIMLIK	+	118	2148	True	2208;2209
A0A075B6R9;A0A0C4DH68		A0A075B6R9	A0A075B6R9	5;2	4;1	4;1		IGKV2D-24	34.5665	33.6608	33.4659	36.6411	35.7507	35.5226	Probable non-functional immunoglobulin kappa variable 2D-24	2	5	4	4	5	5	4	4	4	4	24.2	24.2	24.2	13.079	120	120;120	0	48.1	24.2	24.2	107170000000	57815000000	49360000000	4	25443000000	13580000000	11864000000	33	FSGVPDR;FSGVPDRFSGSGAGTDFTLK;LLIYKVSNR;LLIYKVSNRFSGVPDR;VSNRFSGVPDR		3	595;596;1275;1276;2394	False;True;True;True;True	609;610;1306;1307;2461
P11940;E7EQV3;A0A7I2V649;A0A7I2YQ88;H0YAR2;P11940-2;A0A7I2V4N4;E7ERJ7;A0A087WTT1;A0A7I2YQE4;A0A7I2YQ90;H0YAP2;Q9H361;H0YB86;E5RGH3;E5RJB9;B1ANR1;E5RH24;H0YAS6;H0YBN4;H0YB75;H0YEQ8;Q4VXU2-2;Q96DU9;Q96DU9-2;Q4VXU2;A0A6Q8JFT6;H0YAS7;E5RHG7;H0YAW6;A0A6Q8JFV4;H0YC10		P11940	P11940;E7EQV3;A0A7I2V649;A0A7I2YQ88;H0YAR2;P11940-2;A0A7I2V4N4;E7ERJ7;A0A087WTT1;A0A7I2YQE4;A0A7I2YQ90	13;13;13;13;12;12;12;11;11;11;9;5;5;4;4;4;3;3;2;2;2;2;1;1;1;1;1;1;1;1;1;1	13;13;13;13;12;12;12;11;11;11;9;5;5;4;4;4;3;3;2;2;2;2;1;1;1;1;1;1;1;1;1;1	10;10;10;10;9;9;10;9;9;10;6;5;5;4;1;1;0;1;2;0;2;0;1;1;1;1;1;1;0;1;1;1	Polyadenylate-binding protein 1;Polyadenylate-binding protein	PABPC1	23.3715	22.4673	22.2687	29.6427	28.3603	28.8788	Polyadenylate-binding protein 1;Isoform of P11940, Polyadenylate-binding protein;Isoform of P11940, Polyadenylate-binding protein 1;Isoform of P11940, Polyadenylate-binding protein;Isoform of P11940, Polyadenylate-binding protein;Isoform of P11940, Isoform	32	13	13	10	9	12	9	12	6	9	24.2	24.2	17.1	70.67	636	636;591;590;633;599;547;577;604;588;565;604;131;631;165;108;129;129;118;169;174;183;112;330;382;350;614;619;136;75;187;192;42	0	161.51	18.1	22.5	838200000	344600000	493600000	36	10852000	5798600	5052900	27	ALDTMNFDVIK;ALYDTFSAFGNILSCK;EFSPFGTITSAK;GFGFVSFER;IVATKPLYVALAQR;KEFSPFGTITSAK;NLDDGIDDER;NLDDGIDDERLR;QAHLTNQYMQR;RSLGYAYVNFQQPADAER;SGVGNIFIK;SKVDEAVAVLQAHQAK;VANTSTQTMGPRPAAAAAAATPAVR		93	115;141;447;650;1025;1064;1535;1536;1633;1785;1876;1913;2254	True;True;True;True;True;True;True;True;True;True;True;True;True	119;146;459;664;1049;1089;1574;1575;1678;1679;1834;1930;1967;2318
P15814;C9JEE0;P15814-2		P15814	P15814;C9JEE0	6;3;1	6;3;1	6;3;1	Immunoglobulin lambda-like polypeptide 1	IGLL1	24.127	23.23	23.016	29.003	28.1478	27.8419	Immunoglobulin lambda-like polypeptide 1;Isoform of P15814, Immunoglobulin lambda-like polypeptide 1 (Fragment)	3	6	6	6	5	6	5	6	5	6	38	38	38	22.963	213	213;180;84	0	164.54	30	38	537980000	297400000	240580000	12	18321000	9838700	8481900	15	ADGTPITQGVEMTTPSK;ALGPGAPGGSSR;HNSVTHVFGSGTQLTVLSQPK;RSYSCQVMHEGSTVEK;SYSCQVMHEGSTVEK;YAASSYLSLTPEQWR		346	32;124;845;1788;2046;2442	True;True;True;True;True;True	34;128;860;1837;2101;2102;2511
J3KT73;J3QL01;P63173;J3KSP2		J3KT73	J3KT73;J3QL01;P63173;J3KSP2	2;2;2;1	2;2;2;1	2;2;2;1	60S ribosomal protein L38	RPL38	26.2553	25.3591	25.1434	27.8403	26.9441	26.7283	Isoform of P63173, 60S ribosomal protein L38;Isoform of P63173, 60S ribosomal protein L38;60S ribosomal protein L38;Isoform of P63173, 60S ribosomal protein L38 (Fragment)	4	2	2	2	1	2	1	2	1	2	39.1	39.1	39.1	7.5649	64	64;67;70;21	0	18.838	20.3	39.1	240300000	129120000	111180000	3	80099000	43039000	37061000	4	KIEEIKDFLLTAR;YLYTLVITDKEK		265	1091;2478	True;True	1116;2548
CON__Q04695;Q04695;K7EPJ9;K7ESE1;A0A3B3IS58;CON__Q99PS0		CON__Q04695	CON__Q04695;Q04695;K7EPJ9	21;21;11;4;3;1	8;8;5;0;1;1	3;3;3;0;0;0	Keratin, type I cytoskeletal 17	KRT17	25.3627	24.4783	24.237	30.9164	30.3568	29.2793	;Keratin, type I cytoskeletal 17;Isoform of Q04695, Keratin, type I cytoskeletal 17 (Fragment)	6	21	8	3	20	7	8	2	3	1	53.5	33.3	17.1	48.105	432	432;432;231;95;98;422	0	197.42	51.9	14.8	2026600000	1375000000	651530000	29	43145000	23372000	19773000	39	ALEEANTELEVK;ATMQNLNDR;EVATNSELVQSGK;ILNEMRDQYEK;ILNEMRDQYEKMAEK;ILTATVDNANILLQIDNAR;IRDWYQR;LAADDFR;LASYLDK;LASYLDKVR;LEQEIATYRR;LGSAGGLGSTLGGSSYSSCYSFGSGGGYGSSFGGVDGLLAGGEK;LLEGEDAHLTQYK;LSGGLGAGSCR;QFTSSSSIKGSSGLGGGSSR;RVLDELTLAR;SEISELR;SEISELRR;TEELNREVATNSELVQSGK;TMQALEIELQSQLSMK;TRLEQEIATYRR	+	175	118;229;515;963;964;973;1002;1157;1179;1182;1209;1225;1262;1344;1645;1798;1832;1833;2080;2154;2188	True;True;False;False;False;True;False;False;False;False;False;True;True;True;True;False;False;False;False;True;False	122;237;528;982;983;984;995;1025;1184;1206;1209;1240;1256;1293;1376;1692;1848;1883;1884;2138;2215;2250
A0A087WUT6;O60841		A0A087WUT6	A0A087WUT6;O60841	2;2	2;2	2;2	Eukaryotic translation initiation factor 5B	EIF5B	17.5129	16.6183	16.3993	23.2134	22.3187	22.0998	Isoform of O60841, Eukaryotic translation initiation factor 5B;Eukaryotic translation initiation factor 5B	2	2	2	2	2	2	2	2	2	2	3	3	3	138.68	1220	1220;1220	0	48.424	3	3	9725800	5231200	4494600	52	187030	100600	86435	5	LLQAQGVEVPSKDSLPK;NKPGPNIESGNEDDDASFK		9	1284;1529	True;True	1315;1568
J3KPS3;P04075;P04075-2;H3BR68;H3BMQ8;H3BUH7;H3BR04;H3BPS8;H3BQN4		J3KPS3	J3KPS3;P04075;P04075-2;H3BR68;H3BMQ8;H3BUH7;H3BR04;H3BPS8;H3BQN4	2;2;2;1;1;1;1;1;1	2;2;2;1;1;1;1;1;1	2;2;2;1;1;1;1;1;1	Fructose-bisphosphate aldolase;Fructose-bisphosphate aldolase A	ALDOA	18.4872	17.595	17.3707	22.9466	22.0544	21.8301	Isoform of P04075, Fructose-bisphosphate aldolase;Fructose-bisphosphate aldolase A;Isoform of P04075, Isoform 2 of Fructose-bisphosphate aldolase A;Isoform of P04075, Fructose-bisphosphate aldolase (Fragment);Isoform of P04075, Fructose-bisphosphate aldola	9	2	2	2	1	1	1	1	1	1	6.5	6.5	6.5	39.817	368	368;364;418;130;140;155;162;278;361	0	12.556	3.5	3	8084000	4355600	3728400	22	367450	197980	169470	2	ALANSLACQGK;LQSIGTENTEENR		263	112;1331	True;True	116;1363
Q14692		Q14692	Q14692	6	6	6	Ribosome biogenesis protein BMS1 homolog	BMS1	20.1834	19.2999	19.0567	25.8558	24.9723	24.7292	Ribosome biogenesis protein BMS1 homolog	1	6	6	6	2	5	2	5	2	5	8.1	8.1	8.1	145.81	1282	1282	0	43.005	3.6	5.8	60727000	32917000	27811000	51	1190700	645420	545310	8	AGLSPANCQSDRVNLEK;ASFEDKLLMSDIVFMR;HLHNKEHFR;LSKPSQVSSGQK;SQIHMPGVGDFAVSDISFLPDPCALPEQQK;TPLEPPPIVVVVMGPPKVGK		460	69;196;832;1350;1965;2175	True;True;True;True;True;True	72;204;846;1382;2019;2237
X6RLJ0;P02745			X6RLJ0;P02745	1;1	1;1	1;1	Complement C1q subcomponent subunit A	C1QA	21.9305	21.0373	20.8152	25.39	24.4967	24.2746	Isoform of P02745, Complement C1q subcomponent subunit A (Fragment);Complement C1q subcomponent subunit A	2	1	1	1	1	1	1	1	1	1	5	5	5	23.351	220	220;245	0	7.1134	5	5	43968000	23673000	20295000	11	3997100	2152100	1845000	5	DQPRPAFSAIR		312	370	True	381
Q01804;Q01804-5;Q01804-3;D6RI06		Q01804	Q01804;Q01804-5;Q01804-3	18;17;17;6	18;17;17;6	18;17;17;6	OTU domain-containing protein 4	OTUD4	22.1921	21.3087	21.0653	29.3789	28.3394	28.4173	OTU domain-containing protein 4;Isoform of Q01804, Isoform 2 of OTU domain-containing protein 4;Isoform of Q01804, Isoform 3 of OTU domain-containing protein 4	4	18	18	18	12	16	12	16	12	16	17.8	17.8	17.8	124.04	1114	1114;1048;1049;372	0	244.36	13.5	15.9	698120000	339640000	358480000	52	4791800	2597600	2194200	29	AHPPTQILNR;AVAEQVLHSQSR;ERETVPVELEPKR;ERVEDFDHTSR;ESNYFGLSPEERR;GEHVHSLPEASVSSKPDEGR;GEHVHSLPEASVSSKPDEGRTEQSSQTR;KPSTSGQNFHSDVDYR;KPSTSGQNFHSDVDYRGPK;LLYEIQNR;MKKPSTSGQNFHSDVDYR;NLKAPPPESWNTVSGK;QFYNQTYGSR;SEESWKGQPSR;SKQFYNQTYGSR;TAADVVSPGANSVDSR;TPSQIIR;VQRPKEESSEDENEVSNILR		444	83;236;493;498;504;641;642;1119;1120;1291;1435;1547;1647;1830;1909;2050;2179;2374	True;True;True;True;True;True;True;True;True;True;True;True;True;True;True;True;True;True	86;244;506;511;517;655;656;1145;1146;1322;1469;1586;1694;1881;1963;2106;2241;2441
A2NJV5;A0A0A0MRZ7;A0A075B6S2;A0A075B6S6;A0A075B6P5;A0A087WW87;P01615;P01614		A2NJV5	A2NJV5;A0A0A0MRZ7;A0A075B6S2	5;5;5;2;2;2;2;2	5;5;5;2;2;2;2;2	2;2;2;0;0;0;0;0		IGKV A18;IGKV2D-26;IGKV2D-29	36.4282	35.5469	35.2988	40.032	39.1406	38.9145	Immunoglobulin kappa variable 2-29;Immunoglobulin kappa variable 2D-26;Immunoglobulin kappa variable 2D-29	8	5	5	2	5	5	5	5	2	2	19.2	19.2	19.2	13.085	120	120;120;120;120;120;121;120;121	0	323.31	19.2	19.2	1124200000000	606050000000	518110000000	6	92466000000	50199000000	42266000000	135	FSGSGSGTDFTLK;FSGSGSGTDFTLKISR;FSGVPDR;FSGVPDRFSGSGSGTDFTLK;FSGVPDRFSGSGSGTDFTLKISR		4	593;594;595;597;598	True;True;True;True;True	607;608;609;611;612
P68363;P68363-2;C9JDS9		P68363	P68363;P68363-2	17;13;6	17;13;6	0;0;0	Tubulin alpha-1B chain	TUBA1B	26.1915	25.3145	25.0571	32.5542	31.3122	31.7613	Tubulin alpha-1B chain;Isoform of P68363, Isoform 2 of Tubulin alpha-1B chain	3	17	17	0	13	16	13	16	0	0	52.5	52.5	0	50.151	451	451;335;156	0	323.31	42.8	52.5	6306400000	2666300000	3640100000	21	76636000	41727000	34910000	48	AVCMLSNTTAIAEAWAR;AVFVDLEPTVIDEVR;AVFVDLEPTVIDEVRTGTYR;AYHEQLSVAEITNACFEPANQMVK;EIIDLVLDRIR;FDGALNVDLTEFQTNLVPYPR;GHYTIGKEIIDLVLDR;IHFPLATYAPVISAEK;LDHKFDLMYAK;LDHKFDLMYAKR;LISQIVSSITASLR;LSVDYGKK;QLFHPEQLITGKEDAANNYAR;RNLDIERPTYTNLNR;SIQFVDWCPTGFK;TIGGGDDSFNTFFSETGAGK;VGINYQPPTVVPGGDLAK		435	241;249;250;268;458;554;690;929;1196;1197;1242;1358;1676;1770;1894;2118;2296	True;True;True;True;True;True;True;True;True;True;True;True;True;True;True;True;True	249;257;258;276;470;568;704;947;1224;1225;1226;1273;1390;1723;1819;1948;2177;2360
Q573B4;J3QRU1;P06241-3;P06239;P06241-2;P12931;P06241;P06239-3;P12931-2;P07947			Q573B4;J3QRU1;P06241-3;P06239;P06241-2;P12931;P06241;P06239-3;P12931-2;P07947	1;1;1;1;1;1;1;1;1;1	1;1;1;1;1;1;1;1;1;1	1;1;1;1;1;1;1;1;1;1	Non-specific protein-tyrosine kinase;Tyrosine-protein kinase Fyn;Tyrosine-protein kinase Lck;Proto-oncogene tyrosine-protein kinase Src;Tyrosine-protein kinase Yes	LCK;YES1;FYN;SRC	18.5568	17.6597	17.446	23.0162	22.1191	21.9054	Isoform of P06239, Tyrosine-protein kinase;Isoform of P07947, Tyrosine-protein kinase;Isoform of P06241, Isoform 3 of Tyrosine-protein kinase Fyn;Tyrosine-protein kinase Lck;Isoform of P06241, Isoform 2 of Tyrosine-protein kinase Fyn;Proto-oncogene tyrosin	10	1	1	1	1	1	1	1	1	1	1.9	1.9	1.9	58.333	516	516;548;482;509;534;536;537;539;542;543	0.0021008	6.2275	1.9	1.9	8483300	4555200	3928100	22	385610	207060	178550	2	LIEDNEYTAR		270	1239	True	1270
P62424;Q5T8U2;Q5T8U3		P62424	P62424;Q5T8U2;Q5T8U3	15;9;8	15;9;8	15;9;8	60S ribosomal protein L7a	RPL7A	26.5095	25.6333	25.374	30.6774	29.8522	29.4785	60S ribosomal protein L7a;Isoform of P62424, 60S ribosomal protein L7a;Isoform of P62424, 60S ribosomal protein L7a (Fragment)	3	15	15	15	11	14	11	14	11	14	44.7	44.7	44.7	29.995	266	266;151;191	0	180.53	35.3	41	1717200000	969220000	748010000	10	95530000	52046000	43484000	25	AGVNTVTTLVENK;AGVNTVTTLVENKK;HWGGNVLGPK;KMGVPYCIIK;KTCTTVAFTQVNSEDKGALAK;LKVPPAINQFTQALDR;NFGIGQDIQPK;QTATQLLK;RHWGGNVLGPK;TCTTVAFTQVNSEDKGALAK;TNYNDRYDEIR;TNYNDRYDEIRR;VAPAPAVVK;VPPAINQFTQALDR;VVNPLFEK		422	75;76;877;1110;1139;1254;1500;1712;1754;2067;2165;2166;2256;2368;2414	True;True;True;True;True;True;True;True;True;True;True;True;True;True;True	78;79;895;1136;1166;1285;1537;1759;1803;2123;2227;2228;2320;2435;2481
Q8NC51-2;Q8NC51;Q8NC51-4;Q8NC51-3		Q8NC51-2	Q8NC51-2;Q8NC51;Q8NC51-4;Q8NC51-3	5;5;4;4	5;5;4;4	5;5;4;4	Plasminogen activator inhibitor 1 RNA-binding protein	SERBP1	21.4273	20.5514	20.2915	27.6048	26.7259	26.4726	Isoform of Q8NC51, Isoform 2 of Plasminogen activator inhibitor 1 RNA-binding protein;Plasminogen activator inhibitor 1 RNA-binding protein;Isoform of Q8NC51, Isoform 4 of Plasminogen activator inhibitor 1 RNA-binding protein;Isoform of Q8NC51, Isoform 3 o	4	5	5	5	5	5	5	5	5	5	15.2	15.2	15.2	44.256	402	402;408;387;393	0	73.348	15.2	15.2	204110000	110990000	93123000	17	2820100	1536700	1283400	12	GGSGSHNWGTVKDELTESPK;KNPLPPSVGVVDKK;RFEKPLEEK;SEEAHAEDSVMDHHFR;SKSEEAHAEDSVMDHHFR		498	668;1115;1740;1829;1911	True;True;True;True;True	682;1141;1789;1880;1965
Q3V6T2;A0A2R8Y4X4;A0A2U3TZV9;A0A2R8Y7B1;A0A2R8YG73;A0A2R8Y4W8;A0A2R8YGU1;Q3V6T2-5;Q3V6T2-4;Q3V6T2-2;Q3V6T2-3;A0A2R8YG52;A0A2R8Y885;A0A2R8YCU9;A0A2R8Y820;A0A2R8Y7D9;A0A2R8Y6B2;A0A2R8YDS8;A0A2R8Y7D4;H7C2C6;A0A2R8YD81;H0Y7U8;H0Y470		Q3V6T2	Q3V6T2;A0A2R8Y4X4;A0A2U3TZV9;A0A2R8Y7B1;A0A2R8YG73;A0A2R8Y4W8;A0A2R8YGU1;Q3V6T2-5;Q3V6T2-4;Q3V6T2-2;Q3V6T2-3;A0A2R8YG52;A0A2R8Y885;A0A2R8YCU9;A0A2R8Y820	8;8;8;8;8;8;8;8;8;8;8;5;4;4;4;3;3;2;2;2;2;1;1	8;8;8;8;8;8;8;8;8;8;8;5;4;4;4;3;3;2;2;2;2;1;1	8;8;8;8;8;8;8;8;8;8;8;5;4;4;4;3;3;2;2;2;2;1;1	Girdin	CCDC88A	16.8135	15.9399	15.6751	25.8005	25.182	24.2804	Girdin;Isoform of Q3V6T2, Girdin;Isoform of Q3V6T2, Girdin;Isoform of Q3V6T2, Girdin;Isoform of Q3V6T2, Girdin;Isoform of Q3V6T2, Girdin;Isoform of Q3V6T2, Girdin (Fragment);Isoform of Q3V6T2, Isoform 5 of Girdin;Isoform of Q3V6T2, Isoform 4 of Girdin;Isof	23	8	8	8	6	6	6	6	6	6	5	5	5	216.04	1871	1871;1406;1797;1604;1494;1493;974;1796;1842;1843;1870;828;1113;1108;1135;495;526;930;939;1202;317;736;888	0	46.631	3.7	3.7	58442000	38065000	20377000	94	115180	62862	52322	13	LEESTNYNQQLR;LSKIEFEKR;MYRDELDALREK;QQAEIKDTTLEENNVK;RLEQLEKENK;SLEQETSQLEKDKK;TIETLRENSER;VDKLESEVSR		59	1206;1349;1488;1695;1757;1922;2117;2271	True;True;True;True;True;True;True;True	1237;1381;1525;1742;1806;1976;2176;2335
Q5JP53;P07437;Q5ST81;Q9BVA1;Q13885		Q5JP53	Q5JP53;P07437;Q5ST81;Q9BVA1;Q13885	20;20;17;14;14	4;4;1;1;1	3;3;1;0;0	Tubulin beta chain;Tubulin beta-2B chain;Tubulin beta-2A chain	TUBB;TUBB2B;TUBB2A	27.4776	26.6103	26.3315	33.0331	32.0014	32.0642	Isoform of P07437, Tubulin beta chain;Tubulin beta chain;Isoform of P07437, Tubulin beta chain;Tubulin beta-2B chain;Tubulin beta-2A chain	5	20	4	3	18	20	3	4	3	3	58.9	17.1	13.6	47.766	426	426;444;372;445;445	0	95.493	49.3	58.9	8789500000	4299100000	4490400000	19	186890000	102450000	84446000	54	AILVDLEPGTMDSVR;ALTVPELTQQVFDAK;EVDEQMLNVQNK;FPGQLNADLR;FPGQLNADLRK;FWEVISDEHGIDPTGTYHGDSDLQLDR;GHYTEGAELVDSVLDVVR;GHYTEGAELVDSVLDVVRK;IMNTFSVVPSPK;IREEYPDRIMNTFSVVPSPK;ISVYYNEATGGKYVPR;KLAVNMVPFPR;LAVNMVPFPR;LHFFMPGFAPLTSR;LTTPTYGDLNHLVSATMSGVTTCLR;NMMAACDPR;NSSYFVEWIPNNVK;SGPFGQIFRPDNFVFGQSGAGNNWAK;TAVCDIPPR;YLTVAAVFR		330	98;136;516;586;587;610;688;689;977;1003;1016;1101;1186;1231;1378;1568;1593;1866;2063;2476	True;True;False;False;False;True;False;False;False;False;True;False;False;False;False;False;False;False;False;False	101;141;529;530;600;601;624;702;703;999;1000;1026;1040;1126;1127;1214;1262;1410;1608;1636;1918;2119;2546
P61978;P61978-2;P61978-3;Q5T6W2;S4R359;S4R457		P61978	P61978;P61978-2;P61978-3;Q5T6W2	13;13;12;8;2;1	13;13;12;8;2;1	13;13;12;8;2;1	Heterogeneous nuclear ribonucleoprotein K	HNRNPK	22.7668	21.9058	21.613	28.9184	27.6757	28.1261	Heterogeneous nuclear ribonucleoprotein K;Isoform of P61978, Isoform 2 of Heterogeneous nuclear ribonucleoprotein K;Isoform of P61978, Isoform 3 of Heterogeneous nuclear ribonucleoprotein K;Isoform of P61978, Heterogeneous nuclear ribonucleoprotein K (Frag	6	13	13	13	11	11	11	11	11	11	44.7	44.7	44.7	50.976	463	463;464;440;379;100;77	0	174.67	41.5	39.3	507350000	214390000	292960000	23	7136700	3929300	3207400	27	DYDDMSPR;GGDLMAYDRR;GSYGDLGGPIITTQVTIPKDLAGSIIGK;HESGASIKIDEPLEGSEDR;IDEPLEGSEDRIITITGTQDQIQNAQYLLQNSVK;IILDLISESPIK;IIPTLEEGLQLPSPTATSQLPLESDAVECLNYQHYK;IITITGTQDQIQNAQYLLQNSVK;ILSISADIETIGEILKK;LLIHQSLAGGIIGVK;NLPLPPPPPPR;SRNTDEMVELR;TDYNASVSVPDSSGPER		410	406;655;770;808;897;938;940;944;972;1270;1555;1986;2077	True;True;True;True;True;True;True;True;True;True;True;True;True	418;669;784;822;915;956;958;962;994;1301;1595;2040;2135
I3L1P8;Q02978-2;Q02978		I3L1P8	I3L1P8;Q02978-2;Q02978	3;3;3	3;3;3	3;3;3	Mitochondrial 2-oxoglutarate/malate carrier protein	SLC25A11	23.6194	22.7592	22.4646	27.7069	26.8466	26.5521	Isoform of Q02978, Mitochondrial 2-oxoglutarate/malate carrier protein (Fragment);Isoform of Q02978, Isoform 2 of Mitochondrial 2-oxoglutarate/malate carrier protein;Mitochondrial 2-oxoglutarate/malate carrier protein	3	3	3	3	2	3	2	3	2	3	18.9	18.9	18.9	32.182	296	296;263;314	0	76.901	10.8	18.9	219080000	120680000	98394000	17	12887000	7099000	5787900	5	AATASAGAGGIDGKPR;AVIGMTAGATGAFVGTPAEVALIR;AVVVNAAQLASYSQSK		259	22;252;265	True;True;True	24;260;273
I3L3H2;P38919		I3L3H2	I3L3H2;P38919	3;3	3;3	3;3	Eukaryotic initiation factor 4A-III;Eukaryotic initiation factor 4A-III, N-terminally processed	EIF4A3	18.2177	17.3579	17.0624	24.3631	21.6058	24.1323	Isoform of P38919, RNA helicase;Eukaryotic initiation factor 4A-III	2	3	3	3	1	3	1	3	1	3	13.6	13.6	13.6	44.511	390	390;411	0	21.681	3.3	13.6	21579000	3191500	18388000	19	304840	167980	136870	4	ATTATMATSGSAR;KLDYGQHVVAGTPGR;YLPPATQVVLISATLPHEILEMTNK		260	233;1104;2473	True;True;True	241;1130;2543
F8WF32;P04843			F8WF32;P04843	1;1	1;1	1;1	Dolichyl-diphosphooligosaccharide--protein glycosyltransferase subunit 1	RPN1	21.9528	21.0862	20.8059	24.5378	23.6711	23.3909	Isoform of P04843, Dolichyl-diphosphooligosaccharide--protein glycosyltransferase subunit 1;Dolichyl-diphosphooligosaccharide--protein glycosyltransferase subunit 1	2	1	1	1	1	1	1	1	1	1	12.4	12.4	12.4	12.695	121	121;607	0	7.8555	12.4	12.4	24356000	13357000	10999000	6	4059300	2226200	1833100	2	ATSFLLALEPELEAR		236	232	True	240
Q9BUZ4;F6SA91;K7ER49;A0A0C4DFM9;Q9BUZ4-2;J9JIG0		Q9BUZ4	Q9BUZ4;F6SA91	10;8;2;2;2;1	10;8;2;2;2;1	10;8;2;2;2;1	TNF receptor-associated factor 4	TRAF4	22.6127	21.7557	21.4541	28.8643	27.6258	28.0689	TNF receptor-associated factor 4;Isoform of Q9BUZ4, TNF receptor-associated factor	6	10	10	10	9	7	9	7	9	7	23.8	23.8	23.8	53.542	470	470;437;90;195;198;112	0	119.57	21.9	20	488670000	207110000	281560000	29	6413700	3540900	2872900	16	HVEESVKPHLAMMCALVSR;IYPDPELEVQVLGLPIR;LLAQHATSECPKR;LPVACPNQCGVGTVAR;NFQKPGTWR;NYVRDDAVFIR;QRQELQELR;QRQELQELRR;RLLAQHATSECPKR;VLPGAFDNLLEWPFAR		529	873;1038;1258;1316;1504;1621;1703;1704;1759;2337	True;True;True;True;True;True;True;True;True;True	891;1062;1289;1347;1541;1666;1750;1751;1808;2402
P39023;G5E9G0;B5MCW2;H7C422;H7C3M2;F8WCR1;Q92901		P39023	P39023;G5E9G0;B5MCW2;H7C422;H7C3M2	14;11;10;9;8;6;1	14;11;10;9;8;6;1	14;11;10;9;8;6;1	60S ribosomal protein L3	RPL3	25.2458	24.3895	24.0863	31.0401	30.1017	29.9758	60S ribosomal protein L3;Isoform of P39023, 60S ribosomal protein L3;Isoform of P39023, 60S ribosomal protein L3 (Fragment);Isoform of P39023, 60S ribosomal protein L3 (Fragment);Isoform of P39023, 60S ribosomal protein L3 (Fragment)	7	14	14	14	13	12	13	12	13	12	34	34	34	46.108	403	403;351;272;305;261;180;407	0	242.53	32	33.3	2208000000	1152200000	1055900000	19	39788000	21977000	17811000	30	AGMTHIVR;ERLEQQVPVNQVFGQDEMIDVIGVTK;HGSLGFLPR;IGQGYLIK;IGQGYLIKDGK;KVACIGAWHPAR;LEQQVPVNQVFGQDEMIDVIGVTK;LIKNNASTDYDLSDK;NNASTDYDLSDK;SFPKDDPSKPVHLTAFLGYK;SINPLGGFVHYGEVTNDFVMLK;TVFAEHISDECK;TVFAEHISDECKR;TVFAEHISDECKRR		382	70;495;822;922;923;1144;1211;1240;1571;1848;1893;2228;2229;2230	True;True;True;True;True;True;True;True;True;True;True;True;True;True	73;508;836;940;941;1171;1242;1271;1613;1900;1947;2292;2293;2294
P46781			P46781	1	1	1	40S ribosomal protein S9	RPS9	23.1238	22.2706	21.9603	26.5832	25.73	25.4197	40S ribosomal protein S9	1	1	1	1	1	1	1	1	1	1	3.6	3.6	3.6	22.591	194	194	0	22.074	3.6	3.6	100540000	55656000	44885000	11	9140100	5059700	4080400	2	HIDFSLR		386	827	True	841
K7EMA7;H7BY10;K7ERT8;A8MUS3;P62750;K7EJV9		K7EMA7	K7EMA7;H7BY10;K7ERT8;A8MUS3;P62750;K7EJV9	2;2;2;2;2;1	2;2;2;2;2;1	2;2;2;2;2;1	60S ribosomal protein L23a	RPL23A	26.9328	26.0772	25.7724	28.5178	27.6621	27.3573	Isoform of P62750, 60S ribosomal protein L23a;Isoform of P62750, 60S ribosomal protein L23a (Fragment);Isoform of P62750, 60S ribosomal protein L23a (Fragment);Isoform of P62750, 60S ribosomal protein L23a;60S ribosomal protein L23a;Isoform of P62750, 60S	6	2	2	2	2	2	2	2	2	2	24.3	24.3	24.3	7.9232	70	70;158;175;194;156;170	0	14.613	24.3	24.3	384340000	212390000	171940000	3	128110000	70797000	57315000	4	LAPDYDALDVANK;LAPDYDALDVANKIGII		119	1172;1173	True;True	1199;1200
P16403		P16403	P16403	8	2	2	Histone H1.2	HIST1H1C	24.637	23.7833	23.4742	29.3148	28.4885	28.1173	Histone H1.2	1	8	2	2	8	6	2	2	2	2	29.6	9.9	9.9	21.364	213	213	0	19.381	29.6	29.1	667770000	376600000	291170000	9	26091000	14437000	11653000	17	ALAAAGYDVEKNNSR;ASGPPVSELITK;GTGASGSFKLNK;GTGASGSFKLNKK;KALAAAGYDVEKNNSR;KASGPPVSELITK;SETAPAAPAAAPPAEKAPVK;SETAPAAPAAAPPAEKAPVKK		350	109;199;775;776;1048;1054;1839;1840	False;False;False;False;False;False;True;True	113;207;789;790;1073;1079;1890;1891
A0A5F9ZHN8;P23458;A0A5F9ZI39;A0A5F9ZH07;A0A5F9ZHW0;A0A5F9ZH32;A0A5F9ZI01;A0A5F9ZHI1;A0A5F9ZHK2;A0A5F9ZH73		A0A5F9ZHN8	A0A5F9ZHN8;P23458;A0A5F9ZI39;A0A5F9ZH07;A0A5F9ZHW0	27;27;26;24;16;10;4;3;2;1	27;27;26;24;16;10;4;3;2;1	27;27;26;24;16;10;4;3;2;1	Tyrosine-protein kinase JAK1	JAK1	22.9857	22.132	21.8228	29.8674	28.9766	28.7491	Isoform of P23458, Tyrosine-protein kinase;Tyrosine-protein kinase JAK1;Isoform of P23458, Tyrosine-protein kinase;Isoform of P23458, Tyrosine-protein kinase (Fragment);Isoform of P23458, Tyrosine-protein kinase JAK1 (Fragment)	10	27	27	27	20	22	20	22	20	22	33.4	33.4	33.4	127.88	1110	1110;1154;1152;993;468;708;345;131;129;87	0	297.7	25.3	27.9	979420000	528240000	451180000	61	8305600	4596100	3709400	46	AIETDKEYYTVKDDR;AQEWQPVYPMSQLSFDR;DINKLEEQNPDIVSEK;DISLAFFEAASMMR;DLGEGHFGKVELCRYDPEGDNTGEQVAVK;DLVQGEHLGR;FYFTNWHGTNDNEQSVWR;IRDLGEGHFGKVELCR;KPATEVDPTHFEKR;KTEVNLEAPEPGVEVIFYLSDREPLR;LIMEFLPSGSLK;LSDPGIPITVLSR;MIGPTHGQMTVTR;NFQIEVQK;NLYHENIVK;NVLVESEHQVK;QLASALSYLEDKDLVHGNVCTK;RLPCPPNCPDEVYQLMR;SLKPESGGNHIADLKK;TEQDGHDIENECLGMAVLAISHYAMMKK;THIYSGTLMDYKDDEGTSEEK;TITVDDKMSLR;TSFQNLIEGFEALLK;VELCR…		76	90;167;341;343;350;365;612;1001;1116;1140;1241;1342;1426;1503;1564;1605;1668;1763;1927;2084;2106;2126;2198;2278;2320;2445;2446	True;True;True;True;True;True;True;True;True;True;True;True;True;True;True;True;True;True;True;True;True;True;True;True;True;True;True	93;175;350;352;359;376;626;1024;1142;1167;1272;1374;1460;1540;1604;1648;1715;1812;1981;2142;2165;2185;2260;2342;2385;2514;2515
Q9NZI8;Q9NZI8-2;F8W930;Q9Y6M1-5;Q9Y6M1-6;Q9Y6M1-3;Q9Y6M1-4;Q9Y6M1-1;Q9Y6M1		Q9NZI8	Q9NZI8;Q9NZI8-2	9;5;1;1;1;1;1;1;1	9;5;1;1;1;1;1;1;1	7;3;0;0;0;0;0;0;0	Insulin-like growth factor 2 mRNA-binding protein 1	IGF2BP1	23.0641	22.2134	21.8977	28.2361	27.3137	27.154	Insulin-like growth factor 2 mRNA-binding protein 1;Isoform of Q9NZI8, Isoform 2 of Insulin-like growth factor 2 mRNA-binding protein 1	9	9	9	7	5	9	5	9	3	7	21.1	21.1	17.2	63.48	577	577;438;605;493;531;536;542;556;599	0	140.24	12	21.1	316160000	166820000	149340000	30	8769900	4862800	3907100	15	AISVHSTPEGCSSACK;DQTPDENDQVIVK;ILAHNNFVGR;ITISSLQDLTLYNPER;LLVPTQYVGAIIGK;LYIGNLNESVTPADLEKVFAEHK;MILEIMHK;MVIITGPPEAQFK;QQQVDIPLR		550	103;371;950;1021;1290;1395;1428;1482;1699	True;True;True;True;True;True;True;True;True	106;382;969;1045;1321;1427;1462;1519;1746
H7C1D0			H7C1D0	1	1	1			21.5019	20.6481	20.3392	24.0868	23.233	22.9242	readthrough, Uncharacterized protein (Fragment)	1	1	1	1	1	1	1	1	1	1	6.3	6.3	6.3	12.134	111	111	0.0021277	6.3206	6.3	6.3	17818000	9858900	7959100	6	2969700	1643200	1326500	2	GIDFETR		253	691	True	705
J3QRI7;J3QQQ9;J3QQV1;E5RIT6;Q9UNX3;P61254;J3QRC4;E5RHH1;J3KSS0;J3KS10		J3QRI7	J3QRI7;J3QQQ9;J3QQV1;E5RIT6;Q9UNX3;P61254;J3QRC4;E5RHH1;J3KSS0	4;4;4;4;4;4;3;2;2;1	4;4;4;4;4;4;3;2;2;1	4;4;4;4;4;4;3;2;2;1	60S ribosomal protein L26-like 1;60S ribosomal protein L26	RPL26;RPL26L1	21.2803	21.2803	20.9623	24.9917	24.331	23.5472	Isoform of P61254, 60S ribosomal protein L26 (Fragment);readthrough, KOW domain-containing protein;Isoform of P61254, 60S ribosomal protein L26;Isoform of Q9UNX3, 60S ribosomal protein L26-like 1 (Fragment);60S ribosomal protein L26-like 1;60S ribosomal pr	10	4	4	4	3	2	3	2	3	2	43.9	43.9	43.9	12.63	107	107;107;110;128;145;145;135;38;63;63	0	27.3	30.8	23.4	33363000	21104000	12258000	6	2546800	2546800	2043100	4	ANGTTVHVGIHPSK;IMSSPLSK;MKFNPFVTSDR;SMPIRKDDEVQVVR		202	150;978;1433;1944	True;True;True;True	157;1001;1467;1998
A0A1B0GUF7;A0A1B0GVH7			A0A1B0GUF7;A0A1B0GVH7	1;1	1;1	1;1			21.2834	20.4304	20.1196	25.9838	25.1309	24.82	Isoform of A0A1B0GVH7, IQ domain-containing protein M;IQ domain-containing protein M	2	1	1	1	1	1	1	1	1	1	2.1	2.1	2.1	57.282	481	481;501	0.0078585	5.8589	2.1	2.1	66360000	36741000	29619000	26	2552300	1413100	1139200	2	IKGTPNKTDK		49	948	True	967
Q8WUA2		Q8WUA2	Q8WUA2	2	2	2	Peptidyl-prolyl cis-trans isomerase-like 4	PPIL4	17.701	16.8536	16.5305	22.4015	21.554	21.2309	Peptidyl-prolyl cis-trans isomerase-like 4	1	2	2	2	1	2	1	2	1	2	5.7	5.7	5.7	57.224	492	492	0	12.121	3	5.7	5540100	3078900	2461200	26	213080	118420	94660	2	IGADEEIDDFKGR;SAEEVEEIKAEKEAK		504	908;1807	True;True	926;1857
P00747;Q5TEH5;A6PVI2		P00747	P00747	4;1;1	3;1;1	3;1;1	Plasminogen;Plasmin heavy chain A;Activation peptide;Angiostatin;Plasmin heavy chain A, short form;Plasmin light chain B	PLG	23.9189	23.0816	22.7355	29.3112	28.4739	28.1279	Plasminogen	3	4	3	3	4	4	3	3	3	3	4	3	3	90.568	810	810;136;166	0	21.422	4	4	666130000	372820000	293310000	42	15860000	8876800	6983500	7	EAQLPVIENK;TPENFPCK;VYLSECK;WEYCNLK		307	429;2169;2422;2428	True;False;True;True	441;2231;2489;2496
Q13015		Q13015	Q13015	2	2	2	Protein AF1q	MLLT11	23.5644	22.7272	22.3808	26.245	25.3314	25.153	Protein AF1q	1	2	2	2	2	2	2	2	2	2	47.8	47.8	47.8	10.061	90	90	0	49.69	47.8	47.8	79528000	42219000	37309000	5	12405000	6943400	5461400	6	APIASIHSFELDLL;MIGQATAADQEKNPEGDGLLEYSTFNFWR		452	155;1427	True;True	162;1461
P11142;P11142-2;E9PKE3;E9PN89;E9PNE6;E9PLF4;E9PK54;E9PQK7;E9PQQ4;E9PPY6;E9PN25;E9PI65;P54652;A8K7Q2;P48741;P0DMV8-2;P0DMV8;P0DMV9;P34931;P17066;Q53FA3;A0A0G2JIW1		P11142	P11142;P11142-2;E9PKE3;E9PN89;E9PNE6;E9PLF4;E9PK54;E9PQK7;E9PQQ4;E9PPY6;E9PN25	10;10;10;7;6;6;6;6;6;5;5;3;3;2;1;1;1;1;1;1;1;1	10;10;10;7;6;6;6;6;6;5;5;3;3;2;1;1;1;1;1;1;1;1	10;10;10;7;6;6;6;6;6;5;5;3;3;2;1;1;1;1;1;1;1;1	Heat shock cognate 71 kDa protein	HSPA8	23.1833	22.3476	21.998	28.9228	28.0314	27.8052	Heat shock cognate 71 kDa protein;Isoform of P11142, Isoform 2 of Heat shock cognate 71 kDa protein;Isoform of P11142, Heat shock cognate 71 kDa protein;Isoform of P11142, Heat shock cognate 71 kDa protein (Fragment);Isoform of P11142, Heat shock cognate 7	22	10	10	10	7	9	7	9	7	9	19.5	19.5	19.5	70.897	646	646;493;627;312;500;187;183;178;171;137;132;168;639;410;367;586;641;641;641;643;641;642	0	112.68	13.8	16.9	508880000	274340000	234530000	33	9525400	5336900	4188400	18	DAGTIAGLNVLR;FDDAVVQSDMK;HWPFMVVNDAGRPK;IINEPTAAAIAYGLDKK;LDKSQIHDIVLVGGSTR;MVNHFIAEFK;NQVAMNPTNTVFDAK;NQVAMNPTNTVFDAKR;STAGDTHLGGEDFDNR;TTPSYVAFTDTER		222	310;553;878;939;1199;1483;1580;1581;2014;2224	True;True;True;True;True;True;True;True;True;True	319;567;896;957;1228;1520;1622;1623;1624;2068;2287
O43167;O43167-2		O43167	O43167	3;1	3;1	3;1	Zinc finger and BTB domain-containing protein 24	ZBTB24	20.209	19.3738	19.0228	25.0163	24.1812	23.8302	Zinc finger and BTB domain-containing protein 24	2	3	3	3	1	3	1	3	1	3	5.6	5.6	5.6	78.281	697	697;333	0	30.343	2.6	5.6	33936000	19022000	14914000	28	1212000	679360	532630	4	HASDASSISGSSNTEEVR;VHTGHSLPECK;YNHFLAIHQR		293	801;2302;2481	True;True;True	815;2366;2551
P62917;E9PKZ0;G3V1A1;E9PKU4;E9PP36		P62917	P62917;E9PKZ0;G3V1A1;E9PKU4	9;8;7;7;2	9;8;7;7;2	9;8;7;7;2	60S ribosomal protein L8	RPL8	25.3368	24.5068	24.1441	30.5276	29.5036	29.5512	60S ribosomal protein L8;Isoform of P62917, 60S ribosomal protein L8 (Fragment);Isoform of P62917, 60S ribosomal protein L8;Isoform of P62917, 60S ribosomal protein L8 (Fragment)	5	9	9	9	7	9	7	9	7	9	38.5	38.5	38.5	28.024	257	257;205;167;235;148	0	238.65	34.6	38.5	1547800000	761150000	786660000	10	42379000	23839000	18540000	21	AQLNIGNVLPVGTMPEGTIVCCLEEKPGDR;AQLNIGNVLPVGTMPEGTIVCCLEEKPGDRGK;ASGNYATVISHNPETK;ASGNYATVISHNPETKK;AVVGVVAGGGR;KAQLNIGNVLPVGTMPEGTIVCCLEEKPGDR;KVGLIAAR;TELFIAAEGIHTGQFVYCGKK;VVFRDPYRFK		431	169;170;197;198;263;1052;1146;2082;2411	True;True;True;True;True;True;True;True;True	177;178;205;206;271;1077;1173;2140;2478
Q6PKG0;A0A8I5KSP1;A0A8I5KWU3;Q6PKG0-3;A0A0B4J210;E5RH50;H0YBW1;H0YC33;H0YBR8;H0YC73		Q6PKG0	Q6PKG0;A0A8I5KSP1;A0A8I5KWU3;Q6PKG0-3;A0A0B4J210;E5RH50	9;8;8;8;6;5;3;2;1;1	9;8;8;8;6;5;3;2;1;1	9;8;8;8;6;5;3;2;1;1	La-related protein 1	LARP1	19.9758	19.1481	18.7801	27.4499	26.3008	26.5849	La-related protein 1;Isoform of Q6PKG0, La-related protein 1;Isoform of Q6PKG0, La ribonucleoprotein domain family, member 1, isoform CRA_a;Isoform of Q6PKG0, Isoform 2 of La-related protein 1;Isoform of Q6PKG0, La-related protein 1 (Fragment);Isoform of Q	10	9	9	9	8	6	8	6	8	6	14.6	14.6	14.6	123.51	1096	1096;858;891;1019;815;610;281;183;36;195	0	131.1	13.5	10.1	183330000	82666000	100660000	60	1031100	580970	450180	15	ATQVEPLLPGGATLLQAEEHGGLVR;AVTPVPTKTEEVSNLK;CPSQSSSRPAAMISQPPTPPTGQPVREDAK;FQQVPTDALANK;HSSNPPLESHVGWVMDSR;ILIVTQTPHYMR;QHYQKETESAPGSPR;VQALTTDISLIFAALKDSK;WTSQHSNTQTLGK		478	231;261;290;589;865;958;1657;2371;2440	True;True;True;True;True;True;True;True;True	239;269;298;603;883;977;1704;2438;2509
J3QL05;J3KP15;Q01130-2;Q01130;Q9BRL6-2;Q9BRL6		J3QL05	J3QL05;J3KP15;Q01130-2;Q01130;Q9BRL6-2;Q9BRL6	2;2;2;2;1;1	2;2;2;2;1;1	2;2;2;2;1;1	Serine/arginine-rich splicing factor 2;Serine/arginine-rich splicing factor 8	SRSF2;SRSF8	23.0497	22.2261	21.8488	25.6347	24.811	24.4338	Isoform of Q01130, Serine/arginine-rich splicing factor 2 (Fragment);Isoform of Q01130, Serine/arginine-rich splicing factor 2 (Fragment);Isoform of Q01130, Isoform 2 of Serine/arginine-rich splicing factor 2;Serine/arginine-rich splicing factor 2;Isoform	6	2	2	2	2	1	2	1	2	1	23.8	23.8	23.8	15.156	130	130;133;209;221;275;282	0	65.007	23.8	6.2	52097000	29435000	22662000	6	8682800	4905800	3777000	3	SYGRPPPDVEGMTSLKVDNLTYR;VGDVYIPR		262	2041;2291	True;True	2096;2355
A0A7I2V4N1;A0A024RA28;A0A7I2V3P1;A0A7I2V4I6;A0A7I2V323;P22626-2;P22626;A0A7I2V4S4;A0A7I2V3P7		A0A7I2V4N1	A0A7I2V4N1;A0A024RA28;A0A7I2V3P1;A0A7I2V4I6;A0A7I2V323;P22626-2;P22626;A0A7I2V4S4;A0A7I2V3P7	2;2;2;2;2;2;2;1;1	2;2;2;2;2;2;2;1;1	2;2;2;2;2;2;2;1;1	Heterogeneous nuclear ribonucleoproteins A2/B1	HNRPA2B1;HNRNPA2B1	18.9118	18.089	17.7098	23.0817	22.2589	21.8797	Isoform of P22626, Heterogeneous nuclear ribonucleoproteins A2/B1;Isoform of P22626, Heterogeneous nuclear ribonucleoprotein A2/B1, isoform CRA_d;Isoform of P22626, Heterogeneous nuclear ribonucleoproteins A2/B1;Isoform of P22626, Heterogeneous nuclear rib	9	2	2	2	1	1	1	1	1	1	13.3	13.3	13.3	32.487	301	301;301;309;318;333;341;353;260;325	0	12.769	5	8.3	8877600	5018800	3858800	18	493200	278820	214380	2	GGGGNFGPGPGSNFR;NMGGPYGGGNYGPGGSGGSGGYGGR		1	658;1566	True;True	672;1606
F8WJN3;Q16630-3;Q16630;Q16630-2;F8W084;A0A3B3ISW1		F8WJN3	F8WJN3;Q16630-3;Q16630;Q16630-2;F8W084;A0A3B3ISW1	2;2;2;2;1;1	2;2;2;2;1;1	2;2;2;2;1;1	Cleavage and polyadenylation specificity factor subunit 6	CPSF6	19.2615	19.642	19.2615	24.545	23.5489	23.5411	Isoform of Q16630, Cleavage and polyadenylation specificity factor subunit 6;Isoform of Q16630, Isoform 3 of Cleavage and polyadenylation specificity factor subunit 6;Cleavage and polyadenylation specificity factor subunit 6;Isoform of Q16630, Isoform 2 of	6	2	2	2	1	2	1	2	1	2	8.2	8.2	8.2	52.269	478	478;478;551;588;107;165	0	89.664	5.2	8.2	24478000	12272000	12206000	15	628490	818160	628490	3	AVSDASAGDYGSAIETLVTAISLIK;GAAPNVVYTYTGKR		237	258;616	True;True	266;630
A0A8I5KT86;A0A8I5KSQ4;A0A8I5KSW3;A0A3B3ITX4;O75964			A0A8I5KT86;A0A8I5KSQ4;A0A8I5KSW3;A0A3B3ITX4;O75964	1;1;1;1;1	1;1;1;1;1	1;1;1;1;1	ATP synthase subunit g, mitochondrial	ATP5L	21.3867	20.5514	20.2008	23.3867	22.5514	22.2008	Isoform of O75964, ATP synthase subunit g, mitochondrial;Isoform of O75964, ATP synthase subunit g, mitochondrial;Isoform of O75964, ATP synthase subunit g, mitochondrial;readthrough, Uncharacterized protein;ATP synthase subunit g, mitochondrial	5	1	1	1	1	1	1	1	1	1	14.7	14.7	14.7	8.2786	75	75;76;89;91;103	0.0061856	6.0781	14.7	14.7	10967000	6146700	4820700	4	2741900	1536700	1205200	2	IVNSAQTGSFK		69	1032	True	1056
Q13243-3;Q13243		Q13243-3	Q13243-3;Q13243	2;2	1;1	1;1	Serine/arginine-rich splicing factor 5	SRSF5	24.4731	23.6533	23.2671	27.7423	26.889	26.579	Isoform of Q13243, Isoform SRP40-4 of Serine/arginine-rich splicing factor 5;Serine/arginine-rich splicing factor 5	2	2	1	1	2	2	1	1	1	1	8.6	5.2	5.2	30.858	269	269;272	0	7.536	8.6	8.6	224530000	124280000	100250000	8	23289000	13193000	10095000	4	LIVENLSSR;QAGEVTFADAHRPK		454	1245;1631	False;True	1276;1676
A0A0D9SEM4;Q08170		A0A0D9SEM4	A0A0D9SEM4;Q08170	2;2	1;1	1;1	Serine/arginine-rich splicing factor 4	SRSF4	24.0137	23.1939	22.8077	27.4937	26.6534	26.3144	Isoform of Q08170, Serine/arginine-rich-splicing factor 4 (Fragment);Serine/arginine-rich splicing factor 4	2	2	1	1	1	2	0	1	0	1	5.8	3.4	3.4	43.647	378	378;494	0.0041494	6.1427	2.4	5.8	188990000	105550000	83448000	11	16937000	9595200	7342000	3	ALEKLDGTEVNGR;LIVENLSSR		33	121;1245	True;False	125;1276
V9GZ56;Q9Y4Z0;U3KQK1;M0QXB0		V9GZ56	V9GZ56;Q9Y4Z0;U3KQK1	3;3;2;1	3;3;2;1	3;3;2;1	U6 snRNA-associated Sm-like protein LSm4	LSM4	21.1101	20.2917	19.9024	25.017	24.1985	23.8092	Isoform of Q9Y4Z0, U6 snRNA-associated Sm-like protein LSm4 (Fragment);U6 snRNA-associated Sm-like protein LSm4;Isoform of Q9Y4Z0, U6 snRNA-associated Sm-like protein LSm4	4	3	3	3	2	1	2	1	2	1	13	13	13	25.733	238	238;139;125;69	0	23.629	11.8	8	33951000	19252000	14699000	15	2263400	1283500	979960	3	IPDEIIDMVKEEVVAK;TAQNHPMLVELK;YLRIPDEIIDMVKEEVVAK		562	984;2059;2474	True;True;True	1007;2115;2544
B4E1K5;E9PM00;A0A8I5KRR9;A0A804HJQ7;A0A804HI25;Q9UBM7			B4E1K5;E9PM00;A0A8I5KRR9;A0A804HJQ7;A0A804HI25;Q9UBM7	1;1;1;1;1;1	1;1;1;1;1;1	1;1;1;1;1;1	7-dehydrocholesterol reductase	DHCR7	21.6929	20.8706	20.49	24.2778	23.4556	23.075	Isoform of Q9UBM7, 7-dehydrocholesterol reductase;Isoform of Q9UBM7, 7-dehydrocholesterol reductase;Isoform of Q9UBM7, 7-dehydrocholesterol reductase;Isoform of Q9UBM7, 7-dehydrocholesterol reductase;Isoform of Q9UBM7, 7-dehydrocholesterol reductase;7-dehy	6	1	1	1	1	1	1	1	1	1	2.9	2.9	2.9	32.7	280	280;417;443;487;492;475	0	7.0138	2.9	2.9	20340000	11504000	8836400	6	3390000	1917300	1472700	2	YTAAVPYR		105	2493	True	2563
Q9Y3U8;J3KTD3;J3QSB5		Q9Y3U8	Q9Y3U8	5;2;2	5;2;2	5;2;2	60S ribosomal protein L36	RPL36	25.942	25.124	24.7337	28.7187	27.9402	27.4568	60S ribosomal protein L36	3	5	5	5	4	4	4	4	4	4	24.8	24.8	24.8	12.254	105	105;68;94	0	61.399	24.8	23.8	441750000	257540000	184210000	3	64465000	36566000	27899000	12	ALRYPMAVGLNK;EELSNVLAAMR;KREELSNVLAAMR;REELSNVLAAMRK;YPMAVGLNK		559	133;438;1128;1735;2482	True;True;True;True;True	137;138;450;1154;1784;2552
P30050;P30050-2		P30050	P30050	3;1	3;1	3;1	60S ribosomal protein L12	RPL12	25.3842	24.574	24.1656	28.5541	27.7439	27.3355	60S ribosomal protein L12	2	3	3	3	3	2	3	2	3	2	26.7	26.7	26.7	17.818	165	165;132	0	78.19	26.7	21.2	394140000	224780000	169360000	9	43793000	24975000	18818000	6	HPHDIIDDINSGAVECPAS;IGPLGLSPK;QAQIEVVPSASALIIK		368	848;921;1635	True;True;True	863;939;1681
M0R3D6;M0R1A7;M0R117;Q02543;M0R0P7		M0R3D6	M0R3D6;M0R1A7;M0R117;Q02543;M0R0P7	8;8;8;8;7	8;8;8;8;7	8;8;8;8;7	60S ribosomal protein L18a	RPL18A	26.4064	25.6008	25.1817	29.8184	28.8475	28.7887	Isoform of Q02543, 60S ribosomal protein L18a (Fragment);Isoform of Q02543, 60S ribosomal protein L18a;Isoform of Q02543, 60S ribosomal protein L18a;60S ribosomal protein L18a;Isoform of Q02543, 60S ribosomal protein L18a	5	8	8	8	7	6	7	6	7	6	42.6	42.6	42.6	16.714	141	141;147;154;176;137	0	211.25	34	36.9	946750000	483020000	463730000	8	88945000	50888000	38057000	17	AHSIQIMK;ARAHSIQIMK;DLTTAGAVTQCYR;EYRDLTTAGAVTQCYR;KSSGEIVYCGQVFEK;NFGIWLR;SRFWYFVSQLKK;SSGEIVYCGQVFEK		281	85;186;363;532;1135;1501;1984;1994	True;True;True;True;True;True;True;True	88;194;374;546;1162;1538;2038;2048
D3YTB1;F8W727;P62910		D3YTB1	D3YTB1;F8W727;P62910	4;4;4	4;4;4	4;4;4	60S ribosomal protein L32	RPL32	25.1677	24.3635	23.9411	28.114	27.1708	27.0548	Isoform of P62910, 60S ribosomal protein L32 (Fragment);Isoform of P62910, 60S ribosomal protein L32;60S ribosomal protein L32	3	4	4	4	3	4	3	4	3	4	30.1	30.1	30.1	15.616	133	133;153;135	0	27.21	22.6	30.1	290510000	151090000	139410000	7	37691000	21585000	16106000	8	FKGQILMPNIGYGSNKK;GQILMPNIGYGSNKK;SYCAEIAHNVSSK;TKHMLPSGFR		197	573;744;2039;2131	True;True;True;True	587;758;2094;2190
Q5W0B1		Q5W0B1	Q5W0B1	13	13	13	RING finger protein 219	RNF219	23.2588	22.4569	22.0291	29.7037	28.749	28.657	ORC ubiquitin ligase 1	1	13	13	13	11	13	11	13	11	13	28.7	28.7	28.7	81.116	726	726	0	323.31	23.8	28.7	874400000	451140000	423270000	40	10037000	5757000	4279700	27	EIIGGTSESEPMLSHTVRK;FAVAALQSK;GSEEDVVSKNQGDSAR;IQSSLSSASPSK;KIQSSLSSASPSK;KQPGSSTSSSSHLAKPSSSR;MSSEMHSLHNHLQSPWSTSFVPEKR;SDKYIEELESQVAQLK;SKNLSLESQIK;SLDLDGLSK;SSQGSEFLEEPDKLEEKTELNLSK;TILDPLTLVQGNQNEDKHLVTDNPSKINPETVAEWK;VPITPENPCK		474	459;547;756;998;1093;1124;1471;1821;1908;1918;2004;2122;2364	True;True;True;True;True;True;True;True;True;True;True;True;True	471;561;770;1021;1118;1150;1507;1871;1962;1972;2058;2181;2431
Q49AN9;F5H013;P62308;A8MWD9;C9JVQ0		Q49AN9	Q49AN9;F5H013;P62308;A8MWD9;C9JVQ0	2;2;2;2;1	2;2;2;2;1	2;2;2;2;1	Small nuclear ribonucleoprotein G;Putative small nuclear ribonucleoprotein G-like protein 15	SNRPG;SNRPGP15	24.3305	23.529	23.1003	25.3305	24.529	24.1003	Isoform of P62308, Small nuclear ribonucleoprotein G;Isoform of P62308, Small nuclear ribonucleoprotein G;Small nuclear ribonucleoprotein G;Putative small nuclear ribonucleoprotein G-like protein 15;Isoform of P62308, Small nuclear ribonucleoprotein G	5	2	2	2	2	1	2	1	2	1	31.2	31.2	31.2	7.1013	64	64;68;76;76;96	0	14.199	31.2	20.3	42193000	24208000	17985000	2	21096000	12104000	8992300	3	GNSIIMLEALERV;HVQGILR		120	733;875	True;True	747;893
A0A0U1RQV3;Q12805-5;Q12805-2;Q12805-4;Q12805-3;Q12805;Q580Q6		A0A0U1RQV3	A0A0U1RQV3;Q12805-5;Q12805-2;Q12805-4;Q12805-3;Q12805;Q580Q6	2;2;2;2;2;2;1	2;2;2;2;2;2;1	2;2;2;2;2;2;1	EGF-containing fibulin-like extracellular matrix protein 1	EFEMP1	18.4205	17.6191	17.1902	22.8792	21.789	21.9641	Isoform of Q12805, EGF-containing fibulin-like extracellular matrix protein 1 (Fragment);Isoform of Q12805, Isoform 5 of EGF-containing fibulin-like extracellular matrix protein 1;Isoform of Q12805, Isoform 2 of EGF-containing fibulin-like extracellular ma	7	2	2	2	1	2	1	2	1	2	9.3	9.3	9.3	31.646	280	280;355;485;492;492;493;172	0	13.291	5.7	9.3	7714900	3623700	4091200	18	350860	201320	149540	2	LTIIVGPFSF;RNPADPQRIPSNPSHR		42	1370;1771	True;True	1402;1820
P61313;A0A2R8YEM3;E7EQV9;E7ENU7;E7EX53;A0A2R8Y738;P61313-2;E7ERA2		P61313	P61313;A0A2R8YEM3;E7EQV9;E7ENU7	5;4;4;3;2;2;2;1	5;4;4;3;2;2;2;1	5;4;4;3;2;2;2;1	60S ribosomal protein L15;Ribosomal protein L15	RPL15	24.3093	23.508	23.0788	28.8105	28.0418	27.5348	60S ribosomal protein L15;Isoform of P61313, Ribosomal protein L15 (Fragment);Isoform of P61313, Ribosomal protein L15 (Fragment);Isoform of P61313, Ribosomal protein L15 (Fragment)	8	5	5	5	5	5	5	5	5	5	28.4	28.4	28.4	24.146	204	204;169;174;175;133;138;145;44	0	39.462	28.4	28.4	470780000	276320000	194450000	11	20789000	11929000	8859700	12	FFEVILIDPFHK;GATYGKPVHHGVNQLK;NTLQLHR;RNPDTQWITKPVHK;SLQSVAEER		406	562;627;1600;1772;1935	True;True;True;True;True	576;641;1643;1821;1989
P16402		P16402	P16402	7	1	1	Histone H1.3	HIST1H1D	23.7647	22.9671	22.5292	29.1434	28.4704	27.72	Histone H1.3	1	7	1	1	7	4	1	0	1	0	28.5	9.5	9.5	22.35	221	221	0	10.928	28.5	18.6	592990000	371910000	221080000	10	14252000	8199500	6052900	13	ALAAAGYDVEKNNSR;ASGPPVSELITK;GTGASGSFKLNK;GTGASGSFKLNKK;KALAAAGYDVEKNNSR;KASGPPVSELITK;SETAPLAPTIPAPAEKTPVKK		349	109;199;775;776;1048;1054;1844	False;False;False;False;False;False;True	113;207;789;790;1073;1079;1896
P46783;A0A2R8Y6L3;F6U211;A0A2R8Y7H1;A0A2R8YFH6;A0A1W2PQS6;Q9NQ39;S4R435		P46783	P46783;A0A2R8Y6L3;F6U211;A0A2R8Y7H1;A0A2R8YFH6;A0A1W2PQS6;Q9NQ39	6;5;5;5;5;5;3;1	6;5;5;5;5;5;3;1	6;5;5;5;5;5;3;1	40S ribosomal protein S10;Putative 40S ribosomal protein S10-like	RPS10;RPS10P5	24.0948	23.2973	22.8593	28.3707	27.7942	26.7688	40S ribosomal protein S10;RPS10-NUDT3 readthrough, RPS10-NUDT3 readthrough (Fragment);Isoform of P46783, 40S ribosomal protein S10;Isoform of P46783, 40S ribosomal protein S10;Isoform of P46783, 40S ribosomal protein S10;RPS10-NUDT3 readthrough, RPS10-NUDT	8	6	6	6	6	4	6	4	6	4	32.7	32.7	32.7	18.898	165	165;121;172;186;213;291;176;198	0	79.407	32.7	28.5	347090000	232750000	114340000	8	17917000	10308000	7609000	12	DVHMPKHPELADK;HPELADKNVPNLHVMK;IAIYELLFK;IAIYELLFKEGVMVAK;IAIYELLFKEGVMVAKK;KAEAGAGSATEFQFR		387	397;846;887;888;889;1043	True;True;True;True;True;True	409;861;905;906;907;1068
O75362			O75362	1	1	1	Zinc finger protein 217	ZNF217	13.5735	12.6905	12.4463	19.4805	18.5974	18.3532	Zinc finger protein 217	1	1	1	1	1	1	1	1	1	1	1.5	1.5	1.5	115.27	1048	1048	0.0077973	5.8369	1.5	1.5	731480	396620	334870	60	12191	6610.3	5581.1	2	SHRPQQNVGVQGAATR		296	1883	True	1937
P10412;Q02539;P22492		P10412	P10412;Q02539	8;4;2	8;4;2	2;0;0	Histone H1.4;Histone H1.1	HIST1H1E;HIST1H1A	24.8947	24.1055	23.6478	29.4549	28.624	28.2632	Histone H1.4;Histone H1.1	3	8	8	2	8	6	8	6	2	2	28.8	28.8	9.6	21.865	219	219;215;207	0	55.296	28.8	28.3	735870000	413710000	322160000	9	31193000	18050000	13143000	20	ALAAAGYDVEKNNSR;ASGPPVSELITK;GTGASGSFKLNK;GTGASGSFKLNKK;KALAAAGYDVEKNNSR;KASGPPVSELITK;SETAPAAPAAPAPAEKTPVK;SETAPAAPAAPAPAEKTPVKK		334	109;199;775;776;1048;1054;1841;1842	True;True;True;True;True;True;True;True	113;207;789;790;1073;1079;1892;1893;1894
P26196			P26196	1	1	1	Probable ATP-dependent RNA helicase DDX6	DDX6	18.2407	17.401	17.0603	23.048	22.2084	21.8676	Probable ATP-dependent RNA helicase DDX6	1	1	1	1	1	1	1	1	1	1	5	5	5	54.416	483	483	0	16.656	5	5	8672700	4846100	3826600	28	309740	173070	136670	4	GPVKPTGGPGGGGTQTQQQMNQLK		364	740	True	754
CON__P06868		#VALUE!	CON__P06868	6	6	5			20.6725	19.8601	19.4568	27.1379	26.5818	25.4935		1	6	6	5	5	4	5	4	4	3	5.8	5.8	5.8	91.215	812	812	0	50.072	5.8	4.4	147680000	100440000	47241000	50	1671200	951690	719560	8	HNRTPENFPCK;NLEENYCR;NYGGTVAVTESGHTCQR;TPENFPCK;TPENFPCKNLEENYCR;VCNRNEYLDGR	+	166	844;1540;1615;2169;2170;2265	True;True;True;True;True;True	859;1579;1660;2231;2232;2329
A6NLM8;P51571			A6NLM8;P51571	1;1	1;1	1;1	Translocon-associated protein subunit delta	SSR4	22.647	21.8522	21.4077	25.2319	24.4371	23.9927	Isoform of P51571, Translocon-associated protein subunit delta;Translocon-associated protein subunit delta	2	1	1	1	1	1	1	1	1	1	12.8	12.8	12.8	16.245	148	148;173	0	10.178	12.8	12.8	39407000	22715000	16692000	6	6567800	3785900	2782000	2	NNEDISIIPPLFTVSVDHR		117	1572	True	1614
Q14532;CON__Q14532;CON__O76013;O76013-2;O76013		Q14532	Q14532;CON__Q14532	12;11;3;3;3	9;9;1;1;1	8;8;0;0;0	Keratin, type I cuticular Ha2	KRT32	22.7661	21.9763	21.5199	28.8511	28.5864	26.2748	Keratin, type I cuticular Ha2;	5	12	9	8	11	1	9	0	8	0	32.8	27.5	24.8	50.343	448	448;448;467;417;467	0	135.36	31.2	1.6	484240000	403050000	81192000	27	7133100	4126000	3007100	15	ARLEGEINTYR;CQLGDRLNIEVDAAPPVDLTR;CQYEAMVEANRR;ETMQFLNDR;LAADDFR;NHEEEVGSLR;QLEQENAELESR;QLVEADINGLRR;TIEELQQK;TVGMPCSPCPQGRY;TVNTLEIELQAQHSLRDSLENTLTESEAR;VRQLEQENAELESR	+	459	188;293;296;507;1157;1518;1674;1680;2115;2231;2238;2377	True;True;True;False;False;True;True;True;False;True;True;True	196;301;304;305;520;1184;1556;1721;1727;2174;2295;2302;2444
E7EPB3;P50914		E7EPB3	E7EPB3;P50914	4;4	4;4	4;4	60S ribosomal protein L14	RPL14	26.6925	25.9101	25.436	29.6203	28.8496	28.3477	Isoform of P50914, 60S ribosomal protein L14;60S ribosomal protein L14	2	4	4	4	4	4	4	4	4	4	35.5	35.5	35.5	14.558	124	124;215	0	31.998	35.5	35.5	825300000	483710000	341590000	6	108450000	63055000	45393000	10	ALVDGPCTQVRR;LVAIVDVIDQNR;MTDFDRFK;VAYVSFGPHAGK		204	138;1381;1475;2264	True;True;True;True	143;1413;1511;2328
H7C2L4;H7BXF3;P62995-3;P62995			H7C2L4;H7BXF3;P62995-3;P62995	1;1;1;1	1;1;1;1	1;1;1;1	Transformer-2 protein homolog beta	TRA2B	20.0354	19.223	18.8196	22.3573	21.545	21.1415	Isoform of P62995, Transformer-2 protein homolog beta (Fragment);Isoform of P62995, Transformer-2 protein homolog beta (Fragment);Isoform of P62995, Isoform 3 of Transformer-2 protein homolog beta;Transformer-2 protein homolog beta	4	1	1	1	1	1	1	1	1	1	9.3	9.3	9.3	12.548	107	107;127;188;288	0.0059761	5.9572	9.3	9.3	5373000	3059700	2313300	5	1074600	611940	462650	1	GYDDRDYYSR		252	791	True	805
P55795		P55795	P55795	4	1	1	Heterogeneous nuclear ribonucleoprotein H2	HNRNPH2	23.6582	22.8789	22.3975	28.2147	27.347	27.0692	Heterogeneous nuclear ribonucleoprotein H2	1	4	1	1	4	3	1	0	1	0	14.5	4.2	4.2	49.263	449	449	0.0061475	6.0653	14.5	10.2	311520000	170710000	140810000	17	13238000	7713100	5524900	9	DLNYCFSGMSDHR;HTGPNSPDTANDGFVR;STGEAFVQFASQEIAEK;YGDGGSSFQSTTGHCVHMR		398	359;867;2019;2459	False;False;False;True	370;885;2073;2528
P04040			P04040	1	1	1	Catalase	CAT	18.2741	17.4477	17.0767	23.1321	22.3057	21.9347	Catalase	1	1	1	1	1	1	1	1	1	1	3.4	3.4	3.4	59.755	527	527	0.0059055	5.8973	3.4	3.4	9192800	5184100	4008800	29	316990	178760	138230	2	FSTVAGESGSADTVRDPR		315	604	True	618
Q9NUD5-2;Q9NUD5			Q9NUD5-2;Q9NUD5	1;1	1;1	1;1	Zinc finger CCHC domain-containing protein 3	ZCCHC3	20.9453	20.1443	19.7143	25.0328	24.2318	23.8017	Isoform of Q9NUD5, Isoform 2 of Zinc finger CCHC domain-containing protein 3;Zinc finger CCHC domain-containing protein 3	2	1	1	1	1	1	1	1	1	1	6.7	6.7	6.7	26.654	239	239;403	0.0060241	5.9897	6.7	6.7	34325000	19701000	14623000	17	2019100	1158900	860190	2	AVHNSVAAQLTGVAGH		545	251	True	259
P68371		P68371	P68371	23	23	2	Tubulin beta-4B chain	TUBB4B	27.319	26.5427	26.0542	33.0876	32.2173	31.9451	Tubulin beta-4B chain	1	23	23	2	22	22	22	22	2	1	60.7	60.7	3.6	49.83	445	445	0	323.31	54.8	59.8	9127800000	4993300000	4134500000	20	167430000	97754000	69680000	71	ALTVPELTQQMFDAK;AVLVDLEPGTMDSVR;EIVHLQAGQCGNQIGAK;EVDEQMLNVQNK;FPGQLNADLR;FPGQLNADLRK;FWEVISDEHGIDPTGTYHGDSDLQLER;GHYTEGAELVDSVLDVVR;GHYTEGAELVDSVLDVVRK;IMNTFSVVPSPK;INVYYNEATGGK;INVYYNEATGGKYVPR;IREEYPDRIMNTFSVVPSPK;KLAVNMVPFPR;LAVNMVPFPR;LHFFMPGFAPLTSR;LTTPTYGDLNHLVSATMSGVTTCLR;MREIVHLQAGQCGNQIGAK;NMMAACDPR;NSSYFVEWIPNNVK;SGPFGQIFRPDNFVFGQSGAGNNWAK;TAVCDIPPR;YLTVAAVFR		437	135;253;462;516;586;587;611;688;689;977;981;982;1003;1101;1186;1231;1378;1463;1568;1593;1866;2063;2476	True;True;True;True;True;True;True;True;True;True;True;True;True;True;True;True;True;True;True;True;True;True;True	140;261;474;529;530;600;601;625;702;703;999;1000;1004;1005;1026;1126;1127;1214;1262;1410;1497;1608;1636;1918;2119;2546
A0A0U1RQV4;Q13464		A0A0U1RQV4	A0A0U1RQV4;Q13464	9;9	9;9	9;9	Rho-associated protein kinase 1	ROCK1	16.4023	15.6312	15.13	25.3911	24.221	24.5432	Isoform of Q13464, Non-specific serine/threonine protein kinase;Rho-associated protein kinase 1	2	9	9	9	5	7	5	7	5	7	12	12	12	133.07	1137	1137;1354	0	99.36	5.5	9.6	44002000	19554000	24448000	65	86613	50754	35858	13	DTVAPVVPDLSSDIDTSNFDDLEEDKGEEETFPIPK;ELKEEIEEK;GLLEEQYFELTQESK;HLKHNLEKVEGER;IMKELDEEGNQRR;LEQEVNEHKVTK;NLESTVSQIEKEK;NRQEITDKDHTVSR;YLSSANPNDNR		43	391;483;712;833;975;1210;1543;1587;2475	True;True;True;True;True;True;True;True;True	402;496;726;847;997;1241;1582;1630;2545
A0A7I2V433;A0A7I2V2X9;A0A7I2V3U2;A0A7I2V5S2;A0A7I2YQC0;P06748-3;P06748-2;P06748;A0A7I2V3G5;A0A7I2V579;A0A7I2V4G8;A0A7I2V5J8;E5RI98		A0A7I2V433	A0A7I2V433;A0A7I2V2X9;A0A7I2V3U2;A0A7I2V5S2;A0A7I2YQC0;P06748-3;P06748-2;P06748;A0A7I2V3G5;A0A7I2V579;A0A7I2V4G8;A0A7I2V5J8;E5RI98	2;2;2;2;2;2;2;2;1;1;1;1;1	2;2;2;2;2;2;2;2;1;1;1;1;1	2;2;2;2;2;2;2;2;1;1;1;1;1	Nucleophosmin	NPM1	23.4333	22.6625	22.1605	26.7456	26.0675	25.3304	Isoform of P06748, Nucleophosmin;Isoform of P06748, Nucleophosmin;Isoform of P06748, Nucleophosmin;Isoform of P06748, Nucleophosmin;Isoform of P06748, Nucleophosmin;Isoform of P06748, Isoform 3 of Nucleophosmin;Isoform of P06748, Isoform 2 of Nucleophosmin	13	2	2	2	2	1	2	1	2	1	35.9	35.9	35.9	16.984	156	156;175;195;305;323;259;265;294;90;99;123;201;230	0	66.793	35.9	13.5	112520000	70325000	42191000	9	11327000	6638800	4687900	3	MSVQPTVSLGGFEITPPVVLR;TVSLGAGAKDELHIVEAEAMNYEGSPIKVTLATLK		83	1473;2239	True;True	1509;2303
Q9NYF8-2;Q9NYF8;Q9NYF8-4;H0YF14		Q9NYF8-2	Q9NYF8-2;Q9NYF8;Q9NYF8-4	7;7;6;2	1;1;1;1	1;1;1;1	Bcl-2-associated transcription factor 1	BCLAF1	17.9914	17.2241	16.7137	25.5393	24.7764	24.2555	Isoform of Q9NYF8, Isoform 2 of Bcl-2-associated transcription factor 1;Bcl-2-associated transcription factor 1;Isoform of Q9NYF8, Isoform 4 of Bcl-2-associated transcription factor 1	4	7	1	1	4	6	0	1	0	1	9.7	1.5	1.5	105.95	918	918;920;747;187	0.0090253	5.5924	5	8.4	48764000	28737000	20028000	35	260580	153100	107480	9	EREEEFKTHHEMK;LKETGYVVERPSTTK;MIASDSHRPEVK;NTPSQHSHSIQHSPER;RPKEEEWDPEYTPK;STFREESPLR;TIAPQNAPR		548	492;1250;1425;1602;1775;2018;2112	False;False;False;False;True;False;False	505;1281;1459;1645;1824;2072;2171
E9PK91;Q9NYF8-3;A0A1W2PQ43;E9PK09;E9PQN2;E9PKI6;E9PJA7;H0YF63;H0YF00		E9PK91	E9PK91;Q9NYF8-3;A0A1W2PQ43;E9PK09;E9PQN2;E9PKI6;E9PJA7	7;7;5;5;5;5;4;2;1	7;7;5;5;5;5;4;2;1	1;1;0;0;0;0;0;1;0	Bcl-2-associated transcription factor 1	BCLAF1	18.0762	17.309	16.7985	25.9034	25.3281	24.2989	Isoform of Q9NYF8, Bcl-2-associated transcription factor 1;Isoform of Q9NYF8, Isoform 3 of Bcl-2-associated transcription factor 1;Isoform of Q9NYF8, Bcl-2-associated transcription factor 1;Isoform of Q9NYF8, Bcl-2-associated transcription factor 1 (Fragme	9	7	7	1	5	6	5	6	1	1	10.4	10.4	1.8	100.4	871	871;869;703;725;750;752;467;126;118	0	56.068	7.1	9.1	62762000	42122000	20640000	33	276370	162380	113990	10	EREEEFKTHHEMK;GTFHDDRDDGVDYWAK;LKETGYVVERPSTTK;MIASDSHRPEVK;NTPSQHSHSIQHSPER;STFREESPLR;TIAPQNAPR		221	492;773;1250;1425;1602;2018;2112	True;True;True;True;True;True;True	505;787;1281;1459;1645;2072;2171
P98175-5;P98175-2;P98175;P98175-4;P98175-3;P52756		P98175-5	P98175-5;P98175-2;P98175;P98175-4;P98175-3	33;30;30;26;26;2	33;30;30;26;26;2	33;30;30;26;26;2	RNA-binding protein 10	RBM10	24.4536	23.6948	23.1638	31.5187	30.7501	30.2431	Isoform of P98175, Isoform 5 of RNA-binding protein 10;Isoform of P98175, Isoform 2 of RNA-binding protein 10;RNA-binding protein 10;Isoform of P98175, Isoform 4 of RNA-binding protein 10;Isoform of P98175, Isoform 3 of RNA-binding protein 10	6	33	33	33	29	26	29	26	29	26	47	47	47	110.36	995	995;929;930;852;853;815	0	323.31	44.2	33.9	3076700000	1805900000	1270800000	44	22976000	13578000	9397500	76	AHLSENELEALEKNDMEQMK;AQPGAAPGIYQQSAEASSSQGTAANSQSYTIMSPAVLK;DHDYRDMDYR;EKYGIPEPPEPK;ELSQGLLPLPQPYQAQGVLASQALSQGSEPSSENANDTIILR;ESATADAGYAILEKK;EYGSQEGKHDYDDSSEEQSAEDSYEASPGSETQR;EYGSQEGKHDYDDSSEEQSAEDSYEASPGSETQRR;GFAFVEFSHLQDATR;GLVAAYSGESDSEEEQER;GLVAAYSGESDSEEEQERGGPEREEK;GQLQSHGVQAR;GSSYGVTSTESYKETLHK;KKQGIVTPIEAQTR;KQGIVTPIEAQTR;LADHGSSSGGGWEVKR;LASDDRPSPPR;LDQQTLPLGGR;MLPQAATEDDIR;MLPQAATED…		439	81;171;332;470;485;499;529;530;645;718;719;745;767;1100;1121;1160;1177;1202;1442;1443;1444;1445;1550;1588;1589;1780;1827;1982;2060;2248;2393;2398;2437	True;True;True;True;True;True;True;True;True;True;True;True;True;True;True;True;True;True;True;True;True;True;True;True;True;True;True;True;True;True;True;True;True	84;179;341;483;498;512;543;544;659;732;733;759;781;1125;1147;1187;1204;1231;1476;1477;1478;1479;1590;1631;1632;1829;1878;2036;2116;2312;2460;2465;2505;2506
F8VPD4;P27708		F8VPD4	F8VPD4;P27708	5;5	5;5	5;5	CAD protein;Glutamine-dependent carbamoyl-phosphate synthase;Aspartate carbamoyltransferase;Dihydroorotase	CAD	19.4948	18.7369	18.2037	26.3192	25.4374	25.1905	Isoform of P27708, CAD protein;CAD protein	2	5	5	5	3	5	3	5	3	5	3	3	3	236.02	2162	2162;2225	0	45.103	1.8	3	83730000	45438000	38292000	104	738800	436900	301890	8	AALVLEDGSVLR;FLSSAAAVSKEHPVVISK;LALGIPLPELR;VFNTGGAPR;VLGTSPEAIDSAENR		230	15;581;1169;2288;2326	True;True;True;True;True	15;595;1196;2352;2391
H7BY91;H0Y3V9;H0Y5B4;H7BZ11;J3KQN4;Q969Q0;P83881		H7BY91	H7BY91;H0Y3V9;H0Y5B4;H7BZ11;J3KQN4;Q969Q0;P83881	2;2;2;2;2;2;2	2;2;2;2;2;2;2	2;2;2;2;2;2;2	60S ribosomal protein L36a-like;60S ribosomal protein L36a	RPL36A;RPL36A-HNRNPH2;RPL36AL	25.0189	24.2627	23.7254	26.6039	25.8476	25.3103	Isoform of P83881, 60S ribosomal protein L36a;RPL36A-HNRNPH2 readthrough, RPL36A-HNRNPH2 readthrough;Isoform of P83881, 60S ribosomal protein L36a;RPL36A-HNRNPH2 readthrough, RPL36A-HNRNPH2 readthrough;Isoform of P83881, 60S ribosomal protein L36a;60S ribo	7	2	2	2	2	2	2	2	2	2	20	20	20	8.2436	70	70;77;112;118;142;106;106	0	13.677	20	20	101990000	60383000	41606000	3	33996000	20128000	13869000	4	KQSGYGGQTKPIFR;QSGYGGQTKPIFR		239	1127;1705	True;True	1153;1752
CON__Q86YZ3;Q86YZ3		CON__Q86YZ3	CON__Q86YZ3;Q86YZ3	16;16	16;16	16;16	Hornerin	HRNR	21.627	20.8551	20.356	28.3948	27.6128	27.138	;Hornerin	2	16	16	16	15	11	15	11	15	11	17.3	17.3	17.3	282.39	2850	2850;2850	0	323.31	14.5	13.9	352940000	205250000	147690000	85	3238700	1896700	1342000	34	GHYESGSGQTSGFGQHESGSGQSSGYSK;GPYESGSGHSSGLGHQESR;GPYESGSGHSSGLGHR;GRHGSGSGQSSSYSPYGSGSGWSSSR;HGSGSGHSSSHGQHGSGSSYSYSR;HGSGSGHSSSYGQHGSGSGWSSSSGR;HGSGSGQSSSYGPYGSGSGWSSSR;HGSGSGQSSSYGPYR;HGSGSGQSSSYSPYGSGSGWSSSR;QSLGHGQHGSGSGQSPSPSR;QSSSYGPHGYGSGR;SEQHGSSSGLSSSYGQHGSGSHQSSGHGR;SGSGQSSGYSQHGSGSSHSSGYR;SSSGQSSGYSQHGSGSGHSSGYGQHGSR;SSSGQSSGYTQHGSGSGHSSSYEQHGSR;SSSRGPYESGSGHSSGLGHQESR	+	192	683;741;742;751;817;818;819;820;821;1707;1708;1838;1871;2007;2008;2009	True;True;True;True;True;True;True;True;True;True;True;True;True;True;True;True	697;755;756;765;831;832;833;834;835;1754;1755;1889;1924;2061;2062;2063
Q9BQA1;H0Y711;Q9BQA1-2		Q9BQA1	Q9BQA1;H0Y711;Q9BQA1-2	6;4;4	6;4;4	6;4;4	Methylosome protein 50	WDR77	25.3707	24.6172	24.0732	30.3013	29.5615	28.9836	Methylosome protein 50;Isoform of Q9BQA1, Methylosome protein 50 (Fragment);Isoform of Q9BQA1, Isoform 2 of Methylosome protein 50	3	6	6	6	5	6	5	6	5	6	33.9	33.9	33.9	36.724	342	342;291;278	0	148.94	26.3	33.9	1323100000	792330000	530790000	11	43384000	25734000	17650000	14	AHAAQVTCVAASPHK;DATWSPLNHSLLTTVGWDHQVVHHVVPTEPLPAPGPASVTE;EWNLPPNAPACMER;GILVASDSGAVELWELDENETLIVSK;ILLWDTR;KETPPPLVPPAAR		523	79;312;526;694;961;1068	True;True;True;True;True;True	82;321;540;708;980;1093
A0A7P0T893;O43823			A0A7P0T893;O43823	1;1	1;1	1;1	A-kinase anchor protein 8	AKAP8	19.3195	18.5264	18.078	24.0744	23.2812	22.8329	Isoform of O43823, A-kinase anchor protein 8;A-kinase anchor protein 8	2	1	1	1	1	1	1	1	1	1	2.9	2.9	2.9	74.846	679	679;692	0	9.7923	2.9	2.9	17665000	10194000	7471000	27	654270	377570	276700	2	ETPEEVAADVLAEVITAAVR		99	509	True	522
Q3ZCM7;A0A075B736;Q5SQY0		Q3ZCM7	Q3ZCM7;A0A075B736;Q5SQY0	9;8;8	1;1;1	1;1;1	Tubulin beta-8 chain	TUBB8	26.1973	25.4444	24.8988	31.2156	30.1283	30.298	Tubulin beta-8 chain;Isoform of Q3ZCM7, Tubulin beta chain;Isoform of Q3ZCM7, Tubulin beta chain	3	9	1	1	9	9	1	1	1	1	22.5	7.2	7.2	49.775	444	444;407;410	0	98.183	22.5	22.5	2493700000	1173600000	1320100000	20	76942000	45660000	31282000	23	AVLVDLEPGTMDSVR;EAESCDCLQGFQLTHSLGGGTGSGMGTLLLSK;FPGQLNADLR;FPGQLNADLRK;KLAVNMVPFPR;LAVNMVPFPR;LHFFMPGFAPLTSR;NMMAACDPR;TAVCDIPPR		466	253;416;586;587;1101;1186;1231;1568;2063	False;True;False;False;False;False;False;False;False	261;428;600;601;1126;1127;1214;1262;1608;2119
A0A7P0TB97;A0A7P0TAQ9;A0A7P0Z431;Q8IXB1-2;Q8IXB1;A0A7P0TB83;A0A7P0T9B7;A0A7P0TB22;E7EP04;A0A7P0Z4F2;A0A494C1G5;Q8IXB1-3;A0A7P0T8Y3		A0A7P0TB97	A0A7P0TB97;A0A7P0TAQ9;A0A7P0Z431;Q8IXB1-2;Q8IXB1;A0A7P0TB83;A0A7P0T9B7;A0A7P0TB22;E7EP04;A0A7P0Z4F2;A0A494C1G5;Q8IXB1-3	3;3;3;3;3;2;2;2;2;2;2;2;1	3;3;3;3;3;2;2;2;2;2;2;2;1	3;3;3;3;3;2;2;2;2;2;2;2;1	DnaJ homolog subfamily C member 10	DNAJC10	15.7044	15.7044	15.1434	20.9746	20.228	19.6669	Isoform of Q8IXB1, DnaJ homolog subfamily C member 10;Isoform of Q8IXB1, DnaJ homolog subfamily C member 10;Isoform of Q8IXB1, DnaJ homolog subfamily C member 10;Isoform of Q8IXB1, Isoform 2 of DnaJ homolog subfamily C member 10;DnaJ homolog subfamily C me	13	3	3	3	2	1	2	1	2	1	5.8	5.8	5.8	72.152	626	626;768;773;747;793;247;259;272;275;286;301;332;183	0	17.44	3.4	2.4	2060500	1228100	832410	23	53396	53396	36192	3	AGKVDCQAYAQTCQK;AYEVLKDEDLR;IGAVNCGDDR		102	66;267;912	True;True;True	69;275;930
P00450;E9PFZ2;H7C5R1		P00450	P00450;E9PFZ2;H7C5R1	2;2;1	2;2;1	2;2;1	Ceruloplasmin	CP	20.0706	19.3271	18.7584	25.6252	24.8817	24.313	Ceruloplasmin;Isoform of P00450, Ceruloplasmin;Isoform of P00450, Ceruloplasmin (Fragment)	3	2	2	2	2	2	2	2	2	2	3.3	3.3	3.3	122.2	1065	1065;946;852	0	28.525	3.3	3.3	51756000	30913000	20842000	47	1101200	657730	443450	6	DIASGLIGPLIICK;MFTTAPDQVDKEDEDFQESNK		218	334;1415	True;True	343;1448
Q8N357			Q8N357	1	1	1	Solute carrier family 35 member F6	SLC35F6	17.6007	16.7927	16.379	21.0601	20.2521	19.8384	Solute carrier family 35 member F6	1	1	1	1	1	1	1	1	1	1	3.2	3.2	3.2	40.214	371	371	0.0060976	6.0286	3.2	3.2	2186300	1248800	937490	11	198760	113530	85226	2	GRPLAEESEQER		496	752	True	766
J3QK89;Q8IWX8			J3QK89;Q8IWX8	1;1	1;1	1;1	Calcium homeostasis endoplasmic reticulum protein	CHERP	18.7015	17.9095	17.4584	23.789	22.997	22.5458	Isoform of Q8IWX8, Calcium homeostasis endoplasmic reticulum protein;Calcium homeostasis endoplasmic reticulum protein	2	1	1	1	1	1	1	1	1	1	1.4	1.4	1.4	104.93	927	927;916	0	7.1387	1.4	1.4	14494000	8371200	6123000	34	426300	246210	180090	2	LGEENKGHQMLVK		268	1215	True	1246
Q8IZD2-4;Q8IZD2-8;Q8IZD2-6;Q8IZD2-5;Q8IZD2-2;Q8IZD2-7;Q8IZD2			Q8IZD2-4;Q8IZD2-8;Q8IZD2-6;Q8IZD2-5;Q8IZD2-2;Q8IZD2-7;Q8IZD2	1;1;1;1;1;1;1	1;1;1;1;1;1;1	1;1;1;1;1;1;1	Histone-lysine N-methyltransferase 2E	KMT2E	24.9872	24.2631	23.6458	30.0747	29.3505	28.7332	Isoform of Q8IZD2, Isoform 4 of Inactive histone-lysine N-methyltransferase 2E;Isoform of Q8IZD2, Isoform NKp44L of Inactive histone-lysine N-methyltransferase 2E;Isoform of Q8IZD2, Isoform 6 of Inactive histone-lysine N-methyltransferase 2E;Isoform of Q8I	7	1	1	1	1	1	1	1	1	1	0.9	0.9	0.9	98.794	865	865;1168;1621;1653;1778;1816;1858	0.006	5.9587	0.9	0.9	1130800000	684520000	446240000	34	33258000	20133000	13125000	6	PSDGLSER		494	1628	True	1673
J3KSI4;I3L1D2;I3L4E0;J3QS48;I3L295;J3KT75;J3QW43;J3QRD5;O75352-2;O75352			J3KSI4;I3L1D2;I3L4E0;J3QS48;I3L295;J3KT75;J3QW43;J3QRD5;O75352-2;O75352	1;1;1;1;1;1;1;1;1;1	1;1;1;1;1;1;1;1;1;1	1;1;1;1;1;1;1;1;1;1	Mannose-P-dolichol utilization defect 1 protein	MPDU1	21.99	21.2358	20.6935	23.575	22.8208	22.2785	Isoform of O75352, Mannose-P-dolichol utilization defect 1 protein;Isoform of O75352, Mannose-P-dolichol utilization defect 1 protein;Isoform of O75352, Mannose-P-dolichol utilization defect 1 protein;Isoform of O75352, Mannose-P-dolichol utilization defec	10	1	1	1	1	1	1	1	1	1	19.2	19.2	19.2	5.7856	52	52;61;75;101;109;154;192;193;186;247	0	7.1474	19.2	19.2	12496000	7408700	5087400	3	4165400	2469600	1695800	2	AAEADGPLKR		257	4	True	4
F8VTZ0;F8VXH9;F8W1G6;H3BRU6;F8VZX2;J3QT27;F8W0G4;E9PFP8;Q15365;P57721-4;Q15366-2;Q15366;Q15366-3;Q15366-6;P57721-2;P57721-5;P57721-3;Q15366-5;Q15366-4;Q15366-8;Q15366-7;P57721			F8VTZ0;F8VXH9;F8W1G6;H3BRU6;F8VZX2;J3QT27;F8W0G4;E9PFP8;Q15365;P57721-4;Q15366-2;Q15366;Q15366-3;Q15366-6;P57721-2;P57721-5;P57721-3;Q15366-5;Q15366-4;Q15366-8;Q15366-7;P57721	1;1;1;1;1;1;1;1;1;1;1;1;1;1;1;1;1;1;1;1;1;1	1;1;1;1;1;1;1;1;1;1;1;1;1;1;1;1;1;1;1;1;1;1	1;1;1;1;1;1;1;1;1;1;1;1;1;1;1;1;1;1;1;1;1;1	Poly(rC)-binding protein 1;Poly(rC)-binding protein 3;Poly(rC)-binding protein 2	PCBP2;PCBP3;PCBP1	21.5067	20.7608	20.1978	23.5066	22.7609	22.1979	Isoform of Q15366, Poly(rC)-binding protein 2 (Fragment);Isoform of Q15366, Poly(rC)-binding protein 2 (Fragment);Isoform of Q15366, Poly(rC)-binding protein 2 (Fragment);Isoform of Q15366, Poly(rC)-binding protein 2 (Fragment);Isoform of Q15366, Poly(rC)-	22	1	1	1	1	1	1	1	1	1	17.2	17.2	17.2	6.8059	64	64;160;202;301;321;322;158;361;356;370;366;365;362;361;345;351;346;335;331;322;318;371	0.0021552	6.3842	17.2	17.2	11918000	7107300	4811000	4	2979600	1776800	1202700	2	INISEGNCPER		217	980	True	1003
P67809;H0Y449;C9J5V9;P16989-2;P16989-3;P16989;A0A0D9SEI8;Q9Y2T7		P67809	P67809;H0Y449;C9J5V9	6;5;3;2;2;2;1;1	6;5;3;2;2;2;1;1	6;5;3;2;2;2;1;1	Nuclease-sensitive element-binding protein 1	YBX1	18.8671	18.1256	17.552	26.436	26.3108	22.8469	Y-box-binding protein 1;Isoform of P67809, Y-box-binding protein 1 (Fragment);Isoform of P67809, Y-box-binding protein 1 (Fragment)	8	6	6	6	5	3	5	3	5	3	38	38	38	35.924	324	324;374;216;303;342;372;92;364	0	40.28	35.5	13.6	90787000	83243000	7543800	13	478150	285980	192170	8	AADPPAENSSAPEAEQGGAE;EDGNEEDKENQGDETQGQQPPQRR;EDVFVHQTAIKK;NGYGFINR;NYQQNYQNSESGEKNEGSESAPEGQAQQR;RPQYSNPPVQGEVMEGADNQGAGEQGRPVR		433	3;432;436;1514;1618;1778	True;True;True;True;True;True	3;444;448;1551;1663;1827
CON__ENSEMBL:ENSBTAP00000011227		CON__ENSEMBL:ENSBTAP00000011227	CON__ENSEMBL:ENSBTAP00000011227	2	2	2			23.7464	23.0303	22.3927	27.9526	27.7208	25.2001		1	2	2	2	2	1	2	1	2	1	39.4	39.4	39.4	14.629	137	137	0	203.27	39.4	15.3	259760000	221210000	38546000	7	14073000	8566600	5506600	6	ALEWLGVIYSGGSTGYNPALK;ESGPSLVKPSQTLSLTCTVSGFSLSDNSVGWVR	+	148	123;500	True;True	127;513
P26373;J3QSB4;P26373-2;H3BTH3;H3BUK8;J3KS98		P26373	P26373;J3QSB4;P26373-2	12;10;10;5;1;1	12;10;10;5;1;1	12;10;10;5;1;1	60S ribosomal protein L13	RPL13	25.3176	24.5778	23.9999	29.2455	28.4332	28.0297	60S ribosomal protein L13;Isoform of P26373, 60S ribosomal protein L13 (Fragment);Isoform of P26373, Isoform 2 of 60S ribosomal protein L13	6	12	12	12	10	10	10	10	10	10	40.8	40.8	40.8	24.261	211	211;126;164;63;54;78	0	139.32	38.4	30.8	636470000	362450000	274020000	9	41818000	25042000	16776000	21	GFSLEELR;IAPRPASGPIRPIVR;LATQLTGPVMPVR;NGMVLKPHFHK;NGMVLKPHFHKDWQR;NKSTESLQANVQR;PASGPIRPIVR;RVATWFNQPAR;STESLQANVQR;VATWFNQPAR;VATWFNQPARK;VITEEEKNFK		365	652;893;1184;1510;1511;1532;1622;1796;2017;2261;2262;2311	True;True;True;True;True;True;True;True;True;True;True;True	666;911;1211;1212;1547;1548;1571;1667;1846;2071;2325;2326;2375
O75533			O75533	1	1	1	Splicing factor 3B subunit 1	SF3B1	16.2112	15.4154	14.9734	22.1655	21.3695	20.9276	Splicing factor 3B subunit 1	1	1	1	1	1	1	1	1	1	1	1.1	1.1	1.1	145.83	1304	1304	0.0075758	5.7062	1.1	1.1	4704000	2709400	1994500	62	75870	43701	32170	1	DTPGHGSGWAETPR		298	390	True	401
P04350;Q9BUF5;K7ESM5;A6NNZ2;M0R2D3;M0QY85;M0R278;M0QZL7;M0QY37;M0QX14;M0QYM7;M0R0X0;M0R042;M0R1I1;M0R2T4;K7EL29;K7ES63;A0A075B724		P04350	P04350	18;8;8;7;7;5;5;4;4;4;4;4;3;2;2;1;1;1	1;1;1;0;0;0;1;0;0;0;0;0;0;1;0;1;1;0	1;1;1;0;0;0;1;0;0;0;0;0;0;1;0;1;1;0	Tubulin beta-4A chain	TUBB4A	27.0171	26.2792	25.6965	32.4783	31.6059	31.3383	Tubulin beta-4A chain	18	18	1	1	17	18	1	1	1	1	52.7	4.3	4.3	49.585	444	444;446;338;444;155;107;167;157;109;110;160;103;144;74;104;130;116;119	0	12.976	46.8	52.7	5983300000	3268300000	2714900000	20	135820000	81437000	54379000	57	ALTVPELTQQMFDAK;AVLVDLEPGTMDSVR;EIVHLQAGQCGNQIGAK;FPGQLNADLR;FPGQLNADLRK;FWEVISDEHGIDPTGTYHGDSDLQLER;GHYTEGAELVDAVLDVVRK;IMNTFSVVPSPK;KLAVNMVPFPR;LAVNMVPFPR;LHFFMPGFAPLTSR;LTTPTYGDLNHLVSATMSGVTTCLR;MREIVHLQAGQCGNQIGAK;NMMAACDPR;NSSYFVEWIPNNVK;SGPFGQIFRPDNFVFGQSGAGNNWAK;TAVCDIPPR;YLTVAAVFR		318	135;253;462;586;587;611;687;977;1101;1186;1231;1378;1463;1568;1593;1866;2063;2476	False;False;False;False;False;False;True;False;False;False;False;False;False;False;False;False;False;False	140;261;474;600;601;625;701;999;1000;1126;1127;1214;1262;1410;1497;1608;1636;1918;2119;2546
A0A7P0TAI0;A0A7P0TB36;P11021		A0A7P0TAI0	A0A7P0TAI0;A0A7P0TB36;P11021	4;4;4	4;4;4	4;4;4	78 kDa glucose-regulated protein	HSPA5	20.791	20.0542	19.4689	25.9188	25.2506	24.4873	Isoform of P11021, 78 kDa glucose-regulated protein;Isoform of P11021, 78 kDa glucose-regulated protein;Endoplasmic reticulum chaperone BiP	3	4	4	4	3	3	3	3	3	3	8.8	8.8	8.8	68.091	616	616;623;654	0	88.856	6.2	7.1	63438000	39919000	23519000	28	1814300	1088700	725650	8	EFFNGKEPSR;MKETAEAYLGK;NQLTSNPENTVFDAKR;SQIFSTASDNQPTVTIK		101	443;1432;1579;1964	True;True;True;True	455;1466;1621;2018
Q71U36-2;Q71U36;P0DPH8;P0DPH7;P0DPH7-2;Q6PEY2;V9GZ17		Q71U36-2	Q71U36-2;Q71U36;P0DPH8;P0DPH7;P0DPH7-2;Q6PEY2	16;16;12;12;10;8;5	1;1;1;1;1;1;1	0;0;0;0;0;0;0	Tubulin alpha-1A chain;Tubulin alpha-3E chain	TUBA1A;TUBA3E	26.0079	25.2715	24.6853	32.5075	31.2936	31.6937	Isoform of Q71U36, Isoform 2 of Tubulin alpha-1A chain;Tubulin alpha-1A chain;Tubulin alpha-3D chain;Tubulin alpha-3C chain;Isoform of P0DPH7, Isoform 2 of Tubulin alpha-3C chain;Tubulin alpha-3E chain	7	16	1	0	12	14	1	0	0	0	53.6	3.1	0	46.297	416	416;451;450;450;418;450;275	0	7.0174	43	50.5	6105600000	2632100000	3473500000	21	67479000	40501000	26978000	43	AVCMLSNTTAIAEAWAR;AVFVDLEPTVIDEVR;AVFVDLEPTVIDEVRTGTYR;AYHEQLSVAEITNACFEPANQMVK;EIIDLVLDRIR;FDGALNVDLTEFQTNLVPYPR;GHYTIGKEIIDLVLDR;IHFPLATYAPVISAEK;LDHKFDLMYAK;LDHKFDLMYAKR;LSVDYGKK;QLFHPEQLITGKEDAANNYAR;RNLDIERPTYTNLNR;TIGGGDDSFNTFFSETGAGK;TIQFVDWCPTGFK;VGINYQPPTVVPGGDLAK		484	241;249;250;268;458;554;690;929;1196;1197;1358;1676;1770;2118;2123;2296	False;False;False;False;False;False;False;False;False;False;False;False;False;False;True;False	249;257;258;276;470;568;704;947;1224;1225;1226;1390;1723;1819;2177;2182;2360
C9JD84;E7EV71;Q14766-3;Q14766-2;Q14766-5;Q14766;Q14766-4;H7C2H7		C9JD84	C9JD84;E7EV71;Q14766-3;Q14766-2;Q14766-5;Q14766;Q14766-4;H7C2H7	5;5;5;5;5;5;5;3	5;5;5;5;5;5;5;3	5;5;5;5;5;5;5;3	Latent-transforming growth factor beta-binding protein 1	LTBP1	18.3985	17.6661	17.0697	25.5669	25.3192	22.9026	Isoform of Q14766, Latent-transforming growth factor beta-binding protein 1;Isoform of Q14766, Latent-transforming growth factor beta-binding protein 1;Isoform of Q14766, Isoform 3 of Latent-transforming growth factor beta-binding protein 1;Isoform of Q147	8	5	5	5	5	2	5	2	5	2	5.8	5.8	5.8	147.01	1340	1340;1353;1342;1395;1396;1721;1722;101	0	36.59	5.8	2	49704000	41863000	7841000	57	345550	207980	137560	7	ALGTHVIHSTHTLPLTVTSQQGVK;CFQETIGSQCGK;HPPEASVQIHQVSR;LCQIPVHGASVPK;MTCVDVNECDELNNR		142	125;279;849;1192;1474	True;True;True;True;True	129;287;864;1220;1510
E9PFK5;P78316-2;P78316			E9PFK5;P78316-2;P78316	1;1;1	1;1;1	1;1;1	Nucleolar protein 14	NOP14	19.1805	18.4283	17.881	24.3504	23.5982	23.0509	Isoform of P78316, Nucleolar protein 14;Isoform of P78316, Isoform 2 of Nucleolar protein 14;Nucleolar protein 14	3	1	1	1	1	1	1	1	1	1	2.4	2.4	2.4	88.865	788	788;806;857	0	15.075	2.4	2.4	21389000	12699000	8690000	36	594150	352760	241390	2	HMSADDLNDGFVLDKDDRR		216	840	True	855
A0A7I2V2L9;P40429;Q8J015;M0QYS1;A0A7I2V5L3;Q6NVV1;M0QZU1;A0A096LPE0		A0A7I2V2L9	A0A7I2V2L9;P40429;Q8J015;M0QYS1;A0A7I2V5L3	12;12;11;11;10;3;1;1	12;12;11;11;10;3;1;1	12;12;11;11;10;3;1;1	60S ribosomal protein L13a	RPL13A;RPL13a	25.5996	24.8681	24.2696	29.6458	29.0668	28.0488	Isoform of P40429, 60S ribosomal protein L13a;60S ribosomal protein L13a;Isoform of P40429, 60S ribosomal protein L13a;Isoform of P40429, 60S ribosomal protein L13a (Fragment);Isoform of P40429, 60S ribosomal protein L13a	8	12	12	12	10	11	10	11	10	11	41.9	41.9	41.9	22.934	198	198;203;142;210;188;102;46;48	0	107.28	41.4	41.9	839970000	562300000	277670000	10	50846000	30623000	20224000	21	AEVQVLVLDGR;GQAALDRLK;IDKYTEVLK;KFAYLGR;KIDKYTEVLK;LAHEVGWK;LAHEVGWKYQAVTATLEEK;MNTNPSRGPYHFR;RGQAALDRLK;VFDGIPPPYDKK;YQAVTATLEEK;YQAVTATLEEKR		80	46;743;900;1069;1089;1163;1164;1451;1749;2286;2483;2484	True;True;True;True;True;True;True;True;True;True;True;True	49;757;918;1094;1114;1190;1191;1485;1798;2350;2553;2554
P60468			P60468	1	1	1	Protein transport protein Sec61 subunit beta	SEC61B	20.772	20.0506	19.4265	23.357	22.6355	22.0114	Protein transport protein Sec61 subunit beta	1	1	1	1	1	1	1	1	1	1	15.6	15.6	15.6	9.9743	96	96	0	10.516	15.6	15.6	10744000	6515900	4227600	6	1790600	1086000	704610	1	PGPTPSGTNVGSSGR		401	1623	True	1668
Q96I25;Q5W011;Q5W010;H0Y6J6;Q5W012		Q96I25	Q96I25;Q5W011;Q5W010;H0Y6J6;Q5W012	4;2;2;2;2	4;2;2;2;2	4;2;2;2;2	Splicing factor 45	RBM17	20.8138	20.0898	19.4723	25.3374	24.6133	23.9958	Splicing factor 45;Isoform of Q96I25, Splicing factor 45 (Fragment);Isoform of Q96I25, Splicing factor 45 (Fragment);Isoform of Q96I25, Splicing factor 45 (Fragment);Isoform of Q96I25, Splicing factor 45 (Fragment)	5	4	4	4	4	3	4	3	4	3	14.7	14.7	14.7	44.961	401	401;212;221;225;240	0	35.465	14.7	10.7	42394000	25665000	16729000	23	1843200	1115900	727340	7	EGQGLGKHEQGLSTALSVEK;IIVGDATEKDASK;LLQSQLQVKK;RPDPDSDEDEDYERER		515	450;945;1288;1774	True;True;True;True	462;963;1319;1823
B4DR61;P61619;P61619-3		B4DR61	B4DR61;P61619;P61619-3	2;2;1	2;2;1	2;2;1	Protein transport protein Sec61 subunit alpha isoform 1	SEC61A1	19.9587	19.237	18.6137	23.9588	23.237	22.6138	Isoform of P61619, Protein transport protein Sec61 subunit alpha isoform 1;Protein transport protein Sec61 subunit alpha isoform 1;Isoform of P61619, Isoform 3 of Protein transport protein Sec61 subunit alpha isoform 1	3	2	2	2	2	1	2	1	2	1	6.2	6.2	6.2	52.949	482	482;476;356	0	12.428	6.2	4.1	16305000	9886500	6418300	16	1019000	617910	401140	3	ETSMVHELNR;FLEVIKPFCVILPEIQKPER		126	511;579	True;True	524;593
Q5JR95;P62241		Q5JR95	Q5JR95;P62241	10;10	10;10	10;10	40S ribosomal protein S8	RPS8	26.3183	25.5983	24.9704	29.7368	29.1096	28.2328	Isoform of P62241, 40S ribosomal protein S8;40S ribosomal protein S8	2	10	10	10	8	7	8	7	8	7	36.7	36.7	36.7	21.879	188	188;208	0	224.31	36.7	28.2	894690000	579240000	315450000	8	83674000	50800000	32874000	15	ADGYVLEGK;ADGYVLEGKELEFYLR;ELEFYLR;IIDVVYNASNNELVR;ISSLLEEQFQQGK;KYELGRPAANTK;LTPEEEEILNK;LTPEEEEILNKK;LTPEEEEILNKKR;YELGRPAANTK		412	33;34;477;937;1013;1154;1373;1374;1375;2450	True;True;True;True;True;True;True;True;True;True	35;36;490;955;1037;1181;1405;1406;1407;2519
C9JXB8;C9JNW5;P83731		C9JXB8	C9JXB8;C9JNW5;P83731	5;5;5	5;5;5	5;5;5	60S ribosomal protein L24	RPL24	26.2874	25.5679	24.9389	29.2468	28.5024	27.9359	Isoform of P83731, 60S ribosomal protein L24;Isoform of P83731, 60S ribosomal protein L24;60S ribosomal protein L24	3	5	5	5	4	3	4	3	4	3	34.7	34.7	34.7	14.369	121	121;150;157	0	42.456	28.1	27.3	637040000	380270000	256770000	7	81904000	49741000	32163000	9	AITGASLADIMAK;CESAFLSK;CESAFLSKR;MKVELCSFSGYK;VFQFLNAK		146	104;277;278;1437;2289	True;True;True;True;True	107;108;285;286;1471;2353
P62263;A0A2R8Y811;E5RH77		P62263	P62263;A0A2R8Y811;E5RH77	4;4;3	4;4;3	4;4;3	40S ribosomal protein S14	RPS14	24.6838	23.9754	23.3181	27.623	26.465	26.7655	40S ribosomal protein S14;Isoform of P62263, 40S ribosomal protein S14 (Fragment);Isoform of P62263, 40S ribosomal protein S14	3	4	4	4	3	4	3	4	3	4	35.1	35.1	35.1	16.273	151	151;150;134	0	155.05	19.9	35.1	206710000	92633000	114080000	4	26951000	16494000	10458000	8	IGRIEDVTPIPSDSTRR;TKTPGPGAQSALR;TPGPGAQSALR;VKADRDESSPYAAMLAAQDVAQR		63	924;2132;2171;2313	True;True;True;True	942;2191;2233;2378
A0A0C4DG79;Q9NZB2-4;Q9NZB2;Q9NZB2-6;A0A494C0Y9		A0A0C4DG79	A0A0C4DG79;Q9NZB2-4;Q9NZB2;Q9NZB2-6;A0A494C0Y9	2;2;2;2;1	2;2;2;2;1	2;2;2;2;1	Constitutive coactivator of PPAR-gamma-like protein 1	FAM120A	18.922	18.2177	17.5496	24.2855	23.5302	22.9905	Isoform of Q9NZB2, Constitutive coactivator of PPAR-gamma-like protein 1 (Fragment);Isoform of Q9NZB2, Isoform D of Constitutive coactivator of PPAR-gamma-like protein 1;Constitutive coactivator of PPAR-gamma-like protein 1;Isoform of Q9NZB2, Isoform F of	5	2	2	2	2	2	2	2	2	2	7.9	7.9	7.9	54.193	494	494;1072;1118;1146;280	0	12.776	7.9	7.9	20448000	12114000	8333800	27	496700	304850	191850	6	NQAAIQGRPPYAASAEEVAK;TCNTNPHLNALSTDSACRR		30	1574;2065	True;True	1616;2121
A0A2R8Y7M9;A0A2R8Y7I0;A0A0C4DGG9;A0A2R8Y521;A0A2R8Y212;F5GWX5;A0A2R8YFD8;A0A2U3TZM0;A0A2R8YFK9;A0A2R8Y5J0;A0A2R8Y425;A0A2R8YDJ9;A0A2R8YD40;A0A2R8Y4X2;A0A2R8YDW2;Q14839;Q14839-2			A0A2R8Y7M9;A0A2R8Y7I0;A0A0C4DGG9;A0A2R8Y521;A0A2R8Y212;F5GWX5;A0A2R8YFD8;A0A2U3TZM0;A0A2R8YFK9;A0A2R8Y5J0;A0A2R8Y425;A0A2R8YDJ9;A0A2R8YD40;A0A2R8Y4X2;A0A2R8YDW2;Q14839;Q14839-2	1;1;1;1;1;1;1;1;1;1;1;1;1;1;1;1;1	1;1;1;1;1;1;1;1;1;1;1;1;1;1;1;1;1	1;1;1;1;1;1;1;1;1;1;1;1;1;1;1;1;1	Chromodomain-helicase-DNA-binding protein 4	CHD4	17.4427	16.6949	16.1368	22.5301	21.7824	21.2243	Isoform of Q14839, Chromodomain-helicase-DNA-binding protein 4 (Fragment);Isoform of Q14839, Chromodomain-helicase-DNA-binding protein 4 (Fragment);Isoform of Q14839, DNA helicase;Isoform of Q14839, DNA helicase;Isoform of Q14839, DNA helicase;Isoform of Q	17	1	1	1	1	1	1	1	1	1	2.9	2.9	2.9	63.268	560	560;605;1937;1920;1914;1905;1903;1902;1899;1892;1889;1554;1484;1262;1215;1912;1940	0.0021786	6.4314	2.9	2.9	6056900	3607000	2449900	34	178140	106090	72056	2	FAEVECLAESHQHLSK		31	538	True	552
M0R088;A9Z1X7;Q8IYB3;Q8IYB3-2		M0R088	M0R088;A9Z1X7;Q8IYB3;Q8IYB3-2	2;2;2;1	2;2;2;1	2;2;2;1	Serine/arginine repetitive matrix protein 1	SRRM1	19.4129	18.7171	18.0269	24.3198	23.624	22.9338	Isoform of Q8IYB3, Serine/arginine repetitive matrix protein 1 (Fragment);Isoform of Q8IYB3, Serine/arginine repetitive matrix protein 1;Serine/arginine repetitive matrix protein 1;Isoform of Q8IYB3, Isoform 2 of Serine/arginine repetitive matrix protein 1	4	2	2	2	2	2	2	2	2	2	3.8	3.8	3.8	78.139	681	681;913;904;902	0	44.28	3.8	3.8	20940000	12928000	8012400	30	698010	430930	267080	4	HRPSPPATPPPK;KVELSESEEDKGGK		121	861;1145	True;True	879;1172
Q6N021;E7EQS8;E7EPB1;Q6N021-2;Q6N021-3;D6RE87		Q6N021	Q6N021;E7EQS8;E7EPB1;Q6N021-2;Q6N021-3	9;8;6;6;6;1	9;8;6;6;6;1	9;8;6;6;6;1	Methylcytosine dioxygenase TET2	TET2	19.0545	18.3596	17.6671	26.416	25.5418	25.2781	Methylcytosine dioxygenase TET2;Isoform of Q6N021, Methylcytosine dioxygenase TET;Isoform of Q6N021, Methylcytosine dioxygenase TET;Isoform of Q6N021, Isoform 2 of Methylcytosine dioxygenase TET2;Isoform of Q6N021, Isoform 3 of Methylcytosine dioxygenase T	6	9	9	9	8	6	8	6	8	6	7.1	7.1	7.1	223.81	2002	2002;2023;1167;1165;1194;110	0	85.33	6.3	5	89537000	48849000	40688000	104	544460	336340	208120	13	AHVQSLCGTR;ELHATTPLKNPNR;LSGPVMQQSQQPQPLQK;MEQDRTNHVEGNR;NDIQTAGTMTVPLCSEK;NQDMSGQQAAQLAQQR;QYTGNSNMPGGLPR;REPAEPHETSEPTYLR;YLIHNHANVFPVPDQGGSHTQTPPQK		476	87;480;1345;1412;1493;1577;1730;1737;2472	True;True;True;True;True;True;True;True;True	90;493;1377;1445;1530;1619;1779;1786;2542
P20742-2;P01023;P20742			P20742-2;P01023;P20742	1;1;1	1;1;1	1;1;1	Pregnancy zone protein;Alpha-2-macroglobulin	PZP;A2M	21.4362	20.7506	20.0338	27.2175	26.5319	25.8151	Isoform of P20742, Isoform 2 of Pregnancy zone protein;Alpha-2-macroglobulin;Pregnancy zone protein	3	1	1	1	1	1	1	1	1	1	0.6	0.6	0.6	140.37	1268	1268;1474;1482	0	11.142	0.6	0.6	156060000	97028000	59035000	55	2837500	1764200	1073400	2	YGAATFTR		308	2457	True	2526
F5H669;Q8N684-2;Q8N684;Q8N684-3			F5H669;Q8N684-2;Q8N684;Q8N684-3	1;1;1;1	1;1;1;1	1;1;1;1	Cleavage and polyadenylation specificity factor subunit 7	CPSF7	16.0898	15.3321	14.7983	20.3377	19.5801	19.0462	Isoform of Q8N684, Cleavage and polyadenylation-specificity factor subunit 7 (Fragment);Isoform of Q8N684, Isoform 2 of Cleavage and polyadenylation specificity factor subunit 7;Cleavage and polyadenylation specificity factor subunit 7;Isoform of Q8N684, I	4	1	1	1	1	1	1	1	1	1	3.2	3.2	3.2	41.265	374	374;462;471;514	0.002193	6.4719	3.2	3.2	1325100	783760	541350	19	69743	41251	28492	2	SYSVGASGSSSR		228	2049	True	2105
P60866;P60866-2;G3XAN0;A0A7P0S5H5;E5RIP1;E5RJX2		P60866	P60866;P60866-2;G3XAN0;A0A7P0S5H5	3;3;2;2;1;1	3;3;2;2;1;1	3;3;2;2;1;1	40S ribosomal protein S20	RPS20	23.1595	22.4709	21.7619	28.1552	27.3628	26.9127	40S ribosomal protein S20;Isoform of P60866, Isoform 2 of 40S ribosomal protein S20;Isoform of P60866, 40S ribosomal protein S20;Isoform of P60866, 40S ribosomal protein S20 (Fragment)	6	3	3	3	2	3	2	3	2	3	29.4	29.4	29.4	13.373	119	119;142;64;136;46;61	0	23	22.7	29.4	298930000	172590000	126340000	5	9369300	5813100	3556100	7	DTGKTPVEPEVAIHR;LIDLHSPSEIVK;TWDRFQMR		403	387;1237;2243	True;True;True	398;1268;2307
Q96PK6		Q96PK6	Q96PK6	4	4	4	RNA-binding protein 14	RBM14	20.1544	20.1544	19.4274	26.0629	25.6833	23.9509	RNA-binding protein 14	1	4	4	4	3	3	3	3	3	3	8.7	8.7	8.7	69.491	669	669	0	57.312	6.9	6.9	70098000	53882000	16216000	23	1167000	1167000	705050	8	AQPSVSLGAAYR;TQPMTAQAASYR;TQSSASLAASYAAQQHPQAAASYR;YSGSYNDYLR		519	172;2183;2185;2487	True;True;True;True	180;2245;2247;2557
E7ERL0;J3KPD9;Q32Q12;O60361;P22392;P15531;P15531-2;P22392-2			E7ERL0;J3KPD9;Q32Q12;O60361;P22392;P15531;P15531-2;P22392-2	1;1;1;1;1;1;1;1	1;1;1;1;1;1;1;1	1;1;1;1;1;1;1;1	Nucleoside diphosphate kinase;Putative nucleoside diphosphate kinase;Nucleoside diphosphate kinase B;Nucleoside diphosphate kinase A	NME1;NME2;NME1-NME2;NME2P1	20.7642	20.0777	19.363	23.5715	22.8851	22.1703	Isoform of P15531, Nucleoside diphosphate kinase A;Isoform of P22392, NME1-NME2 readthrough;Isoform of P22392, Nucleoside diphosphate kinase;Putative nucleoside diphosphate kinase;Nucleoside diphosphate kinase B;Nucleoside diphosphate kinase A;Isoform of P	8	1	1	1	1	1	1	1	1	1	12.2	12.2	12.2	15.261	139	139;197;292;137;152;152;177;267	0	7.5092	12.2	12.2	12466000	7746500	4719900	7	1780900	1106600	674280	3	VMLGETNPADSKPGTIR		206	2351	True	2417
P50416-2;P50416;H3BP22;H3BUV7		P50416-2	P50416-2;P50416;H3BP22;H3BUV7	2;2;1;1	2;2;1;1	2;2;1;1	Carnitine O-palmitoyltransferase 1, liver isoform	CPT1A	18.6054	17.9245	17.1951	23.7754	23.0945	22.365	Isoform of P50416, Isoform 2 of Carnitine O-palmitoyltransferase 1, liver isoform;Carnitine O-palmitoyltransferase 1, liver isoform;Isoform of P50416, Carnitine O-palmitoyltransferase 1, liver isoform (Fragment);Isoform of P50416, Carnitine O-palmitoyltran	4	2	2	2	2	2	2	2	2	2	3.6	3.6	3.6	86.238	756	756;773;117;134	0	12.938	3.6	3.6	14358000	8956200	5401600	36	398830	248780	150050	4	ILDNTSEPQPGEAR;TLETANCMSSQTK		393	952;2138	True;True	971;2197
E7ENZ3;B7ZAR1;E9PCA1;P48643-2;P48643		E7ENZ3	E7ENZ3;B7ZAR1;E9PCA1;P48643-2;P48643	2;2;2;2;2	2;2;2;2;2	2;2;2;2;2	T-complex protein 1 subunit epsilon	CCT5	19.5107	18.8323	18.0964	24.4176	23.7391	23.0032	Isoform of P48643, T-complex protein 1 subunit epsilon;Isoform of P48643, T-complex protein 1 subunit epsilon;Isoform of P48643, T-complex protein 1 subunit epsilon;Isoform of P48643, Isoform 2 of T-complex protein 1 subunit epsilon;T-complex protein 1 sub	5	2	2	2	1	1	1	1	1	1	9.9	9.9	9.9	53.848	486	486;503;520;448;541	0	37.522	6	3.9	22410000	14002000	8407500	30	747000	466750	280250	2	AFADALEVIPMALSENSGMNPIQTMTEVR;QMAEIAVNAVLTVADMERR		135	47;1681	True;True	50;1728
A0A0B4J1Z1;C9JAB2;Q16629-3;Q16629-2;Q16629-4;Q16629		A0A0B4J1Z1	A0A0B4J1Z1;C9JAB2;Q16629-3;Q16629-2;Q16629-4;Q16629	2;2;2;2;2;2	2;2;2;2;2;2	2;2;2;2;2;2	Serine/arginine-rich splicing factor 7	SRSF7	23.7294	23.0537	22.3104	26.7294	26.0537	25.3105	Isoform of Q16629, Serine/arginine-rich-splicing factor 7;Isoform of Q16629, Serine/arginine-rich-splicing factor 7;Isoform of Q16629, Isoform 3 of Serine/arginine-rich splicing factor 7;Isoform of Q16629, Isoform 2 of Serine/arginine-rich splicing factor	6	2	2	2	2	2	2	2	2	2	20.4	20.4	20.4	15.763	137	137;235;132;135;226;238	0	18.542	20.4	20.4	111260000	69652000	41611000	8	13908000	8706600	5201300	4	VRVELSTGMPR;VYVGNLGTGAGKGELER		26	2380;2426	True;True	2447;2494
O00425;O00425-2		O00425	O00425;O00425-2	3;2	1;1	1;1	Insulin-like growth factor 2 mRNA-binding protein 3	IGF2BP3	21.3445	20.6731	19.9182	26.6468	25.8955	25.3462	Insulin-like growth factor 2 mRNA-binding protein 3;Isoform of O00425, Isoform 2 of Insulin-like growth factor 2 mRNA-binding protein 3	2	3	1	1	3	2	1	0	1	0	6.2	2.2	2.2	63.704	579	579;198	0.0022371	6.6073	6.2	4	105070000	62418000	42656000	29	2662800	1672000	990780	5	DQTPDENDQVVVK;ILAHNNFVGR;MVIITGPPEAQFK		286	372;950;1482	True;False;False	383;969;1519
P25705-2;P25705-3;P25705;K7ENJ4;K7EK77		P25705-2	P25705-2;P25705-3;P25705	4;4;4;1;1	4;4;4;1;1	4;4;4;1;1	ATP synthase subunit alpha, mitochondrial	ATP5A1	21.3335	20.6648	19.9027	26.7203	25.8492	25.5786	Isoform of P25705, Isoform 2 of ATP synthase subunit alpha, mitochondrial;Isoform of P25705, Isoform 3 of ATP synthase subunit alpha, mitochondrial;ATP synthase subunit alpha, mitochondrial	5	4	4	4	3	2	3	2	3	2	10.9	10.9	10.9	54.493	503	503;531;553;199;207	0	235.65	6.6	7.2	110560000	60448000	50109000	28	2642600	1662400	980220	5	EIVTNFLAGFEA;ELIIGDR;EVAAFAQFGSDLDAATQQLLSR;GIRPAINVGLSVSR		363	463;482;513;698	True;True;True;True	475;495;526;712
O75688;B8ZZF0;C9JIR6;A0A3B3IS24;O75688-4;O75688-2;O75688-5;O75688-3;E9PKB5;P35813-2;P35813;P35813-3		O75688	O75688;B8ZZF0;C9JIR6;A0A3B3IS24;O75688-4;O75688-2;O75688-5	6;5;5;5;5;5;4;2;1;1;1;1	6;5;5;5;5;5;4;2;1;1;1;1	6;5;5;5;5;5;4;2;1;1;1;1	Protein phosphatase 1B	PPM1B	21.2119	20.5445	19.779	26.3346	25.6138	24.9879	Protein phosphatase 1B;Isoform of O75688, Protein-serine/threonine phosphatase (Fragment);Isoform of O75688, Protein-serine/threonine phosphatase (Fragment);readthrough, Protein-serine/threonine phosphatase;Isoform of O75688, Isoform 4 of Protein phosphata	12	6	6	6	5	4	5	4	5	4	19.8	19.8	19.8	52.642	479	479;303;378;384;380;387;327;192;187;324;382;455	0	40.439	17.3	12.9	84624000	51349000	33274000	22	2429000	1529400	899630	9	HIYFINCGDSR;ILSAENIPNLPPGGGLAGKR;IQNAGGSVMIQR;LNPHRESDGASDEAEESGSQGK;NGQVCFSTQDHKPCNPR;SGSTAVGVMISPK		299	829;971;996;1301;1512;1875	True;True;True;True;True;True	843;993;1019;1332;1549;1929
E9PPU1;P23396;F2Z2S8;H0YCJ7;E9PL09;P23396-2;E9PQ96;E9PJH4;E9PK82;H0YF32;E9PQX2;H0YEU2;E9PSF4		E9PPU1	E9PPU1;P23396;F2Z2S8;H0YCJ7;E9PL09;P23396-2;E9PQ96;E9PJH4;E9PK82;H0YF32	7;7;6;6;6;6;5;5;5;4;2;2;1	7;7;6;6;6;6;5;5;5;4;2;2;1	7;7;6;6;6;6;5;5;5;4;2;2;1	40S ribosomal protein S3	RPS3	24.3068	23.6406	22.8717	28.1404	27.4285	26.7801	Isoform of P23396, 40S ribosomal protein S3;40S ribosomal protein S3;Isoform of P23396, 40S ribosomal protein S3;Isoform of P23396, 40S ribosomal protein S3 (Fragment);Isoform of P23396, 40S ribosomal protein S3;Isoform of P23396, Isoform 2 of 40S ribosoma	13	7	7	7	5	6	5	6	5	6	41.8	41.8	41.8	17.407	158	158;243;117;135;231;259;91;115;128;123;44;171;103	0	142.88	40.5	41.1	295870000	180630000	115240000	12	20753000	13078000	7675000	10	ELAEDGYSGVEVR;ELTAVVQKR;FGFPEGSVELYAEK;FVADGIFKAELNEFLTR;IMLPWDPTGK;IRELTAVVQK;KFVADGIFKAELNEFLTR		224	471;486;565;607;976;1004;1073	True;True;True;True;True;True;True	484;499;579;621;998;1027;1098
A0A3B3ISA6;F5GXS0;A0A140TA49;A0A140TA44;A0A140TA32;A0A140TA29;A0A0G2JL54;A0A0G2JPR0;P0C0L4-2;P0C0L5;P0C0L4		A0A3B3ISA6	A0A3B3ISA6;F5GXS0;A0A140TA49;A0A140TA44;A0A140TA32;A0A140TA29;A0A0G2JL54;A0A0G2JPR0;P0C0L4-2;P0C0L5;P0C0L4	2;2;2;2;2;2;2;2;2;2;2	2;2;2;2;2;2;2;2;2;2;2	2;2;2;2;2;2;2;2;2;2;2	Complement C4-A;Complement C4 beta chain;Complement C4-A alpha chain;C4a anaphylatoxin;C4b-A;C4d-A;Complement C4 gamma chain;Complement C4-B;Complement C4 beta chain;Complement C4-B alpha chain;C4a anaphylatoxin;C4b-B;C4d-B;Complement C4 gamma chain	C4B;C4A	21.6122	20.9508	20.1689	29.5644	28.214	28.8461	Isoform of P0C0L5, Complement C4-B (Fragment);Isoform of P0C0L5, Complement C4-B;Isoform of P0C0L4, Complement C4-A;Isoform of P0C0L4, Complement C4-A;Isoform of P0C0L4, Complement C4-A;Isoform of P0C0L5, Complement C4-B;Isoform of P0C0L5, Complement C4-B;	11	2	2	2	2	2	2	2	2	2	2.4	2.4	2.4	142.88	1296	1296;1698;1698;1698;1698;1698;1698;1744;1698;1744;1744	0	131.76	2.4	2.4	793890000	311350000	482540000	57	3205700	2026900	1178800	4	ASAGLLGAHAAAITAYALTLTK;DHAVDLIQK		37	192;331	True;True	200;340
A0A0U1RQH7;G3XAC6;Q14498-3;Q14498-2;Q14498;A0A0U1RQW2;Q5QP23;H0Y4X3		A0A0U1RQH7	A0A0U1RQH7;G3XAC6;Q14498-3;Q14498-2;Q14498;A0A0U1RQW2;Q5QP23;H0Y4X3	2;2;2;2;2;1;1;1	2;2;2;2;2;1;1;1	2;2;2;2;2;1;1;1	RNA-binding protein 39	RBM39	19.4386	18.7818	17.9875	23.4386	22.7818	21.9875	Isoform of Q14498, RNA-binding protein 39 (Fragment);Isoform of Q14498, RNA-binding protein 39;Isoform of Q14498, Isoform 3 of RNA-binding protein 39;Isoform of Q14498, Isoform 2 of RNA-binding protein 39;RNA-binding protein 39;Isoform of Q14498, RNA-bindi	8	2	2	2	1	2	1	2	1	2	15.1	15.1	15.1	26.698	245	245;423;508;524;530;163;231;336	0	13.883	9	15.1	11369000	7211100	4158200	16	710580	450690	259890	3	GIFEPFGRIESIQLMMDSETGR;VLGVPIIVQASQAEK		41	692;2327	True;True	706;2392
P46777;A0A2R8Y6J3;A0A2R8Y4A2;R4GNJ2		P46777	P46777;A0A2R8Y6J3;A0A2R8Y4A2	4;3;2;1	4;3;2;1	4;3;2;1	60S ribosomal protein L5	RPL5	18.3107	18.3107	17.5153	23.6682	22.9497	22.3181	60S ribosomal protein L5;Isoform of P46777, 60S ribosomal protein L5 (Fragment);Isoform of P46777, 60S ribosomal protein L5	4	4	4	4	2	2	2	2	2	2	14.8	14.8	14.8	34.362	297	297;238;170;63	0	23.363	7.7	10.4	13330000	8101100	5228900	11	325150	325150	187340	4	AHAAIRENPVYEK;LVIQDKNKYNTPK;RFPGYDSESK;RFPGYDSESKEFNAEVHR		384	78;1385;1742;1743	True;True;True;True	81;1417;1791;1792
P11279-2;P11279			P11279-2;P11279	1;1	1;1	1;1	Lysosome-associated membrane glycoprotein 1	LAMP1	18.4244	17.7182	17.0549	22.5943	21.8881	21.2249	Isoform of P11279, Isoform 2 of Lysosome-associated membrane glycoprotein 1;Lysosome-associated membrane glycoprotein 1	2	1	1	1	1	1	1	1	1	1	3	3	3	38.985	364	364;417	0.0041754	6.158	3	3	6332100	3881300	2450900	18	351790	215630	136160	2	ALQATVGNSYK		336	132	True	136
Q92804-2;Q92804;A0A0J9YYE0;A0A075B7E4;A0A0J9YY24		Q92804-2	Q92804-2;Q92804;A0A0J9YYE0	4;4;3;1;1	3;3;2;1;1	3;3;2;1;1	TATA-binding protein-associated factor 2N	TAF15	22.3562	21.7017	20.9009	29.6437	29.2678	27.5193	Isoform of Q92804, Isoform Short of TATA-binding protein-associated factor 2N;TATA-binding protein-associated factor 2N;Isoform of Q92804, TATA-binding protein-associated factor 2N	5	4	3	3	3	4	2	3	2	3	15.6	13.2	13.2	61.557	589	589;592;449;212;239	0	39.445	9.8	15.6	838760000	646390000	192370000	31	5368800	3410900	1957900	10	AAIDWFDGKEFHGNIIK;GEATVSFDDPPSAK;QSSYSQQPYNNQGQQQNMESSGSQGGR;TDADSESDNSDNNTIFVQGLGEGVSTDQVGEFFK		509	9;639;1710;2071	True;False;True;True	9;653;1757;2127
CON__Q1RMN8		CON__Q1RMN8	CON__Q1RMN8	5	5	5			27.9522	27.3805	26.3405	31.303	30.7318	29.69		1	5	5	5	5	4	5	4	5	4	36.8	36.8	36.8	24.536	234	234	0	323.31	36.8	28.6	2649300000	1783200000	866100000	9	259690000	174720000	84970000	7	ATLVCLISDFYPGSVTVVWK;SKGSYSCEVTHEGSTVTK;SPPSVTLFPPSTEELNGNK;VSITCSGSSSNIGR;YAASSYLSLTSSDWK	+	180	228;1906;1958;2390;2443	True;True;True;True;True	236;1960;2012;2457;2512
P35637;P35637-2;H3BPE7		P35637	P35637;P35637-2;H3BPE7	10;10;8	10;10;8	9;9;7	RNA-binding protein FUS	FUS	23.6099	22.9555	22.1546	30.3363	29.8076	28.6318	RNA-binding protein FUS;Isoform of P35637, Isoform Short of RNA-binding protein FUS;Isoform of P35637, RNA-binding protein FUS	3	10	10	9	10	8	10	8	9	7	22.2	22.2	22.2	53.425	526	526;525;527	0	168.39	22.2	22.2	1355600000	939670000	415940000	13	12802000	8133800	4668700	22	AAIDWFDGKEFSGNPIK;AAIDWFDGKEFSGNPIKVSFATR;APKPDGPGGGPGGSHMGGNYGDDR;DQGSRHDSEQDNSDNNTIFVQGLGENVTIESVADYFK;EFSGNPIKVSFATR;GEATVSFDDPPSAK;HDSEQDNSDNNTIFVQGLGENVTIESVADYFK;KTGQPMINLYTDRETGK;LKGEATVSFDDPPSAK;TGQPMINLYTDR		379	10;11;159;369;446;639;806;1141;1252;2100	True;True;True;True;True;True;True;True;True;True	10;11;166;167;380;458;653;820;1168;1283;2158
P84103-2;P84103			P84103-2;P84103	1;1	1;1	1;1	Serine/arginine-rich splicing factor 3	SRSF3	21.2638	20.6118	19.8041	24.2638	23.6118	22.8041	Isoform of P84103, Isoform 2 of Serine/arginine-rich splicing factor 3;Serine/arginine-rich splicing factor 3	2	1	1	1	1	1	1	1	1	1	8.9	8.9	8.9	14.203	124	124;164	0.0021645	6.4092	8.9	8.9	20143000	12819000	7323400	8	2517900	1602400	915420	3	VRVELSNGEKR		438	2379	True	2446
A0A7I2V3E2;A0A7I2YQD9;Q9UN86-2;Q9UN86;A0A7I2V547;A0A7I2V382;A0A7I2V3Z6;A0A7I2V647;A0A7I2V3P9		A0A7I2V3E2	A0A7I2V3E2;A0A7I2YQD9;Q9UN86-2;Q9UN86;A0A7I2V547;A0A7I2V382;A0A7I2V3Z6;A0A7I2V647;A0A7I2V3P9	2;2;2;2;1;1;1;1;1	1;1;1;1;1;1;1;1;1	1;1;1;1;1;1;1;1;1	Ras GTPase-activating protein-binding protein 2	G3BP2	19.7983	19.1471	18.3373	24.0463	23.3951	22.5852	Isoform of Q9UN86, Ras GTPase-activating protein-binding protein 2;Isoform of Q9UN86, Ras GTPase-activating protein-binding protein 2;Isoform of Q9UN86, Isoform B of Ras GTPase-activating protein-binding protein 2;Ras GTPase-activating protein-binding prot	9	2	1	1	2	1	1	1	1	1	6.6	3.4	3.4	43.422	381	381;424;449;482;63;74;85;355;388	0	15.01	6.6	3.4	17324000	11031000	6292600	19	911770	580580	331190	3	VEAKPEVQSQPPR;VMEKPSPLLVGR		85	2274;2350	True;False	2338;2416
H0YB56;E5RJU9;Q86UE4			H0YB56;E5RJU9;Q86UE4	1;1;1	1;1;1	1;1;1	Protein LYRIC	MTDH	19.6349	18.9685	18.2003	22.8048	22.1384	21.3702	Isoform of Q86UE4, Protein LYRIC (Fragment);Isoform of Q86UE4, Protein LYRIC;Protein LYRIC	3	1	1	1	1	1	1	1	1	1	6.2	6.2	6.2	24.406	224	224;526;582	0	7.1551	6.2	6.2	7327200	4616500	2710600	9	814130	512950	301180	2	HDGKEVDEGAWETK		203	805	True	819
A0A7I2V428;C9JLB1;H7BY16;P19338;A0A7I2V5M5;A0A7I2V3F3;A0A7I2V349;A0A7I2V506;A0A7I2V2U7;A0A7I2V699;A0A7I2V2S8		A0A7I2V428	A0A7I2V428;C9JLB1;H7BY16;P19338;A0A7I2V5M5;A0A7I2V3F3;A0A7I2V349;A0A7I2V506;A0A7I2V2U7;A0A7I2V699	15;15;15;15;13;13;12;12;12;11;6	15;15;15;15;13;13;12;12;12;11;6	15;15;15;15;13;13;12;12;12;11;6	Nucleolin	NCL	23.0567	22.4073	21.5924	30.3337	29.5476	29.0826	Isoform of P19338, Nucleolin;Isoform of P19338, Nucleolin;Isoform of P19338, Nucleolin;Nucleolin;Isoform of P19338, Nucleolin;Isoform of P19338, Nucleolin;Isoform of P19338, Nucleolin;Isoform of P19338, Nucleolin;Isoform of P19338, Nucleolin;Isoform of P19	11	15	15	15	13	12	13	12	13	12	24.4	24.4	24.4	74.739	689	689;694;734;710;672;695;595;602;626;616;389	0	323.31	21	21.9	1353200000	784740000	568500000	35	8724600	5562500	3162000	32	AIRLELQGPR;EAMEDGEIDGNK;EAMEDGEIDGNKVTLDWAKPK;GFGFVDFNSEEDAK;KFGYVDFESAEDLEKALELTGLK;LELQGPR;NDLAVVDVR;NLPYKVTQDELK;NLPYKVTQDELKEVFEDAAEIR;QKVEGTEPTTAFNLFVGNLNFNK;SISLYYTGEKGQNQDYR;TEADAEKTFEEKQGTEIDGR;TGISDVFAK;TGISDVFAKNDLAVVDVR;VEGTEPTTAFNLFVGNLNFNK		87	101;425;426;649;1071;1207;1494;1556;1557;1665;1898;2078;2095;2096;2277	True;True;True;True;True;True;True;True;True;True;True;True;True;True;True	104;437;438;663;1096;1238;1531;1596;1597;1712;1952;2136;2153;2154;2341
Q13151			Q13151	1	1	1	Heterogeneous nuclear ribonucleoprotein A0	HNRNPA0	19.7051	19.0429	18.2632	23.4056	22.7434	21.9636	Heterogeneous nuclear ribonucleoprotein A0	1	1	1	1	1	1	1	1	1	1	5.6	5.6	5.6	30.84	305	305	0.006135	6.044	5.6	5.6	11112000	7021700	4089800	13	854730	540130	314600	2	AVPKEDIYSGGGGGGSR		453	254	True	262
A0A3B3ITT5;P47914		A0A3B3ITT5	A0A3B3ITT5;P47914	3;3	3;3	3;3	60S ribosomal protein L29	RPL29	25.9824	25.351	24.4862	28.4696	27.8458	26.9593	Isoform of P47914, 60S ribosomal protein L29;60S ribosomal protein L29	2	3	3	3	3	2	3	2	3	2	14.4	14.4	14.4	18.512	167	167;159	0	32.719	14.4	9.6	371710000	241230000	130480000	5	66296000	42796000	23500000	4	AQAAAPASVPAQAPK;AQAAAPASVPAQAPKR;LAYIAHPK		68	163;164;1188	True;True;True	171;172;1216
J3QR09;J3KTE4;A0A7I2YQG2;P84098		J3QR09	J3QR09;J3KTE4;A0A7I2YQG2;P84098	9;9;9;9	9;9;9;9	9;9;9;9	Ribosomal protein L19;60S ribosomal protein L19	RPL19	22.8058	22.1768	21.3052	26.5905	25.7478	25.414	Isoform of P84098, Ribosomal protein L19;Isoform of P84098, Ribosomal protein L19;Isoform of P84098, Ribosomal protein L19;60S ribosomal protein L19	4	9	9	9	6	6	6	6	6	6	28	28	28	23.134	193	193;194;216;196	0	62.653	18.1	21.8	101050000	56345000	44708000	6	7332300	4741200	2591200	12	HMYHSLYLK;ILMEHIHKLK;KIDRHMYHSLYLK;KKLLADQAEAR;KLLADQAEARR;LLADQAEAR;LLADQAEARR;LQAKKEEIIK;MPEKVTWMR		95	841;962;1090;1099;1107;1256;1257;1318;1456	True;True;True;True;True;True;True;True;True	856;981;1115;1124;1133;1287;1288;1349;1490
P62851			P62851	1	1	1	40S ribosomal protein S25	RPS25	21.4579	20.8299	19.9555	23.7799	23.1518	22.2774	40S ribosomal protein S25	1	1	1	1	1	1	1	1	1	1	5.6	5.6	5.6	13.742	125	125	0	8.848	5.6	5.6	14403000	9319500	5083400	5	2880600	1863900	1016700	2	AQVIYTR		427	178	True	186
F8VWZ8;Q52LW3			F8VWZ8;Q52LW3	1;1	1;1	1;1	Rho GTPase-activating protein 29	ARHGAP29	21.7156	21.0919	20.2051	27.5736	26.9499	26.0631	Isoform of Q52LW3, Rho GTPase-activating protein 29;Rho GTPase-activating protein 29	2	1	1	1	1	1	1	1	1	1	1.4	1.4	1.4	117.42	1035	1035;1261	0	7.1754	1.4	1.4	199750000	129640000	70110000	58	3443900	2235100	1208800	6	PLLSPEERDIERSMK		234	1626	True	1671
P52732;A0A7I2V3A9;A0A7I2YQY4;A0A7I2V3V3		P52732	P52732;A0A7I2V3A9;A0A7I2YQY4;A0A7I2V3V3	60;56;39;30	60;56;39;30	60;56;39;30	Kinesin-like protein KIF11	KIF11	25.6482	25.0216	24.143	33.4255	32.5016	32.3454	Kinesin-like protein KIF11;Isoform of P52732, Kinesin-like protein;Isoform of P52732, Kinesin-like protein;Isoform of P52732, Kinesin-like protein	4	60	60	60	46	54	46	54	46	54	53.2	53.2	53.2	119.16	1056	1056;987;673;533	0	323.31	43.6	51.1	11537000000	6080700000	5456800000	66	52586000	34060000	18526000	109	AKNILNKPEVNQK;ALIKEYTEEIER;AREAGNINQSLLTLGR;ASAHSIVECDPVRK;AVDQHNAEAQDIFGK;CENIQKPLSSVQENIQQK;DVSGLHSKLDR;EAGNINQSLLTLGR;EHLLDQLK;EHLLDQLKR;EKNGVYISEENFR;ETTIDGEELVK;FCALEEK;FCALEEKCENIQKPLSSVQENIQQK;GINTLER;GLEEITVHNKDEVYQILEK;IGKLNLVDLAGSENIGR;ILQDSLGGR;ISQETEQRCESLNTR;KALIKEYTEEIER;KASAHSIVECDPVRK;KAVDQHNAEAQDIFGK;KSYLYPSTLVR;KTYTFDMVFGASTK;LDIPTGTTPQRK;LLNTVEETTK;LLNTVEETTKDVSGLHSK;LLNTVEETTK…		395	108;126;187;193;244;276;402;420;452;453;467;512;548;549;696;705;918;966;1012;1050;1053;1056;1138;1143;1198;1281;1282;1283;1294;1295;1296;1297;1300;1323;1326;1379;1383;1476;1513;1525;1528;1551;1552;1553;1637;1656;1794;1914;1953;2044;2089;2141;2173;2182;2193;2202;2203;2209;2276;2310	True;True;True;True;True;True;True;True;True;True;True;True;True;True;True;True;True;True;True;True;True;True;True;True;True;True;True;True;True;True;True;True;True;True;True;True;True;True;True;True;True;True;True;True;True;True;True;True;True;True;True;True;True;True;True;True;True;True;True;True	112;130;195;201;252;284;414;432;464;465;480;525;562;563;710;719;936;988;1036;1075;1078;1081;1165;1170;1227;1312;1313;1314;1325;1326;1327;1328;1331;1354;1358;1411;1415;1512;1550;1564;1567;1591;1592;1593;1683;1703;1844;1968;2007;2099;2147;2200;2235;2244;2255;2264;2265;2271;2340;2374
A0A7I2V2R3;A0A7I2V5D8;A0A7I2V4G0;P51991-2;P51991;A0A7I2V402;A0A7I2V4J6;H7C1J8		A0A7I2V2R3	A0A7I2V2R3;A0A7I2V5D8;A0A7I2V4G0;P51991-2;P51991;A0A7I2V402;A0A7I2V4J6	4;4;4;4;4;3;3;1	4;4;4;4;4;3;3;1	4;4;4;4;4;3;3;1	Heterogeneous nuclear ribonucleoprotein A3	HNRNPA3	17.3466	18.239	17.3466	23.0307	22.409	21.5165	Isoform of P51991, Heterogeneous nuclear ribonucleoprotein A3;Isoform of P51991, Heterogeneous nuclear ribonucleoprotein A3;Isoform of P51991, Heterogeneous nuclear ribonucleoprotein A3;Isoform of P51991, Isoform 2 of Heterogeneous nuclear ribonucleoprotei	8	4	4	4	2	2	2	2	2	2	15.4	15.4	15.4	35.411	331	331;348;396;356;378;348;377;115	0	27.365	11.8	7.6	8568900	5568900	3000000	18	166670	309380	166670	2	AVSREDSVKPGAHLTVK;EDSVKPGAHLTVK;SSGSPYGGGYGSGGGSGGYGSR;YHTINGHNCEVK		81	260;435;1997;2465	True;True;True;True	268;447;2051;2535
Q6UN15-3;Q6UN15-5;Q6UN15;Q6UN15-4;A0A0B4J203		Q6UN15-3	Q6UN15-3;Q6UN15-5;Q6UN15;Q6UN15-4	3;3;3;2;1	3;3;3;2;1	3;3;3;2;1	Pre-mRNA 3-end-processing factor FIP1	FIP1L1	18.818	18.2019	17.2933	23.8312	23.4616	21.6856	Isoform of Q6UN15, Isoform 3 of Pre-mRNA 3-end-processing factor FIP1;Isoform of Q6UN15, Isoform 5 of Pre-mRNA 3-end-processing factor FIP1;Pre-mRNA 3-end-processing factor FIP1;Isoform of Q6UN15, Isoform 4 of Pre-mRNA 3-end-processing factor FIP1	5	3	3	3	3	1	3	1	3	1	9	9	9	58.375	520	520;588;594;378;849	0	23.132	9	2.5	14925000	11552000	3373000	21	462150	301530	160620	7	ANENSNIQVLSER;DHSPTPSVFNSDEERYR;RLPGAIDVIGQTITISR		479	149;333;1764	True;True;True	156;342;1813
Q14008-2;Q14008;Q14008-3;E9PQH5		Q14008-2	Q14008-2;Q14008;Q14008-3	8;8;8;2	8;8;8;2	8;8;8;2	Cytoskeleton-associated protein 5	CKAP5	18.073	17.4629	16.5369	26.5224	25.5638	25.4798	Isoform of Q14008, Isoform 2 of Cytoskeleton-associated protein 5;Cytoskeleton-associated protein 5;Isoform of Q14008, Isoform 3 of Cytoskeleton-associated protein 5	4	8	8	8	6	5	6	5	6	5	6.3	6.3	6.3	218.52	1972	1972;2032;2039;151	0	48.447	4.9	4.4	96394000	49600000	46794000	103	275750	180660	95084	14	AQDALPFFMMHLGYEK;FQPASAPAEDCISSSTEPKPDPK;GLEAALVYVENAHVAGK;MFFEDEKPALLSQIDAEFEK;MQGQSPPAPTR;NLGIPIITVLGDSK;TTGEVVSGVVSK;VNMPAKPAPPTK		457	165;588;703;1414;1458;1545;2218;2360	True;True;True;True;True;True;True;True	173;602;717;1447;1492;1584;2281;2427
H7C2W9;C9JU56;B7Z4E3;B7Z4C8;P62899-3;P62899;P62899-2;B8ZZK4		H7C2W9	H7C2W9;C9JU56;B7Z4E3;B7Z4C8;P62899-3;P62899;P62899-2;B8ZZK4	5;5;5;5;5;5;5;3	5;5;5;5;5;5;5;3	5;5;5;5;5;5;5;3	60S ribosomal protein L31	RPL31	23.5258	22.92	21.9813	26.8237	26.3575	24.9674	Isoform of P62899, 60S ribosomal protein L31 (Fragment);Isoform of P62899, 60S ribosomal protein L31 (Fragment);Isoform of P62899, 60S ribosomal protein L31;Isoform of P62899, 60S ribosomal protein L31;Isoform of P62899, Isoform 3 of 60S ribosomal protein	8	5	5	5	5	4	5	4	5	4	44.4	44.4	44.4	12.701	108	108;115;120;130;121;125;128;79	0	31.243	44.4	38	118780000	85978000	32804000	6	12077000	7936100	4140400	10	EYTINIHKR;IHGVGFK;LYTLVTYVPVTTFK;NEDEDSPNKLYTLVTYVPVTTFK;SAINEVVTR		134	533;930;1397;1497;1810	True;True;True;True;True	547;948;1429;1534;1860
K7EMZ9;A0A140TA76;Q8ND56-3;Q8ND56-2;Q8ND56			K7EMZ9;A0A140TA76;Q8ND56-3;Q8ND56-2;Q8ND56	1;1;1;1;1	1;1;1;1;1	1;1;1;1;1	Protein LSM14 homolog A	LSM14A	18.9048	18.2526	17.4456	22.3642	21.712	20.905	Isoform of Q8ND56, Protein LSM14 homolog A (Fragment);Isoform of Q8ND56, Protein LSM14 homolog A (Fragment);Isoform of Q8ND56, Isoform 3 of Protein LSM14 homolog A;Isoform of Q8ND56, Isoform 2 of Protein LSM14 homolog A;Protein LSM14 homolog A	5	1	1	1	1	1	1	1	1	1	3.2	3.2	3.2	34.488	314	314;344;422;463;463	0.0060852	6.0165	3.2	3.2	5398800	3435300	1963500	11	490800	312300	178500	2	VSRPENEQLR		48	2395	True	2462
Q5SV16;Q9NVI7-3;Q9NVI7-2;Q9NVI7;Q5T2N8;Q5T9A4-3;Q5T9A4		Q5SV16	Q5SV16;Q9NVI7-3;Q9NVI7-2;Q9NVI7;Q5T2N8;Q5T9A4-3;Q5T9A4	2;2;2;2;1;1;1	2;2;2;2;1;1;1	2;2;2;2;1;1;1	ATPase family AAA domain-containing protein 3A;ATPase family AAA domain-containing protein 3C;ATPase family AAA domain-containing protein 3B	ATAD3A;ATAD3C;ATAD3B	21.3669	20.763	19.8191	25.1743	24.5704	23.6264	Isoform of Q9NVI7, ATPase family AAA domain-containing protein 3A (Fragment);Isoform of Q9NVI7, Isoform 3 of ATPase family AAA domain-containing protein 3A;Isoform of Q9NVI7, Isoform 2 of ATPase family AAA domain-containing protein 3A;ATPase family AAA dom	7	2	2	2	2	1	2	1	2	1	9.9	9.9	9.9	28.403	253	253;507;586;634;411;602;648	0	13.886	9.9	5.9	37863000	24913000	12950000	14	2704500	1779500	925030	3	LKLAQFDYGR;MYFDKYVLKPATEGK		470	1253;1486	True;True	1284;1523
E7ET15;O15042-2;O15042;E7EW00;H0Y8D9;C9J5L1;C9JDJ7;U3KPT1;O15042-3		E7ET15	E7ET15;O15042-2;O15042;E7EW00;H0Y8D9;C9J5L1	9;9;9;8;8;5;4;2;1	9;9;9;8;8;5;4;2;1	9;9;9;8;8;5;4;2;1	U2 snRNP-associated SURP motif-containing protein	U2SURP	20.9726	20.3991	19.3644	27.4573	27.1374	25.1272	Isoform of O15042, U2 snRNP-associated SURP motif-containing protein;Isoform of O15042, Isoform 2 of U2 snRNP-associated SURP motif-containing protein;U2 snRNP-associated SURP motif-containing protein;Isoform of O15042, U2 snRNP-associated SURP motif-conta	9	9	9	9	8	6	8	6	8	6	13.4	13.4	13.4	118.25	1028	1028;1028;1029;425;439;161;130;125;620	0	98.205	13.4	9.5	184280000	147630000	36648000	39	2057700	1382700	674960	21	AAAEIYEEFLAAFEGSDGNKVK;ESLCDSPHQNLSRPLLENK;FADQKNPPNQSSNERPPSLLVIETK;FEPPQSDSDGQRR;GGVVNAAKEEHETDEK;GGVVNAAKEEHETDEKR;LSRFEPPQSDSDGQRR;SSDVHSSGSSDAHMDASGPSDSDMPSR;TIQGHLQSENFK		208	2;503;536;559;675;676;1356;1990;2124	True;True;True;True;True;True;True;True;True	2;516;550;573;689;690;1388;2044;2183
P02751;P02751-9;P02751-14;P02751-7;P02751-1;P02751-11;P02751-3;P02751-17;P02751-8;P02751-13;P02751-5;P02751-6;P02751-10;P02751-4;P02751-12;H0Y7Z1;P02751-2;P02751-16;H0Y4K8		P02751	P02751;P02751-9;P02751-14;P02751-7;P02751-1;P02751-11;P02751-3;P02751-17;P02751-8;P02751-13;P02751-5;P02751-6;P02751-10;P02751-4;P02751-12	4;4;4;4;4;4;4;4;4;4;4;4;4;4;4;1;1;1;1	4;4;4;4;4;4;4;4;4;4;4;4;4;4;4;1;1;1;1	4;4;4;4;4;4;4;4;4;4;4;4;4;4;4;1;1;1;1	Fibronectin;Anastellin;Ugl-Y1;Ugl-Y2;Ugl-Y3	FN1	16.0983	17.1405	16.0983	25.99	24.9699	25.0098	Fibronectin;Isoform of P02751, Isoform 9 of Fibronectin;Isoform of P02751, Isoform 14 of Fibronectin;Isoform of P02751, Isoform 7 of Fibronectin;Isoform of P02751, Isoform 1 of Fibronectin;Isoform of P02751, Isoform 11 of Fibronectin;Isoform of P02751, Iso	19	4	4	4	2	4	2	4	2	4	2.7	2.7	2.7	272.32	2477	2477;2240;2265;2446;2386;2386;2355;2330;2296;2267;2211;2184;2176;2031;2008;1103;642;657;241	0	28.024	1.2	2.7	66643000	32861000	33782000	101	70157	144480	70157	6	HYQINQQWER;ITGYIIKYEKPGSPPR;LGVRPSQGGEAPR;VVTPLSPPTNLHLEANPDTGVLTVSWER		313	882;1020;1228;2419	True;True;True;True	900;1044;1259;2486
P62318;P62318-2;H3BT13		P62318	P62318;P62318-2;H3BT13	4;4;2	4;4;2	4;4;2	Small nuclear ribonucleoprotein Sm D3	SNRPD3	25.9428	25.3733	24.3263	29.0099	28.6263	26.9113	Small nuclear ribonucleoprotein Sm D3;Isoform of P62318, Isoform 2 of Small nuclear ribonucleoprotein Sm D3;SNRPD3 readthrough, Small nuclear ribonucleoprotein Sm D3	3	4	4	4	4	2	4	2	4	2	53.2	53.2	53.2	13.916	126	126;120;62	0	140.39	53.2	23.8	540560000	414360000	126210000	6	64498000	43464000	21035000	7	FLILPDMLK;LIEAEDNMNCQMSNITVTYR;SIGVPIKVLHEAEGHIVTCETNTGEVYR;VAQLEQVYIR		421	580;1238;1889;2260	True;True;True;True	594;1269;1943;2324
Q92522		Q92522	Q92522	2	2	2	Histone H1x	H1FX	17.8047	18.8657	17.8047	24.3363	22.3251	23.9249	Histone H1.10	1	2	2	2	2	2	2	2	2	2	7.5	7.5	7.5	22.487	213	213	0	16.618	7.5	7.5	21181000	5254500	15926000	11	228960	477680	228960	4	GAPAAATAPAPTAHK;RGAPAAATAPAPTAHK		508	625;1744	True;True	639;1793
F8VSE7;Q96AV8-2;Q96AV8-3;Q96AV8;H0YHW2;H0YIF4;F8VXV5		F8VSE7	F8VSE7;Q96AV8-2;Q96AV8-3;Q96AV8	11;11;11;11;3;3;2	11;11;11;11;3;3;2	11;11;11;11;3;3;2	Transcription factor E2F7	E2F7	20.5138	19.9493	18.887	26.6782	25.8811	25.442	Isoform of Q96AV8, Transcription factor E2F7 (Fragment);Isoform of Q96AV8, Isoform 2 of Transcription factor E2F7;Isoform of Q96AV8, Isoform 3 of Transcription factor E2F7;Transcription factor E2F7	7	11	11	11	9	7	9	7	9	7	21.8	21.8	21.8	77.055	693	693;728;895;911;208;219;115	0	135.65	19.5	13.3	107380000	61800000	45583000	33	1497200	1012400	484790	17	ATANSLVSSEWGNPSR;HGSFNTVQASER;IYDIVNVLESLHLVSR;KFTPERNPITPVK;KPSDSTDLASPK;LGEEQKYEEQMAYLQQK;LYDIANVLTSLALIK;MLISAASPDIRDREK;SSEAPATVELSSAPSAQK;SSEAPATVELSSAPSAQKR;TTISLDEVAVSLGVER		232	218;816;1036;1072;1118;1216;1394;1439;1991;1992;2222	True;True;True;True;True;True;True;True;True;True;True	226;830;1060;1097;1144;1247;1426;1473;2045;2046;2285
Q6ZVX7			Q6ZVX7	1	1	1	F-box only protein 50	NCCRP1	18.896	18.2929	17.3465	22.4809	21.8779	20.9315	F-box only protein 50	1	1	1	1	1	1	1	1	1	1	4	4	4	30.847	275	275	0.0091743	5.6227	4	4	5853700	3853900	1999900	12	487810	321160	166660	2	TVIAQHHVAPR		482	2233	True	2297
P62249;M0R3H0;M0R210;Q6IPX4;M0R1M5;M0QX76		P62249	P62249;M0R3H0;M0R210;Q6IPX4;M0R1M5;M0QX76	6;5;5;5;4;3	6;5;5;5;4;3	6;5;5;5;4;3	40S ribosomal protein S16	RPS16	25.0263	24.4624	23.3983	29.3528	28.7663	27.771	40S ribosomal protein S16;Isoform of P62249, 40S ribosomal protein S16;Isoform of P62249, 40S ribosomal protein S16;Isoform of P62249, 40S ribosomal protein S16;Isoform of P62249, 40S ribosomal protein S16 (Fragment);Isoform of P62249, 40S ribosomal protei	6	6	6	6	6	5	6	5	6	5	36.3	36.3	36.3	16.445	146	146;100;129;152;85;50	0	41.904	36.3	26.7	685620000	456580000	229030000	11	34172000	23116000	11056000	10	DILIQYDR;FAGVDIR;LLEPVLLLGK;LLEPVLLLGKER;PSKGPLQSVQVFGR;VNGRPLEMIEPR		413	339;539;1264;1265;1629;2359	True;True;True;True;True;True	348;553;1295;1296;1674;2426
P62269;A0A0G2JQH2;Q5GGW2;J3JS69		P62269	P62269	13;6;6;4	13;6;6;4	13;6;6;4	40S ribosomal protein S18	RPS18	25.4615	24.9097	23.8076	28.8677	28.1757	27.4756	40S ribosomal protein S18	4	13	13	13	7	11	7	11	7	11	55.3	55.3	55.3	17.718	152	152;33;34;82	0	88.487	41.4	50.7	489840000	303200000	186630000	9	46202000	31519000	14683000	19	AGELTEDEVER;IAFAITAIK;IPDWFLNR;KIAFAITAIK;LREDLER;QYKIPDWFLNR;RAGELTEDEVER;SLVIPEKFQHILR;SLVIPEKFQHILRVLNTNIDGR;VITIMQNPR;VLNTNIDGR;VLNTNIDGRR;YSQVLANGLDNK		415	62;885;985;1088;1332;1729;1732;1939;1940;2312;2335;2336;2489	True;True;True;True;True;True;True;True;True;True;True;True;True	65;903;1008;1113;1364;1778;1781;1993;1994;2376;2377;2400;2401;2559
E9PR30;P62861		E9PR30	E9PR30;P62861	2;2	2;2	2;2	40S ribosomal protein S30	FAU	25.8086	25.2592	24.1497	28.7785	28.2022	27.176	Isoform of P62861, FAU ubiquitin-like and ribosomal protein S30;FAU ubiquitin-like and ribosomal protein S30	2	2	2	2	2	2	2	2	2	2	11.2	11.2	11.2	10.905	98	98;133	0	13.112	11.2	11.2	460450000	308820000	151630000	4	58769000	40158000	18611000	4	FVNVVPTFGK;FVNVVPTFGKK		226	608;609	True;True	622;623
B4DT23;Q8NCA5			B4DT23;Q8NCA5	1;1	1;1	1;1	Protein FAM98A	FAM98A	17.7992	17.1866	16.2681	21.6066	20.994	20.0755	Isoform of Q8NCA5, Protein FAM98A;Protein FAM98A	2	1	1	1	1	1	1	1	1	1	6.8	6.8	6.8	34.086	323	323;518	0.0021142	6.2811	6.8	6.8	3193200	2088400	1104900	14	228090	149170	78919	2	HQGGWTDGGSGGGGGYQDGGYR		127	855	True	870
I3L1L3;Q9BQG0;Q9BQG0-2		I3L1L3	I3L1L3;Q9BQG0;Q9BQG0-2	2;2;2	2;2;2	2;2;2	Myb-binding protein 1A	MYBBP1A	16.0692	15.521	14.4077	22.6888	22.0638	21.1809	Isoform of Q9BQG0, Myb-binding protein 1A (Fragment);Myb-binding protein 1A;Isoform of Q9BQG0, Isoform 2 of Myb-binding protein 1A	3	2	2	2	2	2	2	2	2	2	3.4	3.4	3.4	140.13	1252	1252;1328;1332	0	12.126	3.4	3.4	6761100	4383800	2377300	67	68756	47021	21735	6	KSEDGTPAEDGTPAATGGSQPPSMGR;VLKGNTAEGCVHETQEK		258	1132;2330	True;True	1159;2395
A0A0B4J2E0;A0A1B0GX12;P01733			A0A0B4J2E0;A0A1B0GX12;P01733	1;1;1	1;1;1	1;1;1	T-cell receptor beta chain V region YT35	TRBV12-4;TRBV12-3	19.704	19.1302	18.0964	23.3357	22.1303	22.5154	T cell receptor beta variable 12-4;Isoform of A0A0B4J2E0, T cell receptor beta variable 12-4 (Fragment);T cell receptor beta variable 12-3	3	1	1	1	1	1	1	1	1	1	11.3	11.3	11.3	12.982	115	115;115;115	0.0022472	6.6185	11.3	11.3	10586000	4590600	5995200	8	854080	573820	280260	2	HEVTEMGQEVTLR		29	809	True	823
B7Z2D2;Q8NHQ1-2;Q8NHQ1-5;Q8NHQ1-4;Q8NHQ1;C9J966		B7Z2D2	B7Z2D2;Q8NHQ1-2;Q8NHQ1-5;Q8NHQ1-4;Q8NHQ1;C9J966	3;3;3;3;3;2	3;3;3;3;3;2	3;3;3;3;3;2	Centrosomal protein of 70 kDa	CEP70	21.9835	21.4502	20.2894	26.5685	26.0352	24.8743	Isoform of Q8NHQ1, Centrosomal protein of 70 kDa;Isoform of Q8NHQ1, Isoform 2 of Centrosomal protein of 70 kDa;Isoform of Q8NHQ1, Isoform 5 of Centrosomal protein of 70 kDa;Isoform of Q8NHQ1, Isoform 4 of Centrosomal protein of 70 kDa;Centrosomal protein o	6	3	3	3	3	2	3	2	3	2	9.7	9.7	9.7	52.013	445	445;554;577;579;597;293	0	25.072	9.7	6.1	99519000	68765000	30755000	24	4146600	2865200	1281500	5	DLETRPTQHELR;SKIDALSSEKLNLQK;YFQVLCSINSIIHNPR		133	348;1907;2455	True;True;True	357;1961;2524
Q9NZ01;M0R3C3;Q9NZ01-2;M0R2N5;M0R329		Q9NZ01	Q9NZ01;M0R3C3;Q9NZ01-2;M0R2N5	4;3;3;2;1	4;3;3;2;1	4;3;3;2;1	Very-long-chain enoyl-CoA reductase	TECR	22.9618	22.4409	21.2395	26.9768	26.4579	25.2498	Very-long-chain enoyl-CoA reductase;Isoform of Q9NZ01, Very-long-chain enoyl-CoA reductase;Isoform of Q9NZ01, Isoform 2 of Very-long-chain enoyl-CoA reductase;Isoform of Q9NZ01, Very-long-chain enoyl-CoA reductase	5	4	4	4	4	3	4	3	4	3	9.7	9.7	9.7	36.034	308	308;105;157;346;150	0	36.924	9.7	6.8	132080000	92179000	39899000	13	8169500	5693700	2475800	9	EFRDYPPLR;HYEVEILDAK;MKHYEVEILDAK;THPQWYPAR		549	445;880;1434;2109	True;True;True;True	457;898;1468;2168
Q9BUJ2-2;Q9BUJ2;A0A0A0MRA5;B7Z4B8;Q9BUJ2-4;Q9BUJ2-3;M0R3F1;M0QYZ0;M0QYI8;M0QZV6;M0R0K8;M0R203;M0R247;A0A087X1I2;M0QYM5		Q9BUJ2-2	Q9BUJ2-2;Q9BUJ2;A0A0A0MRA5;B7Z4B8;Q9BUJ2-4;Q9BUJ2-3;M0R3F1;M0QYZ0	25;25;22;22;22;21;19;16;6;5;5;3;3;3;2	25;25;22;22;22;21;19;16;6;5;5;3;3;3;2	25;25;22;22;22;21;19;16;6;5;5;3;3;3;2	Heterogeneous nuclear ribonucleoprotein U-like protein 1	HNRNPUL1	23.5175	23.0026	21.7812	31.1878	30.7363	29.2917	Isoform of Q9BUJ2, Isoform 2 of Heterogeneous nuclear ribonucleoprotein U-like protein 1;Heterogeneous nuclear ribonucleoprotein U-like protein 1;Isoform of Q9BUJ2, Heterogeneous nuclear ribonucleoprotein U-like protein 1;Isoform of Q9BUJ2, Heterogeneous n	15	25	25	25	23	13	23	13	23	13	39.8	39.8	39.8	90.291	804	804;856;766;767;756;752;641;371;172;118;158;81;105;122;90	0	323.31	35.4	21.3	2446000000	1788800000	657180000	35	12008000	8404000	3604100	39	AEPYCSVLPGFTFIQHLPLSER;AIVICPTDEDLKDR;EALGGQALYPHVLVK;FENYGDKFAENDVIGCFADFECGNDVELSFTK;GLKAELAER;GYFEHREDR;GYFEHREDRR;HLPSTEPDPHVVR;IGWSLDSCSTQLGEEPFSYGYGGTGKK;INEEISVK;IQKEALGGQALYPHVLVK;KAIVICPTDEDLKDR;KYNILGTNAIMDK;MRPFEGFQR;NCAVEFNFGQR;NGKWMGIAFR;NYILDQTNVYGSAQR;QGAPTSFLPPEASQLKPDRQQFQSR;QNQFYDTQVIKQENESGYER;RPLEMEQQQAYRPEMK;RTDEEGKDVPDHAVLEMK;SKAECEILMMVGLPAAGK;TDEEGKDVPDHAVLEMK;VNELREELQR;V…		528	44;105;423;558;710;792;793;835;927;979;995;1047;1156;1466;1492;1509;1616;1648;1689;1776;1790;1902;2072;2357;2358	True;True;True;True;True;True;True;True;True;True;True;True;True;True;True;True;True;True;True;True;True;True;True;True;True	47;109;435;572;724;806;807;849;945;1002;1018;1072;1183;1501;1529;1546;1661;1695;1736;1825;1839;1840;1956;2128;2424;2425
CON__Q8N1N4-2;CON__Q7RTT2;Q8N1N4-2;Q8N1N4		CON__Q8N1N4-2	CON__Q8N1N4-2;CON__Q7RTT2;Q8N1N4-2;Q8N1N4	3;3;3;3	1;1;1;1	1;1;1;1	Keratin, type II cytoskeletal 78	KRT78	21.8361	21.3088	20.1286	29.123	29.0385	24.9866	;;Isoform of Q8N1N4, Isoform 2 of Keratin, type II cytoskeletal 78;Keratin, type II cytoskeletal 78	4	3	1	1	3	1	1	1	1	1	6.1	2.3	2.3	56.964	521	521;521;410;520	0.0021834	6.4627	6.1	2.3	584640000	551390000	33244000	29	3744000	2597700	1146300	4	FLEQQNKVLETK;LLEGEECR;YLDFSSIITEVR	+	191	576;1263;2470	False;False;True	590;1294;2540
Q9Y657		Q9Y657	Q9Y657	4	4	4	Spindlin-1	SPIN1	25.1755	24.6615	23.4372	29.0824	28.5684	27.3441	Spindlin-1	1	4	4	4	4	3	4	3	4	3	16.8	16.8	16.8	29.6	262	262	0	31.858	16.8	11.1	568430000	398060000	170370000	15	37896000	26537000	11358000	10	ADAGHAGVSANMMK;ISDAHLADTMIGK;SRADAGHAGVSANMMK;VSALEVLPDRVATSR		566	30;1008;1977;2382	True;True;True;True	32;1031;1032;2031;2449
H7C123;H7C2C5;F8W7C6;X1WI28;Q96L21;P27635		H7C123	H7C123;H7C2C5;F8W7C6;X1WI28;Q96L21;P27635	2;2;2;2;2;2	2;2;2;2;2;2	2;2;2;2;2;2	60S ribosomal protein L10-like;60S ribosomal protein L10	RPL10;RPL10L	21.7798	21.2696	20.0328	24.3648	23.8545	22.6177	Isoform of P27635, 60S ribosomal protein L10 (Fragment);Isoform of P27635, 60S ribosomal protein L10 (Fragment);Isoform of P27635, 60S ribosomal protein L10;Isoform of P27635, 60S ribosomal protein L10 (Fragment);60S ribosomal protein L10-like;60S ribosoma	6	2	2	2	2	1	2	1	2	1	29.7	29.7	29.7	10.028	91	91;131;163;200;214;214	0	11.007	29.7	13.2	21604000	15168000	6436000	6	3600700	2528100	1072700	0	GAFGKPQGTVAR;MLSCAGADRLQTGMR		235	617;1447	True;True	631;1481
Q96HJ9-2;A0A0A6YYJ8;Q9Y383-3;Q9Y383-2;Q9Y383;B8ZZ10;A8MYV2;Q9NQ29-2;Q9NQ29-3;Q9NQ29		Q96HJ9-2	Q96HJ9-2;A0A0A6YYJ8;Q9Y383-3;Q9Y383-2;Q9Y383;B8ZZ10;A8MYV2;Q9NQ29-2;Q9NQ29-3;Q9NQ29	2;2;2;2;2;1;1;1;1;1	2;2;2;2;2;1;1;1;1;1	2;2;2;2;2;1;1;1;1;1	Putative RNA-binding protein Luc7-like 2;Putative RNA-binding protein Luc7-like 1	LUC7L2;LUC7L	19.042	18.5406	17.2738	23.6206	22.8626	22.3298	Isoform of Q96HJ9, Isoform 2 of Protein FMC1 homolog;Isoform of Q9Y383, Putative RNA-binding protein Luc7-like 2;Isoform of Q9Y383, Isoform 3 of Putative RNA-binding protein Luc7-like 2;Isoform of Q9Y383, Isoform 2 of Putative RNA-binding protein Luc7-like	10	2	2	2	1	2	1	2	1	2	5.5	5.5	5.5	54.223	458	458;458;389;391;392;182;272;325;354;371	0	12.129	2.6	5.5	12898000	7626300	5271600	20	539780	381310	158460	3	FRDQDLASCDRDR;NSMPASSFQQQK		24	590;1592	True;True	604;1635
P62979			P62979	1	1	1	Ubiquitin-40S ribosomal protein S27a;Ubiquitin;40S ribosomal protein S27a	RPS27A	20.8002	20.2745	19.0888	23.3851	22.8594	21.6738	Ubiquitin-40S ribosomal protein S27a	1	1	1	1	1	1	1	1	1	1	7.7	7.7	7.7	17.965	156	156	0.0021882	6.4686	7.7	7.7	10955000	7609900	3345500	6	1825900	1268300	557580	2	YYKVDENGKISR		432	2498	True	2568
H0YEN5;P15880;E9PQD7;I3L404;E9PM36;E9PMM9;E9PPT0		H0YEN5	H0YEN5;P15880;E9PQD7;I3L404;E9PM36;E9PMM9	6;6;5;3;3;3;1	6;6;5;3;3;3;1	6;6;5;3;3;3;1	40S ribosomal protein S2	RPS2	23.5206	23.021	21.748	27.3342	26.8283	25.5765	Isoform of P15880, 40S ribosomal protein S2 (Fragment);40S ribosomal protein S2;Isoform of P15880, 40S ribosomal protein S2;Isoform of P15880, 40S ribosomal protein S2 (Fragment);Isoform of P15880, 40S ribosomal protein S2;Isoform of P15880, 40S ribosomal	7	6	6	6	5	4	5	4	5	4	31.8	31.8	31.8	21.154	195	195;293;235;155;209;218;197	0	40.424	26.7	22.6	169200000	119160000	50039000	14	12034000	8511700	3522200	11	CGSVLVR;GCTATLGNFAK;GTGIVSAPVPK;IGKPHTVPCK;SPYQEFTDHLVK;TYSYLTPDLWK		241	281;634;778;919;1961;2247	True;True;True;True;True;True	289;648;792;937;2015;2311
CON__Q497I4;CON__Q92764;C4AM86;Q92764		CON__Q497I4	CON__Q497I4;CON__Q92764;C4AM86;Q92764	6;3;3;3	1;1;1;1	1;1;1;1	Keratin, type I cuticular Ha5	KRT35	23.3697	22.9206	21.4675	28.3674	27.9819	26.2748	;;Isoform of Q92764, Keratin, type I cuticular Ha5;Keratin, type I cuticular Ha5	4	6	1	1	5	1	1	0	1	0	11.9	2.2	2.2	50.529	455	455;425;425;455	0.0061983	6.0845	10.3	1.5	346290000	265090000	81192000	28	10839000	7939500	2899700	7	LAADDFR;LASYLEK;LECEINTYR;LVVQIDNAK;QLVEADINGLRR;TKYETEVSLR	+	187	1157;1183;1205;1391;1680;2135	False;False;False;False;False;True	1184;1210;1236;1423;1727;2194
A0A804HIA8;Q15032-2;Q15032-4;Q15032;Q15032-3;H7C207;H7C1X4;H7BZ47;H7C2F9;H7C0E9;A0A804HI65;B5MCU0;Q9UBL0		A0A804HIA8	A0A804HIA8;Q15032-2;Q15032-4;Q15032;Q15032-3;H7C207	3;3;3;3;3;2;1;1;1;1;1;1;1	3;3;3;3;3;2;1;1;1;1;1;1;1	3;3;3;3;3;2;1;1;1;1;1;1;1	R3H domain-containing protein 1	R3HDM1	18.0599	17.5633	16.2801	22.9668	22.4702	21.187	Isoform of Q15032, R3H domain-containing protein 1;Isoform of Q15032, Isoform 2 of R3H domain-containing protein 1;Isoform of Q15032, Isoform 4 of R3H domain-containing protein 1;R3H domain-containing protein 1;Isoform of Q15032, Isoform 3 of R3H domain-co	13	3	3	3	2	2	2	2	2	2	4	4	4	124.52	1134	1134;971;1044;1099;1100;823;186;194;284;741;847;990;812	0	19.805	2.5	3	8197700	5810300	2387400	30	273260	193680	79579	4	RHPLCCGSGDNTANPER;SIEEREEEYQR;YSEPRPWSSTDSDSSLR		106	1753;1886;2486	True;True;True	1802;1940;2556
P07910;G3V576;P07910-2;G3V2Q1;G3V4C1;B4DY08;G3V4W0;P07910-4;P07910-3;G3V555;G3V575;G3V5V7;G3V2D6;B4DSU6;G3V251;G3V3K6;G3V5X6;G3V4M8;G3V2H6		P07910	P07910;G3V576;P07910-2;G3V2Q1;G3V4C1;B4DY08;G3V4W0;P07910-4;P07910-3;G3V555;G3V575;G3V5V7;G3V2D6;B4DSU6;G3V251;G3V3K6;G3V5X6	4;4;4;4;4;4;4;3;3;3;3;2;2;2;2;2;2;1;1	4;4;4;4;4;4;4;3;3;3;3;2;2;2;2;2;2;1;1	4;4;4;4;4;4;4;3;3;3;3;2;2;2;2;2;2;1;1	Heterogeneous nuclear ribonucleoproteins C1/C2	HNRNPC	20.9458	20.4538	19.1544	25.8049	25.1674	24.3195	Heterogeneous nuclear ribonucleoproteins C1/C2;Isoform of P07910, Heterogeneous nuclear ribonucleoproteins C1/C2;Isoform of P07910, Isoform C1 of Heterogeneous nuclear ribonucleoproteins C1/C2;Isoform of P07910, Heterogeneous nuclear ribonucleoproteins C1/	19	4	4	4	3	3	3	3	3	3	14.7	14.7	14.7	33.67	306	306;231;293;305;292;288;262;250;226;175;187;180;214;147;126;121;117;66;54	0	32.418	9.5	12.4	58619000	37682000	20936000	17	2019800	1436200	583520	6	ASNVTNKTDPR;LKGDDLQAIKK;MIAGQVLDINLAAEPK;MYSYPAR		130	204;1251;1424;1489	True;True;True;True	212;1282;1458;1526
J3KTL2;Q07955;J3KSR8;Q07955-3;Q07955-2;J3QQV5;J3KSW7		J3KTL2	J3KTL2;Q07955;J3KSR8;Q07955-3;Q07955-2	5;5;3;3;3;2;2	5;5;3;3;3;2;2	5;5;3;3;3;2;2	Serine/arginine-rich splicing factor 1	SRSF1	23.538	23.0557	21.7231	27.5208	26.9953	25.809	Isoform of Q07955, Serine/arginine-rich splicing factor 1;Serine/arginine-rich splicing factor 1;Isoform of Q07955, Serine/arginine-rich-splicing factor 1 (Fragment);Isoform of Q07955, Isoform ASF-3 of Serine/arginine-rich splicing factor 1;Isoform of Q079	7	5	5	5	4	4	4	4	4	4	20.2	20.2	20.2	28.329	253	253;248;143;201;292;65;73	0	29.849	19.4	15.8	192570000	133780000	58789000	14	12180000	8718600	3461900	7	EAGDVCYADVYR;FRSHEGETAYIR;IYVGNLPPDIR;SGGGVIRGPAGNNDCR;SHEGETAYIR		267	417;591;1039;1859;1880	True;True;True;True;True	429;605;1063;1911;1934
H0YMV8;C9JLI6;Q71UM5			H0YMV8;C9JLI6;Q71UM5	1;1;1	1;1;1	1;1;1	40S ribosomal protein S27;40S ribosomal protein S27-like	RPS27L	21.8219	21.3732	19.9186	24.1438	23.6951	22.2405	Isoform of Q71UM5, 40S ribosomal protein S27;Isoform of Q71UM5, 40S ribosomal protein S27;40S ribosomal protein S27-like	3	1	1	1	1	1	1	1	1	1	13	13	13	11.345	100	100;97;84	0.0021459	6.3628	13	13	18536000	13581000	4955200	5	3707300	2716200	991040	2	DLLHPSLEEEKKK		145	352	True	361
E7EX17;P23588;P23588-2;F8VX11;F8VP89;F8W0K0;F8VSC7;F8VYE9;F8VRU1		E7EX17	E7EX17;P23588;P23588-2	32;32;29;15;13;10;10;5;3	32;32;29;15;13;10;10;5;3	32;32;29;15;13;10;10;5;3	Eukaryotic translation initiation factor 4B	EIF4B	26.0178	25.5493	24.1671	32.9665	32.1929	31.6978	Isoform of P23588, Eukaryotic translation initiation factor 4B;Eukaryotic translation initiation factor 4B;Isoform of P23588, Isoform 2 of Eukaryotic translation initiation factor 4B	9	32	32	32	28	25	28	25	28	25	52.8	52.8	52.8	69.697	616	616;611;572;360;275;169;227;185;175	0	279.34	48.4	38.8	8392800000	4909500000	3483400000	27	67940000	49102000	18838000	62	AASIFGGAKPVDTAAR;AFGSGYR;ARPATDSFDDYPPR;ARPATDSFDDYPPRR;DDDYRGGGDRYEDR;DDYSRDDYRR;DGYRDGYRDGPR;DSDKTDTDWR;DYDRGYDSR;GDDSFGDKYR;GFGYAEFEDLDSLLSALSLNEESLGNRR;GLNISAVR;GQTGNSSRGPGDGGNRDHWK;IRVDVADQAQDK;KDENKVDGMNAPK;KPEENPASKFSSASK;LPREPSNPER;NRDSDKTDTDWR;QLDEPKLER;RGDDSFGDKYR;SAPEPKKPEENPASK;SILPTAPR;SQSSDTEQQSPTSGGGKVAPAQPSEEGPGRK;STPKEDDSSASTSQSTR;SWSSRDDYSR;SWSSRDDYSRDDYR;VAPAQPSEEGPGR;VAPAQPSEE…		212	18;49;189;190;317;320;330;379;407;636;651;713;747;1006;1059;1117;1313;1584;1671;1745;1812;1892;1972;2023;2037;2038;2257;2258;2273;2353;2354;2441	True;True;True;True;True;True;True;True;True;True;True;True;True;True;True;True;True;True;True;True;True;True;True;True;True;True;True;True;True;True;True;True	19;52;197;198;326;329;339;390;419;650;665;727;761;1029;1084;1143;1344;1627;1718;1794;1862;1946;2026;2078;2092;2093;2321;2322;2337;2419;2420;2421;2510
Q71RC2-7;Q71RC2-5;Q71RC2;Q71RC2-4;Q96J85;X6RLN4;Q71RC2-2;Q71RC2-3;F8W1Z5;Q71RC2-6		Q71RC2-7	Q71RC2-7;Q71RC2-5;Q71RC2;Q71RC2-4;Q96J85;X6RLN4;Q71RC2-2;Q71RC2-3	3;3;3;3;2;2;2;2;1;1	3;3;3;3;2;2;2;2;1;1	3;3;3;3;2;2;2;2;1;1	La-related protein 4	LARP4	17.4806	18.8799	17.4806	23.5627	22.6872	22.4264	Isoform of Q71RC2, Isoform 7 of La-related protein 4;Isoform of Q71RC2, Isoform 5 of La-related protein 4;La-related protein 4;Isoform of Q71RC2, Isoform 4 of La-related protein 4;Isoform of Q71RC2, C-Mpl binding protein;Isoform of Q71RC2, La-related prote	10	3	3	3	2	3	2	3	2	3	11	11	11	49.951	445	445;653;724;730;375;491;605;723;169;653	0	20.106	8.5	11	12390000	6753600	5636700	14	182890	482400	182890	4	HNPTVTGHQEQTYLQK;MLLFVEQVASK;SSGGSEHSTEGSVSLGDGQLNR		483	843;1440;1995	True;True;True	858;1474;2049
CON__ENSEMBL:ENSBTAP00000024146		CON__ENSEMBL:ENSBTAP00000024146	CON__ENSEMBL:ENSBTAP00000024146	10	10	10			19.7392	19.258	17.9213	27.7126	26.8094	26.6088		1	10	10	10	6	8	6	8	6	8	13.5	13.5	13.5	164.34	1477	1477	0	145.56	7.9	10.5	219950000	117610000	102340000	75	875190	626970	248220	21	APSAEVEMTAYVILAHVTAQPAPNPEDLKR;GNSEGNTWLTAFVLK;GSGGTAEHPFTVEEFVLPKFEVQVR;IVLLDESFHPLNELVPLVYVEDPKGNR;KAAQVTIQSSGTFSTK;LLIYAILPDGEVVGDSAR;SLFTDVVAEKDLFHCVSFTLPR;VSESLSLKLPPNVVEESAR;YGAATFTSAR;YRNPSNCYGEESNAVCEK	+	150	160;732;758;1031;1041;1273;1924;2387;2458;2485	True;True;True;True;True;True;True;True;True;True	168;746;772;1055;1065;1304;1978;2454;2527;2555
E9PQI8;O43290			E9PQI8;O43290	1;1	1;1	1;1	U4/U6.U5 tri-snRNP-associated protein 1	SART1	20.1498	19.6777	18.3087	23.1498	22.6777	21.3087	Isoform of O43290, U4/U6.U5 tri-snRNP-associated protein 1;U4/U6.U5 tri-snRNP-associated protein 1	2	1	1	1	1	1	1	1	1	1	11	11	11	17.541	164	164;800	0	9.5132	11	11	9306700	6709200	2597500	8	1163300	838650	324680	2	TSSGDASSLSIEETNKLR		225	2206	True	2268
P62306			P62306	1	1	1	Small nuclear ribonucleoprotein F	SNRPF	21.3777	20.9337	19.461	23.3777	22.9337	21.461	Small nuclear ribonucleoprotein F	1	1	1	1	1	1	1	1	1	1	15.1	15.1	15.1	9.7251	86	86	0	10.576	15.1	15.1	10899000	8011900	2886800	4	2724700	2003000	721690	2	GVEEEEEDGEMRE		418	785	True	799
CON__Q05B55		#VALUE!	CON__Q05B55	8	8	8			28.013	27.6835	25.721	31.8308	31.523	29.4508		1	8	8	8	8	6	8	6	8	6	38.3	38.3	38.3	26.59	240	240	0	323.31	38.3	26.2	3819600000	3085800000	733770000	11	270860000	215560000	55308000	18	DINVKWK;SDAEPSVFLFKPSDEQLK;STYSLSSILTLPSSEYQSHDAYTCEVSHK;TGTVSVVCLVNDFYPK;TGTVSVVCLVNDFYPKDINVK;VDGVTQSSSNFQNSFTDQDSKK;WKVDGVTQSSSNFQNSFTDQDSK;WKVDGVTQSSSNFQNSFTDQDSKK	+	176	342;1817;2028;2102;2103;2268;2434;2435	True;True;True;True;True;True;True;True	351;1867;2083;2161;2162;2332;2502;2503
A0A7P0NMY4;Q60FE5;P21333-2;P21333		A0A7P0NMY4	A0A7P0NMY4;Q60FE5;P21333-2;P21333	3;3;3;3	3;3;3;3	3;3;3;3	Filamin-A	FLNA	17.3288	16.8671	15.4602	23.7883	23.3266	21.9196	Isoform of P21333, Filamin-A;Isoform of P21333, Filamin-A;Isoform of P21333, Isoform 2 of Filamin-A;Filamin-A	4	3	3	3	2	2	2	2	2	2	3	3	3	167.9	1574	1574;2620;2639;2647	0	18.721	2.2	2	14487000	10520000	3967000	88	164620	119540	45079	4	ATCAPQHGAPGPGPADASK;DAPQDFHPDRVK;TGVELGKPTHFTVNAK		96	220;311;2104	True;True;True	228;320;2163
A0A1X7SBZ2;A0A5H1ZRQ2;Q92841-1;Q92841-3;Q92841-2;Q92841;A0A0U1RQJ0		A0A1X7SBZ2	A0A1X7SBZ2;A0A5H1ZRQ2;Q92841-1;Q92841-3;Q92841-2;Q92841	9;9;9;9;9;9;1	6;6;6;6;6;6;1	6;6;6;6;6;6;1	Probable ATP-dependent RNA helicase DDX17	DDX17	22.495	22.0617	20.5482	28.0518	27.6162	26.1115	Isoform of Q92841, RNA helicase;Isoform of Q92841, RNA helicase;Isoform of Q92841, Isoform 2 of Probable ATP-dependent RNA helicase DDX17;Isoform of Q92841, Isoform 4 of Probable ATP-dependent RNA helicase DDX17;Isoform of Q92841, Isoform 3 of Probable ATP	7	9	6	6	9	4	6	3	6	3	15.8	11.2	11.2	80.253	729	729;731;650;652;652;729;56	0	83.21	15.8	7.7	278240000	205740000	72502000	37	5911000	4377700	1533300	16	GVEICIATPGR;LTPYEVDELRR;MLDMGFEPQIR;NFYVEHPEVAR;QTLMWSATWPK;SGKAPILIATDVASR;SSQSSSQQFSGIGR;TTSSANNPNLMYQDECDRR;VLEEANQAINPK		56	786;1376;1438;1507;1714;1861;2005;2225;2321	False;True;False;True;False;True;True;True;True	800;1408;1472;1544;1761;1913;2059;2288;2386
P62913;Q5VVC8;P62913-2		P62913	P62913;Q5VVC8;P62913-2	3;2;2	3;2;2	3;2;2	60S ribosomal protein L11	RPL11	21.2202	20.7909	19.262	24.5421	24.1128	22.5839	60S ribosomal protein L11;Isoform of P62913, 60S ribosomal protein L11;Isoform of P62913, Isoform 2 of 60S ribosomal protein L11	3	3	3	3	2	2	2	2	2	2	20.2	20.2	20.2	20.252	178	178;167;177	0	29.077	12.4	14.6	24429000	18142000	6286800	10	2442900	1814200	628680	4	AQDQGEKENPMR;GAKAEEILEK;VLEQLTGQTPVFSK		430	166;620;2323	True;True;True	174;634;2388
P22735;P22735-2		P22735	P22735;P22735-2	3;2	3;2	3;2	Protein-glutamine gamma-glutamyltransferase K	TGM1	18.2314	17.804	16.2678	24.2456	23.8615	22.1487	Protein-glutamine gamma-glutamyltransferase K;Isoform of P22735, Isoform 2 of Protein-glutamine gamma-glutamyltransferase K	2	3	3	3	3	2	3	2	3	2	3.8	3.8	3.8	89.786	817	817;375	0	20.252	3.8	3.8	19891000	15242000	4649700	47	307740	228840	78902	5	AVETAAAHGSKPNVYANR;IYYGTEAQIGER;KAVETAAAHGSKPNVYANR		361	246;1040;1057	True;True;True	254;1064;1082
A0A0B4J2B5;P01763;A0A0C4DH32;A0A0B4J1X5;A0A0B4J1V1;A0A075B7F0;P01780;P01762;P01782;P01767;A0A0B4J1V6;A0A0B4J1V0;A0A0A0MS15;A0A0B4J1X8;A0A075B6Q5;P0DP04;A0A0J9YY99;P0DP03;A0A4W8ZXM2;P01768;P0DP02;A0A0C4DH42;A0A0C4DH36;A0A075B7F1;S4R3C0;P0DTE1;A0A0B4J1Y9;P01772;P01766		A0A0B4J2B5	A0A0B4J2B5;P01763;A0A0C4DH32;A0A0B4J1X5;A0A0B4J1V1;A0A075B7F0;P01780;P01762;P01782	3;3;3;3;3;3;3;3;3;1;1;1;1;1;1;1;1;1;1;1;1;1;1;1;1;1;1;1;1	3;3;3;3;3;3;3;3;3;1;1;1;1;1;1;1;1;1;1;1;1;1;1;1;1;1;1;1;1	2;2;2;2;2;2;2;2;2;0;0;0;0;0;0;0;0;0;0;0;0;0;0;0;0;0;0;0;0	Ig heavy chain V-III region WEA;Ig heavy chain V-III region JON;Ig heavy chain V-III region TRO;Ig heavy chain V-III region DOB	IGHV3OR16-9;IGHV3-20;IGHV3-74;IGHV3-21;IGHV3OR16-10	24.4417	24.0217	22.4564	27.0185	26.6755	24.7783	Immunoglobulin heavy variable 3/OR16-9 (non-functional) (Fragment);Immunoglobulin heavy variable 3-48;Immunoglobulin heavy variable 3-20;Immunoglobulin heavy variable 3-74;Immunoglobulin heavy variable 3-21;Immunoglobulin heavy variable 3/OR16-10 (non-func	29	3	3	2	3	1	3	1	2	0	11.2	11.2	11.2	10.657	98	98;117;117;117;117;116;117;117;118;116;119;119;119;118;118;118;117;117;101;117;117;116;116;116;116;115;119;117;116	0	27.434	11.2	7.1	135950000	107180000	28775000	5	22787000	17032000	5755000	4	FTISRDNAK;GRFTISR;GRFTISRDNAK		5	606;748;749	True;True;True	620;762;763
A0A087X0X3;P52272-2;P52272;M0R019;M0R2T0;M0R0N3;M0R0Y6;M0QYQ7;M0QZM1;M0QYL3;M0R2I7;M0QY96		A0A087X0X3	A0A087X0X3;P52272-2;P52272;M0R019;M0R2T0	10;10;10;6;5;4;3;3;3;2;2;1	10;10;10;6;5;4;3;3;3;2;2;1	10;10;10;6;5;4;3;3;3;2;2;1	Heterogeneous nuclear ribonucleoprotein M	HNRNPM	21.503	21.0943	19.4838	28.2517	27.5464	26.881	Isoform of P52272, Heterogeneous nuclear ribonucleoprotein M;Isoform of P52272, Isoform 2 of Heterogeneous nuclear ribonucleoprotein M;Heterogeneous nuclear ribonucleoprotein M;Isoform of P52272, Heterogeneous nuclear ribonucleoprotein M (Fragment);Isoform	12	10	10	10	8	8	8	8	8	8	21.8	21.8	21.8	77.569	730	730;691;730;352;357;275;99;219;383;99;214;116	0	141.03	17.1	17.7	319600000	196020000	123590000	47	2972000	2238800	733190	19	AAGVEAAAEVAATEIK;AFITNIPFDVKWQSLKDLVK;FGSGMNMGR;GCGVVKFESPEVAER;GGNRFEPYANPTKR;GIGMGNIGPAGMGMEGIGFGINK;GNFGGSFAGSFGGAGGHAPGVAR;MGANNLER;QGGGGGGGSVPGIER;VGEVTYVELLMDAEGK		16	7;51;570;631;661;693;728;1418;1650;2293	True;True;True;True;True;True;True;True;True;True	7;54;584;645;675;707;742;1452;1697;2357
CON__P12763;P02765;C9JV77		CON__P12763	CON__P12763	9;2;1	9;2;1	9;2;1			24.1678	23.8183	21.9509	29.4249	28.6336	28.1808		3	9	9	9	8	8	8	8	8	8	26.7	26.7	26.7	38.418	359	359;367;368	0	323.31	26.7	24.8	720740000	416460000	304280000	14	18846000	14792000	4053900	17	AQFVPLPVSVSVEFAVAATDCIAK;CDSSPDSAEDVRK;CNLLAEK;EVVDPTKCNLLAEK;GYKHTLNQIDSVK;HTLNQIDSVK;HTLNQIDSVKVWPR;QQTQHAVEGDCDIHVLK;QQTQHAVEGDCDIHVLKQDGQFSVLFTK	+	168	168;274;284;525;794;868;869;1700;1701	True;True;True;True;True;True;True;True;True	176;282;292;539;808;886;887;1747;1748
P61353;K7ELC7;K7EQQ9;K7ERY7		P61353	P61353;K7ELC7	7;6;1;1	7;6;1;1	7;6;1;1	60S ribosomal protein L27	RPL27	24.8385	24.4308	22.8159	30.5153	29.7349	29.2562	60S ribosomal protein L27;Isoform of P61353, 60S ribosomal protein L27 (Fragment)	4	7	7	7	7	6	7	6	7	6	49.3	49.3	49.3	15.798	136	136;144;38;40	0	104.44	49.3	49.3	1534700000	893500000	641190000	6	30000000	22616000	7383600	18	DVFRDPALKR;NIDDGTSDRPYSHALVAGIDRYPR;TVVNKDVFRDPALK;VVLVLAGR;VYNYNHLMPTR;YSVDIPLDK;YSVDIPLDKTVVNK		407	396;1522;2241;2412;2423;2491;2492	True;True;True;True;True;True;True	408;1561;2305;2479;2490;2491;2561;2562
O15234			O15234	1	1	1	Protein CASC3	CASC3	18.7756	18.3363	16.8461	23.5305	23.0912	21.601	Protein CASC3	1	1	1	1	1	1	1	1	1	1	1.7	1.7	1.7	76.277	703	703	0	6.8677	1.7	1.7	12117000	8936300	3180900	27	448780	330970	117810	3	SGETVKHEISYR		289	1853	True	1905
Q08554-2;Q08554		Q08554-2	Q08554-2;Q08554	4;4	4;4	4;4	Desmocollin-1	DSC1	18.7125	18.3058	16.6872	24.9294	24.0638	23.7811	Isoform of Q08554, Isoform 1B of Desmocollin-1;Desmocollin-1	2	4	4	4	4	3	4	3	4	3	6.8	6.8	6.8	93.834	840	840;894	0	37.531	6.8	5	31951000	17536000	14415000	45	429560	324040	105520	8	AASSQTPTMCTTTVTVK;IIDSDEGPECHPPVK;ILQQIPDHPK;VTATDLDEPDTLHTR		450	21;936;968;2399	True;True;True;True	22;23;954;990;2466
Q86SJ6;Q86SJ6-2		Q86SJ6	Q86SJ6;Q86SJ6-2	2;2	2;2	2;2	Desmoglein-4	DSG4	19.4366	19.0366	17.3906	24.6533	24.2802	22.5199	Desmoglein-4;Isoform of Q86SJ6, Isoform 2 of Desmoglein-4	2	2	2	2	2	1	2	1	2	1	2.2	2.2	2.2	113.82	1040	1040;1059	0	16.462	2.2	0.8	26387000	20373000	6014100	35	709590	537760	171830	4	LCATDADEENHLNSK;TGEIQFSR		485	1189;2092	True;True	1217;2150
A0A087WVM4;B7ZM99;Q6UB35			A0A087WVM4;B7ZM99;Q6UB35	1;1;1	1;1;1	1;1;1	Monofunctional C1-tetrahydrofolate synthase, mitochondrial	MTHFD1L	16.8289	16.8289	15.3748	22.8013	22.3524	20.8984	Isoform of Q6UB35, Formate--tetrahydrofolate ligase;Isoform of Q6UB35, Formate--tetrahydrofolate ligase;Monofunctional C1-tetrahydrofolate synthase, mitochondrial	3	1	1	1	1	1	1	1	1	1	1.8	1.8	1.8	99.31	913	913;979;978	0.007619	5.7113	1.8	1.8	7309200	5354700	1954500	46	116410	116410	42488	2	MHGGGPSVTAGVPLKK		10	1423	True	1457
A0A0B4J231;B9A064;P0DOY3;P0DOY2;A0A5H1ZRQ4;P0CG04;P0CF74		A0A0B4J231	A0A0B4J231;B9A064;P0DOY3;P0DOY2;A0A5H1ZRQ4;P0CG04;P0CF74	2;2;1;1;1;1;1	2;2;1;1;1;1;1	2;2;1;1;1;1;1	Immunoglobulin lambda-like polypeptide 5;Ig lambda-1 chain C regions;Ig lambda-6 chain C region	IGLL5;IGLC1;IGLC6	23.5988	23.2078	21.5241	27.6493	27.2561	25.5818	Isoform of B9A064, Immunoglobulin lambda-like polypeptide 5;Immunoglobulin lambda-like polypeptide 5;Immunoglobulin lambda constant 3;Immunoglobulin lambda constant 2;Isoform of P0CG04, Immunoglobulin lambda constant 1 (Fragment);Immunoglobulin lambda cons	7	2	2	2	2	2	2	2	2	2	10.7	10.7	10.7	23.15	215	215;214;106;106;106;106;106	0	16.609	10.7	10.7	210510000	160290000	50220000	13	12704000	9688500	3015800	5	SYSCQVTHEGSTVEK;VTVLGQPK		27	2047;2407	True;True	2103;2474
M0R3C9;Q9UM47			M0R3C9;Q9UM47	1;1	1;1	1;1	Neurogenic locus notch homolog protein 3;Notch 3 extracellular truncation;Notch 3 intracellular domain	NOTCH3	15.6353	15.1469	13.8353	21.25	20.7617	19.4499	Isoform of Q9UM47, Neurogenic locus notch homolog protein 3 (Fragment);Neurogenic locus notch homolog protein 3	2	1	1	1	1	1	1	1	1	1	1	1	1	134.32	1286	1286;2321	0.0022321	6.603	1	1	2493900	1777800	716170	49	50896	36281	14616	2	GVCQSSVVAGTAR		283	783	True	797
A0A3B3ITZ9;Q9Y2W1		A0A3B3ITZ9	A0A3B3ITZ9;Q9Y2W1	11;11	11;11	11;11	Thyroid hormone receptor-associated protein 3	THRAP3	19.6386	19.2691	17.4927	27.1712	26.5554	25.6458	Isoform of Q9Y2W1, Thyroid hormone receptor-associated protein 3;Thyroid hormone receptor-associated protein 3	2	11	11	11	8	7	8	7	8	7	16	16	16	103.52	910	910;955	0	84.62	12.9	10.9	151130000	98624000	52501000	41	816240	631810	184430	16	ASAVSELSPR;DLVHSNKKEQEFR;KHGLAHDEMKSPR;MDSFDEDLARPSGLLAQER;NREEEWDPEYTPK;SGKWEGLVYAPPGKEK;SIFQHIQSAQSQR;SNWQNYR;SPALKSPLQSVVVR;SPPSTGSTYGSSQKEESAASGGAAYTK;SPPSTGSTYGSSQKEESAASGGAAYTKR		70	195;364;1085;1402;1585;1863;1888;1949;1950;1956;1957	True;True;True;True;True;True;True;True;True;True;True	203;375;1110;1435;1628;1915;1942;2003;2004;2010;2011
E7ERS3;Q86VM9		E7ERS3	E7ERS3;Q86VM9	2;2	2;2	2;2	Zinc finger CCCH domain-containing protein 18	ZC3H18	16.9172	16.9172	15.0952	22.736	22.3767	20.5546	Isoform of Q86VM9, Zinc finger CCCH domain-containing protein 18;Zinc finger CCCH domain-containing protein 18	2	2	2	2	1	1	1	1	1	1	3.9	3.9	3.9	108.94	977	977;953	0	10.869	1.8	2	6985800	5445600	1540100	44	123760	123760	35003	1	AGVQSVGEKESLEAAKEK;SFSSSPSPSPTPSPHRPSIR		207	77;1849	True;True	80;1901
O94776;O94776-2;E9PCS8;H0Y4T7;E7EQY4;F6RRE2;E7EV10;E7ESY4;Q13330-2;Q9BTC8-2;Q9BTC8;Q13330-3;Q13330		O94776	O94776;O94776-2	3;2;1;1;1;1;1;1;1;1;1;1;1	3;2;1;1;1;1;1;1;1;1;1;1;1	3;2;1;1;1;1;1;1;1;1;1;1;1	Metastasis-associated protein MTA2	MTA2	17.4545	17.108	15.2269	22.9464	22.5998	20.7188	Metastasis-associated protein MTA2;Isoform of O94776, Isoform 2 of Metastasis-associated protein MTA2	13	3	3	3	2	2	2	2	2	2	7.3	7.3	7.3	75.022	668	668;495;392;511;514;537;590;703;430;515;594;698;715	0	18.834	4.9	5.4	8082400	6356700	1725800	45	179610	141260	38350	5	EFEEESKQPGVSEQQR;GHLSRPEAQSLSPYTTSANR;QPSLHMSAAAASR		300	441;678;1693	True;True;True	453;692;1740
CON__Q3Y5Z3		#VALUE!	CON__Q3Y5Z3	3	3	3			20.2585	22.3243	20.2585	26.3337	26.0247	23.9589		1	3	3	3	2	1	2	1	2	1	11.7	11.7	11.7	26.133	240	240	0	27.174	11.7	4.2	84575000	68269000	16306000	13	1254300	5251400	1254300	3	IFYNQQNHYDGTTGK;QVTVPNVPIR;QVTVPNVPIRFTK	+	186	907;1726;1727	True;True;True	925;1775;1776
K7EP65;K7EKS7;K7ELC4;K7EMH1;K7ERI7;P35268;K7EJT5		K7EP65	K7EP65;K7EKS7;K7ELC4;K7EMH1;K7ERI7;P35268;K7EJT5	2;2;2;2;2;2;1	2;2;2;2;2;2;1	2;2;2;2;2;2;1	60S ribosomal protein L22	RPL22	24.272	24.272	22.3648	26.1979	25.8569	23.9498	Isoform of P35268, 60S ribosomal protein L22 (Fragment);readthrough, Uncharacterized protein;Isoform of P35268, 60S ribosomal protein L22 (Fragment);Isoform of P35268, 60S ribosomal protein L22 (Fragment);Isoform of P35268, 60S ribosomal protein L22;60S ri	7	2	2	2	1	1	1	1	1	1	52.1	52.1	52.1	5.2389	48	48;53;79;89;95;128;47	0	11.765	27.1	25	76976000	60773000	16203000	3	20258000	20258000	5401000	2	AGNLGGGVVTIER;ITVTSEVPFSKR		272	72;1023	True;True	75;1047
CON__P13647;P13647;F8W0C6;H0YI76;H0YIN9;F8VV57;F8VU69		CON__P13647	CON__P13647;P13647	27;27;11;10;8;6;4	15;15;4;5;7;6;4	5;5;0;2;2;2;0	Keratin, type II cytoskeletal 5	KRT5	27.7752	27.5556	24.9512	33.3343	33.1743	30.0823	;Keratin, type II cytoskeletal 5	7	27	15	5	27	14	15	7	5	4	40	25.4	10.8	62.378	590	590;590;178;201;196;132;147	0	323.31	40	22.5	10830000000	9693100000	1136800000	31	229710000	197270000	32439000	49	AQYEEIANR;FASFIDKVR;FLEQQNKVLDTK;GLGVGFGSGGGSSSSVK;ISISTSGGSFR;KLLEGEECR;LALDVEIATYR;LALDVEIATYRK;LLEGEECR;NKYEDEINKR;NLDLDSIIAEVK;NLDLDSIIAEVKAQYEEIANR;QLDSIVGER;QNLEPLFEQYINNLRR;QSSVSFR;SFSTASAITPSVSR;SLYNLGGSKR;SRTEAESWYQTK;SRTEAESWYQTKYEELQQTAGR;TEEREQIKTLNNK;TLNNKFASFIDKVR;TSFTSVSR;TTAENEFVMLK;TTAENEFVMLKK;VSLAGACGVGGYGSR;WTLLQEQGTK;YEELQQTAGR	+	169	184;543;575;709;1010;1108;1167;1168;1263;1533;1537;1538;1672;1688;1709;1850;1943;1988;1989;2081;2149;2200;2210;2211;2391;2439;2449	True;False;False;True;True;False;False;False;False;False;False;True;False;False;True;True;True;True;True;True;False;True;True;True;True;False;True	192;557;589;723;1034;1134;1194;1195;1294;1572;1576;1577;1719;1735;1756;1902;1997;2042;2043;2139;2210;2262;2272;2273;2274;2458;2508;2518
CON__P02533;P02533;CON__Q6IFX2;CON__Q61782		CON__P02533	CON__P02533;P02533	31;31;10;4	16;16;5;2	9;9;2;2	Keratin, type I cytoskeletal 14	KRT14	27.8657	27.6566	24.9758	33.3946	33.1395	30.7687	;Keratin, type I cytoskeletal 14	4	31	16	9	29	14	15	6	8	4	49.4	25.6	18.2	51.621	472	472;472;452;93	0	323.31	47.9	29.7	11292000000	9462300000	1829400000	29	244580000	211580000	32997000	60	ALEEANADLEVK;ALEEANADLEVKIRDWYQR;APSTYGGGLSVSSSR;ASLENSLEETKGR;DAEEWFFTK;DAEEWFFTKTEELNR;DAEEWFFTKTEELNREVATNSELVQSGK;EVATNSELVQSGK;GSCGIGGGIGGGSSR;ILNEMRDQYEK;ILNEMRDQYEKMAEK;IRDWYQR;ISSVLAGGSCR;LAADDFR;LASYLDK;LASYLDKVR;LEQEIATYRR;LLEGEDAHLSSSQFSSGSQSSR;MSVEADINGLRR;QFTSSSSMKGSCGIGGGIGGGSSR;RLLEGEDAHLSSSQFSSGSQSSR;RVLDELTLAR;SEISELR;SEISELRR;TEELNREVATNSELVQSGK;TKVMDVHDGKVVSTHEQVLR;TRLEQEIATYRR…	+	161	116;117;162;203;304;305;306;515;755;963;964;1002;1014;1157;1179;1182;1209;1261;1472;1646;1761;1798;1832;1833;2080;2133;2188;2347;2405;2406;2418	False;False;True;False;True;True;True;True;False;True;True;False;False;False;False;False;False;True;True;False;True;False;True;True;True;True;False;True;False;False;True	120;121;170;211;313;314;315;528;769;982;983;984;1025;1038;1184;1206;1209;1240;1292;1508;1693;1810;1848;1883;1884;2138;2192;2250;2412;2472;2473;2485
Q5QNW6;U3KQK0;P06899;P23527;P33778;P57053;P58876;P62807;Q16778;O60814;Q8N257;Q93079;Q99877;Q99879;Q99880;Q5QNW6-2;Q96A08;A0A2R8Y619		Q5QNW6	Q5QNW6;U3KQK0;P06899;P23527;P33778;P57053;P58876;P62807;Q16778;O60814;Q8N257;Q93079;Q99877;Q99879;Q99880;Q5QNW6-2;Q96A08;A0A2R8Y619	2;2;2;2;2;2;2;2;2;2;2;2;2;2;2;2;1;1	2;2;2;2;2;2;2;2;2;2;2;2;2;2;2;2;1;1	2;2;2;2;2;2;2;2;2;2;2;2;2;2;2;2;1;1	Histone H2B type 2-F;Histone H2B;Histone H2B type 1-J;Histone H2B type 1-O;Histone H2B type 1-B;Histone H2B type F-S;Histone H2B type 1-D;Histone H2B type 1-C/E/F/G/I;Histone H2B type 2-E;Histone H2B type 1-K;Histone H2B type 3-B;Histone H2B type 1-H;Histone H2B type 1-N;Histone H2B type 1-M;Histone H2B type 1-L;Histone H2B type 1-A	HIST2H2BF;HIST1H2BN;HIST1H2BJ;HIST1H2BO;HIST1H2BB;H2BFS;HIST1H2BD;HIST1H2BC;HIST2H2BE;HIST1H2BK;HIST3H2BB;HIST1H2BH;HIST1H2BM;HIST1H2BL;HIST1H2BA	21.7047	21.3646	19.4532	24.512	24.172	22.2606	Histone H2B type 2-F;Isoform of Q99877, Histone H2B;Histone H2B type 1-J;Histone H2B type 1-O;Histone H2B type 1-B;Histone H2B type F-S;Histone H2B type 1-D;Histone H2B type 1-C/E/F/G/I;Histone H2B type 2-E;Histone H2B type 1-K;Histone H2B type 3-B;Histone	18	2	2	2	2	2	2	2	2	2	19	19	19	13.92	126	126;166;126;126;126;126;126;126;126;126;126;126;126;126;126;134;127;122	0	59.847	19	19	23925000	18901000	5024600	7	3417900	2700100	717810	6	AMGIMNSFVNDIFER;LLLPGELAK		295	144;1279	True;True	149;1310
P07355-2;H0YMM1;P07355;H0YN42;H0YMW4;H0YMU9;H0YMD0;H0YNB8;H0YKS4;A0A7I2V4P4;H0YM50;H0YL33;H0YNP5;H0YLE2;H0YKX9;H0YMT9;H0YLV6;H0YKZ7;H0YKL9;H0YKV8;H0YNA0;A6NMY6;H0YN28;H0YMD9		P07355-2	P07355-2;H0YMM1;P07355;H0YN42;H0YMW4;H0YMU9;H0YMD0;H0YNB8;H0YKS4;A0A7I2V4P4;H0YM50;H0YL33;H0YNP5;H0YLE2;H0YKX9;H0YMT9;H0YLV6;H0YKZ7;H0YKL9;H0YKV8;H0YNA0;A6NMY6;H0YN28	4;4;4;4;4;4;4;4;4;4;3;2;2;2;2;2;2;2;2;2;2;2;2;1	4;4;4;4;4;4;4;4;4;4;3;2;2;2;2;2;2;2;2;2;2;2;2;1	4;4;4;4;4;4;4;4;4;4;3;2;2;2;2;2;2;2;2;2;2;2;2;1	Annexin A2;Annexin;Putative annexin A2-like protein	ANXA2;ANXA2P2	20.9043	20.5651	18.6496	25.6853	25.3939	23.2345	Isoform of P07355, Isoform 2 of Annexin A2;Isoform of P07355, Annexin (Fragment);Annexin A2;Isoform of P07355, Annexin (Fragment);Isoform of P07355, Annexin;Isoform of P07355, Annexin;Isoform of P07355, Annexin (Fragment);Isoform of P07355, Annexin;Isoform	24	4	4	4	3	3	3	3	3	3	13.7	13.7	13.7	40.411	357	357;149;339;256;367;230;227;189;176;155;248;222;175;45;134;133;132;119;110;81;79;339;139;65	0	34.542	9.8	9.2	53958000	44089000	9869200	24	1962600	1551400	411220	7	GLGTDEDSLIEIICSR;GVDEVTIVNILTNR;QDIAFAYQR;TNQELQEINR		90	708;784;1639;2160	True;True;True;True	722;798;1686;2222
CON__Q9NSB2;CON__Q6ISB0;Q9NSB2;CON__Q3KNV1;CON__P08729;P08729		CON__Q9NSB2	CON__Q9NSB2;CON__Q6ISB0;Q9NSB2;CON__Q3KNV1;CON__P08729;P08729	6;6;6;3;3;3	1;1;1;0;0;0	1;1;1;0;0;0	Keratin, type II cuticular Hb4;Keratin, type II cytoskeletal 7	KRT84;KRT7	24.6475	24.4121	21.9159	30.6264	30.4891	27.1637	;;Keratin, type II cuticular Hb4;;;Keratin, type II cytoskeletal 7	6	6	1	1	6	1	1	0	1	0	9.5	3.2	3.2	64.895	600	600;600;600;469;469;469	0.0022075	6.494	9.5	1.5	1657500000	1507100000	150350000	38	26281000	22324000	3956700	10	FASFIDKVR;FLEQQNKLLETK;LGLDIEIATYR;LGLDIEIATYRR;TLNNKFASFIDKVR;VGGVGVPAAPSITAVTVNK	+	189	543;574;1221;1222;2149;2295	False;False;False;False;False;True	557;588;1252;1253;2210;2359
M0QXC3;M0R2Z3;M0R303;M0R2D2;M0R1Y4;M0R003;Q3ZCQ8;Q3ZCQ8-2			M0QXC3;M0R2Z3;M0R303;M0R2D2;M0R1Y4;M0R003;Q3ZCQ8;Q3ZCQ8-2	1;1;1;1;1;1;1;1	1;1;1;1;1;1;1;1	1;1;1;1;1;1;1;1	Mitochondrial import inner membrane translocase subunit TIM50	TIMM50	20.5435	20.2384	18.152	22.1284	21.8234	19.737	Isoform of Q3ZCQ8, Mitochondrial import inner membrane translocase subunit TIM50 (Fragment);Isoform of Q3ZCQ8, Mitochondrial import inner membrane translocase subunit TIM50 (Fragment);Isoform of Q3ZCQ8, Mitochondrial import inner membrane translocase subun	8	1	1	1	1	1	1	1	1	1	10.8	10.8	10.8	11.529	111	111;116;117;141;256;257;353;456	0.0041841	6.171	10.8	10.8	4584800	3711000	873820	3	1528300	1237000	291270	2	RAPDQAAEIGSR		275	1734	True	1783
CON__P34955		#VALUE!	CON__P34955	2	2	2			17.7556	19.8578	17.7556	25.5746	24.2501	24.8393		1	2	2	2	1	2	1	2	1	2	7.5	7.5	7.5	46.103	416	416	0	17.273	5.5	7.5	49972000	19953000	30018000	21	221290	950160	221290	3	AALTIDEK;SVLGDVGITEVFSDRADLSGITK	+	171	14;2031	True;True	14;2086
CON__Q5D862;Q5D862		CON__Q5D862	CON__Q5D862;Q5D862	8;8	8;8	8;8	Filaggrin-2	FLG2	15.7887	17.6758	15.7887	24.8735	24.4998	22.7421	;Filaggrin-2	2	8	8	8	5	4	5	4	5	4	8.2	8.2	8.2	248.07	2391	2391;2391	0	88.245	6.3	3.9	30738000	23723000	7015300	74	56609	209380	56609	12	FSNSSSSNEFSK;GGQGHGCVSGGQPSGCGQPESNPCSQSYSQR;HGSYGPAEYDYGHTGYGPSGGSR;HQEEESETEEDEEDTPGHK;KGHGGLSCGLETSGHESNSTQSR;SGQSSYGQHSSGSSQSSGYGQHGSR;SHISPSRESGEEYESGSGSNSWER;YTKQDGECGTLSK	+	188	599;663;823;852;1080;1869;1881;2494	True;True;True;True;True;True;True;True	613;677;837;867;1105;1922;1935;2564
P23246;P23246-2;H0Y9K7		P23246	P23246;P23246-2	7;5;3	7;5;3	7;5;3	Splicing factor, proline- and glutamine-rich	SFPQ	19.9392	19.6074	17.6559	25.5314	25.0609	23.6861	Splicing factor, proline- and glutamine-rich;Isoform of P23246, Isoform Short of Splicing factor, proline- and glutamine-rich	3	7	7	7	7	4	7	4	7	4	10.9	10.9	10.9	76.149	707	707;669;223	0	58.772	10.9	7.2	48498000	35001000	13497000	30	1005300	798760	206520	10	FAQHGTFEYEYSQR;FATHAAALSVR;FGQGGAGPVGGQGPR;GMGPGTPAGYGR;RMEELHNQEMQK;RMEELHNQEMQKR;SPPPGMGLNQNR		362	542;546;568;724;1767;1768;1955	True;True;True;True;True;True;True	556;560;582;738;1816;1817;2009
Q8IWI9-3;Q8IWI9;H3BP52;A0A8C8P5L8;A0A8C8NNX8		Q8IWI9-3	Q8IWI9-3;Q8IWI9;H3BP52;A0A8C8P5L8	4;4;2;2;1	4;4;2;2;1	4;4;2;2;1	MAX gene-associated protein	MGA	16.3368	16.0239	13.9785	23.6761	23.3907	21.1977	Isoform of Q8IWI9, Isoform 2 of MAX gene-associated protein;MAX gene-associated protein;Isoform of Q8IWI9, MAX gene-associated protein (Fragment);Isoform of Q8IWI9, MAX gene-associated protein (Fragment)	5	4	4	4	4	1	4	1	4	1	2.2	2.2	2.2	315.22	2856	2856;3065;1097;2574;1021	0	25.469	2.2	0.6	13403000	10998000	2405100	149	82771	66629	16142	3	HNKVDNPEADHLSSK;TGLENSNSTDTLWRPMPK;VANPSSDADGQSLK;VVNANQNASPNVPGKR		492	842;2097;2253;2413	True;True;True;True	857;2155;2317;2480
Q5VTE0;P68104;A0A7I2V3H3;A0A7I2V5N4;A0A7I2V659;A0A087WVQ9;A0A087WV01;A0A2U3TZH3;Q05639;Q5JR01;A0A2R8Y660;A0A2R8Y488;A6PW80;A0A2R8YDN5		Q5VTE0	Q5VTE0;P68104;A0A7I2V3H3;A0A7I2V5N4;A0A7I2V659;A0A087WVQ9;A0A087WV01	8;8;7;7;7;7;4;3;3;2;2;2;1;1	8;8;7;7;7;7;4;3;3;2;2;2;1;1	8;8;7;7;7;7;4;3;3;2;2;2;1;1	Putative elongation factor 1-alpha-like 3;Elongation factor 1-alpha 1;Elongation factor 1-alpha	EEF1A1P5;EEF1A1	19.3887	19.0785	17.0186	29.9775	29.2051	28.707	Putative elongation factor 1-alpha-like 3;Elongation factor 1-alpha 1;Isoform of P68104, Elongation factor 1-alpha;Isoform of P68104, Elongation factor 1-alpha;Isoform of P68104, Elongation factor 1-alpha;Isoform of P68104, Elongation factor 1-alpha;Isofor	14	8	8	8	7	6	7	6	7	6	26	26	26	50.184	462	462;462;376;433;459;459;426;496;463;145;152;173;106;106	0	190.37	25.8	23.6	1057100000	618890000	438210000	21	686400	553620	132770	19	EVSTYIKK;IGGIGTVPVGR;IGGIGTVPVGRVETGVLKPGMVVTFAPVNVTTEVK;NMITGTSQADCAVLIVAAGVGEFEAGISK;SGDAAIVDMVPGKPMCVESFSDYPPLGR;TIEKFEKEAAEMGK;VETGVLKPGMVVTFAPVNVTTEVK;YEEIVKEVSTYIK		434	524;916;917;1567;1851;2116;2282;2447	True;True;True;True;True;True;True;True	538;934;935;1607;1903;2175;2346;2516
CON__P02538;P02538;O95678;CON__O95678;CON__P07744;CON__Q5XKE5;Q5XKE5;CON__Q8VED5;Q86Y46;F8VUG2;Q7RTS7;P05787;CON__Q7RTS7;P05787-2;CON__Q32MB2;F8W1U3;F8W1S1;CON__P05787;H0YID6;CON__Q6IME9;P12036;CON__Q9DCV7;H0YIC5;CON__Q14CN4-1;Q14CN4-2;Q14CN4-3;Q14CN4;P12036-2;CON__P19013;P19013;Q3SY84;Q86Y46-2;F8VP67;CON__Q3SY84;CON__REFSEQ:XP_932229;CON__H-INV:HIT000016045		CON__P02538	CON__P02538;P02538	34;34;12;12;7;6;6;6;3;3;3;3;3;3;3;3;3;3;2;2;2;2;2;2;2;2;2;2;1;1;1;1;1;1;1;1	2;2;1;1;1;1;1;1;0;0;0;0;0;0;0;0;0;0;0;0;0;0;0;0;0;0;0;0;0;0;0;0;0;0;0;0	1;1;0;0;0;0;0;0;0;0;0;0;0;0;0;0;0;0;0;0;0;0;0;0;0;0;0;0;0;0;0;0;0;0;0;0	Keratin, type II cytoskeletal 6A	KRT6A	27.9073	27.7389	24.7249	33.5258	33.3961	29.9854	;Keratin, type II cytoskeletal 6A	36	34	2	1	34	12	2	0	1	0	56.6	3.9	1.8	60.044	564	564;564;551;551;525;535;535;531;540;273;529;483;529;511;540;289;543;483;119;520;1026;457;285;511;510;469;511;963;594;520;523;381;113;523;345;99	0	13.224	56.6	19.9	12367000000	11304000000	1062900000	30	251730000	224000000	27729000	52	AEAESWYQTKYEELQVTAGR;AEEREQIKTLNNK;AIGGGLSSVGGGSSTIK;AIGGGLSSVGGGSSTIKYTTTSSSSR;ALYDAELSQMQTHISDTSVVLSMDNNR;AQYEEIAQR;ASTSTTIR;DVDAAYMNKVELQAK;DVDAAYMNKVELQAKADTLTDEINFLR;FASFIDKVR;FLEQQNKVLETK;GSGGLGGACGGAGFGSR;KLLEGEECR;LALDVEIATYR;LALDVEIATYRK;LLEGEECR;LRSEIDHVKK;NKYEDEINKR;NLDLDSIIAEVK;NLDLDSIIAEVKAQYEEIAQR;NTKQEIAEINR;QEIAEINR;QLDSIVGER;QNLEPLFEQYINNLRR;RISIGGGSCAISGGYGSR;SGFSSVSVSR;SLYGLGGS…	+	162	40;41;93;94;140;185;212;392;393;543;576;757;1108;1167;1168;1263;1334;1533;1537;1539;1599;1641;1672;1688;1755;1855;1942;1978;1979;1985;2052;2053;2149;2439	False;False;False;False;False;False;False;False;False;False;True;False;False;False;False;False;False;False;False;False;False;False;False;False;False;True;False;False;False;False;False;False;False;False	42;43;96;97;145;193;220;403;404;557;590;771;1134;1194;1195;1294;1366;1572;1576;1578;1642;1688;1719;1735;1804;1907;1996;2032;2033;2039;2108;2109;2210;2508
CON__P04259		#VALUE!	CON__P04259	33	1	0			27.896	27.7293	24.6996	33.4561	33.3216	29.9657		1	33	1	0	33	13	1	1	0	0	55	3	0	59.998	564	564	0.0022026	6.473	55	21.6	11784000000	10735000000	1048500000	30	249760000	222510000	27248000	52	AEAESWYQTKYEELQVTAGR;AEEREQIKTLNNK;ALYDAELSQMQTHISDTSVVLSMDNNR;AQYEEIAQR;ASTSTTIR;ATGGGLSSVGGGSSTIK;DVDAAYMNKVELQAK;DVDAAYMNKVELQAKADTLTDEINFLR;FASFIDKVR;FLEQQNKVLDTK;GSGGLGGACGGAGFGSR;KLLEGEECR;LALDVEIATYR;LALDVEIATYRK;LLEGEECR;LRSEIDHVKK;NKYEDEINKR;NLDLDSIIAEVK;NLDLDSIIAEVKAQYEEIAQR;NTKQEIAEINR;QEIAEINR;QLDSIVGER;QNLEPLFEQYINNLRR;RISIGGGSCAISGGYGSR;SGFSSISVSR;SLYGLGGSKR;SRAEAESWYQTK;SRAEAESWYQT…	+	165	40;41;140;185;212;225;392;393;543;575;757;1108;1167;1168;1263;1334;1533;1537;1539;1599;1641;1672;1688;1755;1854;1942;1978;1979;1985;2052;2053;2149;2439	False;False;False;False;False;True;False;False;False;False;False;False;False;False;False;False;False;False;False;False;False;False;False;False;False;False;False;False;False;False;False;False;False	42;43;145;193;220;233;403;404;557;589;771;1134;1194;1195;1294;1366;1572;1576;1578;1642;1688;1719;1735;1804;1906;1996;2032;2033;2039;2108;2109;2210;2508
CON__P48668;P48668		CON__P48668	CON__P48668;P48668	34;34	33;33	0;0	Keratin, type II cytoskeletal 6C	KRT6C	27.9634	27.7994	24.7457	33.505	33.3718	30.0017	;Keratin, type II cytoskeletal 6C	2	34	33	0	34	13	33	13	0	0	56.6	54.8	0	60.024	564	564;564	0	323.31	56.6	21.6	12190000000	11115000000	1075000000	30	261720000	233590000	28131000	53	AEAESWYQTKYEELQVTAGR;AEEREQIKTLNNK;AIGGGLSSVGGGSSTIK;AIGGGLSSVGGGSSTIKYTTTSSSSR;ALYDAELSQMQTHISDTSVVLSMDNNR;AQYEEIAQR;ASTSTTIR;DVDAAYMNKVELQAK;DVDAAYMNKVELQAKADTLTDEINFLR;FASFIDKVR;FLEQQNKVLDTK;GSGGLGGACGGAGFGSR;KLLEGEECR;LALDVEIATYR;LALDVEIATYRK;LLEGEECR;LRSEIDHVKK;NKYEDEINKR;NLDLDSIIAEVK;NLDLDSIIAEVKAQYEEIAQR;NTKQEIAEINR;QEIAEINR;QLDSIVGER;QNLEPLFEQYINNLRR;RISIGGGSCAISGGYGSR;SGFSSISVSR;SLYGLGGS…	+	173	40;41;93;94;140;185;212;392;393;543;575;757;1108;1167;1168;1263;1334;1533;1537;1539;1599;1641;1672;1688;1755;1854;1942;1978;1979;1985;2052;2053;2149;2439	True;True;True;True;True;True;True;True;True;True;True;True;True;True;True;True;True;False;True;True;True;True;True;True;True;True;True;True;True;True;True;True;True;True	42;43;96;97;145;193;220;403;404;557;589;771;1134;1194;1195;1294;1366;1572;1576;1578;1642;1688;1719;1735;1804;1906;1996;2032;2033;2039;2108;2109;2210;2508
H3BTN5;A0A804F6T5;A0A804F729;P14618-2;P14618;B4DNK4;P14618-3;H3BQ34;H3BT25;H3BUW1;H3BTJ2;H3BU13		H3BTN5	H3BTN5;A0A804F6T5;A0A804F729;P14618-2;P14618;B4DNK4;P14618-3;H3BQ34	7;7;7;7;7;5;5;4;3;3;3;1	7;7;7;7;7;5;5;4;3;3;3;1	7;7;7;7;7;5;5;4;3;3;3;1	Pyruvate kinase;Pyruvate kinase PKM	PKM	21.773	21.4712	19.3678	27.6321	27.0778	25.9839	Isoform of P14618, Pyruvate kinase (Fragment);Isoform of P14618, Pyruvate kinase;Isoform of P14618, Pyruvate kinase;Isoform of P14618, Isoform M1 of Pyruvate kinase PKM;Pyruvate kinase PKM;Isoform of P14618, Pyruvate kinase;Isoform of P14618, Isoform 3 of	12	7	7	7	6	4	6	4	6	4	24.3	24.3	24.3	53.045	485	485;566;605;531;531;457;516;281;151;162;168;82	0	213.18	21	16.3	208020000	141650000	66365000	31	3583700	2907200	676510	15	AEGSDVANAVLDGADCIMLSGETAKGDYPLEAVR;APIIAVTR;FGVEQDVDMVFASFIR;LNFSHGTHEYHAETIK;NTGIICTIGPASR;RFDEILEASDGIMVAR;TGLIKGSGTAEVELK		104	42;156;571;1299;1598;1738;2098	True;True;True;True;True;True;True	44;45;163;585;1330;1641;1787;2156
P15259;P18669;Q8N0Y7		P15259	P15259;P18669;Q8N0Y7	2;2;1	2;2;1	2;2;1	Phosphoglycerate mutase 2;Phosphoglycerate mutase 1;Probable phosphoglycerate mutase 4	PGAM2;PGAM1;PGAM4	20.8382	20.5683	18.2869	24.6455	24.3756	22.0942	Phosphoglycerate mutase 2;Phosphoglycerate mutase 1;Probable phosphoglycerate mutase 4	3	2	2	2	2	2	2	2	2	2	10.7	10.7	10.7	28.766	253	253;254;254	0	14.736	10.7	10.7	26244000	21767000	4477400	14	1874600	1554800	319820	4	HYGGLTGLNKAETAAK;VLIAAHGNSLR		345	881;2328	True;True	899;2393
J3KTA4;P17844;A0A7I2V507;A0A7I2V2S0;P17844-2;A0A0G2JLI4;A0A7I2V5F5;J3QRQ7;J3QSF1;J3KRZ1;J3KTQ4;J3QR02;J3QRN5;J3QLG9;J3QR62;X6RLV5		J3KTA4	J3KTA4;P17844;A0A7I2V507;A0A7I2V2S0;P17844-2;A0A0G2JLI4;A0A7I2V5F5	13;13;12;12;10;9;8;6;5;5;4;3;2;1;1;1	12;12;11;11;9;8;7;6;4;4;4;3;2;1;1;1	10;10;9;9;7;6;5;6;2;2;4;3;2;1;1;1	Probable ATP-dependent RNA helicase DDX5	DDX5	22.7466	22.5001	20.0759	28.3287	27.771	26.6878	Isoform of P17844, Probable ATP-dependent RNA helicase DDX5;Probable ATP-dependent RNA helicase DDX5;Isoform of P17844, RNA helicase;Isoform of P17844, RNA helicase;Isoform of P17844, Isoform 2 of Probable ATP-dependent RNA helicase DDX5;Isoform of P17844,	16	13	12	10	9	7	8	7	6	6	29	29	25.4	69.086	614	614;614;406;416;535;509;347;212;153;166;181;99;65;46;52;96	0	82.167	17.9	19.7	337130000	229030000	108100000	32	7037200	5931900	1105200	15	GHNCPKPVLNFYEANFPANVMDVIAR;GVEICIATPGR;HGKAPILIATDVASR;LIDFLECGK;LLQLVEDR;MLDMGFEPQIR;NFYQEHPDLARR;QNFTEPTAIQAQGWPVALSGLDMVGVAQTGSGK;QTLMWSATWPK;RTAQEVETYRR;RTTYLVLDEADRMLDMGFEPQIR;TAQEVETYRR;TLSYLLPAIVHINHQPFLER		266	679;786;815;1236;1285;1438;1506;1686;1714;1789;1795;2058;2151	True;True;True;True;True;False;True;True;True;True;True;True;True	693;800;829;1267;1316;1472;1543;1733;1761;1838;1845;2114;2212
F8VS27			F8VS27	1	1	1	Elongation factor Ts, mitochondrial	TSFM	18.6087	18.3172	16.1582	22.416	22.1245	19.9655	Isoform of P43897, Elongation factor Ts, mitochondrial	1	1	1	1	1	1	1	1	1	1	4.8	4.8	4.8	25.055	230	230	0.0076336	5.7378	4.8	4.8	5596200	4572400	1023800	14	399730	326600	73132	2	MGGSNPCLMIR		231	1419	True	1453
CON__P08779;P08779;K7ENW6;CON__Q9Z2K1;CON__Q3ZAW8;CON__A2A4G1;CON__P19012;P19012;CON__P19001;K7ENV3;CON__Q9D312;C9JTG5;A8MT21;P19012-2		CON__P08779	CON__P08779;P08779	42;42;16;13;13;6;5;5;4;3;2;1;1;1	42;42;16;13;13;6;5;5;4;3;2;1;1;1	27;27;15;7;7;0;0;0;0;0;0;0;0;0	Keratin, type I cytoskeletal 16	KRT16	28.4673	28.3328	24.9769	34.0545	33.9066	30.6949	;Keratin, type I cytoskeletal 16	14	42	42	27	40	14	40	14	26	6	75.3	75.3	53.1	51.267	473	473;473;162;469;474;456;456;456;403;48;431;220;291;251	0	323.31	75.3	32.1	17841000000	16103000000	1738200000	29	371110000	338080000	33022000	78	ALEEANADLEVK;ALEEANADLEVKIRDWYQR;APSTYGGGLSVSSR;ASLENSLEETKGR;DAETWFLSKTEELNK;DAETWFLSKTEELNKEVASNSELVQSSR;DQYEQMAEK;DQYEQMAEKNRR;EVASNSELVQSSR;EVFTSSSSSSSR;GQTGGDVNVEMDAAPGVDLSR;GSCGIGGGIGGGSSR;IIAATIENAQPILQIDNAR;ILNEMRDQYEQMAEK;IRDWYQR;ISSVLAGGSCR;KNHEEEMLALR;LAADDFR;LAADDFRTKYEHELALR;LASYLDK;LASYLDKVR;LEQEIATYRR;NHEEEMLALR;NHEEEMLALRGQTGGDVNVEMDAAPGVDLSR;QFTSSSSMKGSCGIGGGIGGGSSR;QRPSEIKDYSPYF…	+	167	116;117;161;203;307;308;373;374;514;519;746;755;932;965;1002;1014;1112;1157;1158;1179;1182;1209;1516;1517;1646;1702;1716;1718;1719;1760;1798;1800;1845;1846;2074;2075;2079;2134;2188;2338;2405;2406	True;True;True;True;True;True;True;True;True;True;True;True;True;True;True;True;True;True;True;True;True;True;True;True;True;True;True;True;True;True;True;True;True;True;True;True;True;True;True;True;True;True	120;121;169;211;316;317;384;385;527;533;760;769;950;985;986;987;1025;1038;1138;1184;1185;1206;1209;1240;1553;1554;1555;1693;1749;1763;1765;1766;1809;1848;1850;1897;1898;2130;2131;2132;2133;2137;2193;2250;2403;2472;2473
A0A0J9YX35		A0A0J9YX35	A0A0J9YX35	2	1	1			25.4279	25.2659	22.1934	28.0129	27.8508	24.7783	Immunoglobulin heavy variable 3-64D	1	2	1	1	2	2	1	1	1	1	15.4	9.4	9.4	12.822	117	117	0	22.052	15.4	15.4	270850000	242070000	28775000	6	45141000	40345000	4795900	4	GRFTISR;NTLYLQMSSLR		39	748;1601	False;True	762;1644
P49411		P49411	P49411	8	8	8	Elongation factor Tu, mitochondrial	TUFM	19.4691	19.2399	16.7021	27.5395	26.7754	26.2573	Elongation factor Tu, mitochondrial	1	8	8	8	7	7	7	7	7	7	23.2	23.2	23.2	49.541	452	452	0	65.339	19.9	21	195080000	114870000	80210000	30	725760	619140	106620	14	DLEKPFLLPVEAVYSVPGR;EHLLLAR;GITINAAHVEYSTAAR;GLVMVKPGSIKPHQK;GTVVTGTLER;HYAHTDCPGHADYVK;KGDECELLGHSK;TVVTGIEMFHK		392	347;454;700;720;781;879;1076;2242	True;True;True;True;True;True;True;True	356;466;714;734;795;897;1101;2306
CON__Q15323;CON__Q9UE12;Q15323		CON__Q15323	CON__Q15323;CON__Q9UE12;Q15323	16;16;16	2;2;2	1;1;1	Keratin, type I cuticular Ha1	KRT31	24.8973	24.7454	21.5744	30.8324	30.7632	26.4167	;;Keratin, type I cuticular Ha1	3	16	2	1	15	2	2	0	1	0	41.3	7.2	3.6	47.232	416	416;416;416	0	101.03	39.7	4.6	1912000000	1822400000	89580000	26	31249000	28126000	3122800	20	ETMQFLNDR;ETMQFLNDRLASYLEKVR;EVEQWFTTQTEELNK;LAADDFR;LASYLEK;LECEINTYR;LNVEVDAAPTVDLNR;LVVQIDNAK;PYNFCLPSLSCR;QVVSSSEQLQSYQAEIIELRR;SQQQEPLLCPSYQSYFK;SQYEALVETNR;SQYEALVETNRR;TIEELQQK;TVNALEIELQAQHNLR;TVNALEIELQAQHNLRDSLENTLTESEAR	+	179	507;508;518;1157;1183;1205;1308;1391;1630;1728;1971;1973;1974;2115;2235;2236	False;False;True;False;False;False;True;False;False;False;False;False;False;False;False;False	520;521;532;1184;1210;1236;1339;1423;1675;1777;2025;2027;2028;2174;2299;2300
Q12906-5;Q12906-4;Q12906-2;Q12906-6;Q12906-3;Q12906;Q12906-7;Q96SI9-2;Q96SI9;K7ERM6;K7ENK6;K7EM82;K7EJ09;K7ER69;K7EKJ9		Q12906-5;Q12906-4;Q12906-2;Q12906-6;Q12906-3;Q12906;Q12906-7;Q96SI9-2;Q96SI9;K7ERM6;K7ENK6;K7EM82;K7EJ09;K7ER69;K7EKJ9	Q12906-5;Q12906-4;Q12906-2;Q12906-6;Q12906-3;Q12906;Q12906-7;Q96SI9-2;Q96SI9	4;4;4;4;4;4;4;2;2;1;1;1;1;1;1	4;4;4;4;4;4;4;2;2;1;1;1;1;1;1	4;4;4;4;4;4;4;2;2;1;1;1;1;1;1	Interleukin enhancer-binding factor 3;Spermatid perinuclear RNA-binding protein	ILF3;STRBP	18.2011	17.9935	15.3014	24.4638	24.3756	20.3888	Isoform of Q12906, Isoform 5 of Interleukin enhancer-binding factor 3;Isoform of Q12906, Isoform 4 of Interleukin enhancer-binding factor 3;Isoform of Q12906, Isoform 2 of Interleukin enhancer-binding factor 3;Isoform of Q12906, Isoform 6 of Interleukin en	15	4	4	4	3	1	3	1	3	1	5.9	5.9	5.9	74.606	690	690;698;702;706;764;894;898;658;672;77;79;99;122;161;254	0	22.695	5.9	2	23139000	21766000	1372900	34	301350	260960	40381	3	EDITQSAQHALR;GLKYELISETGGSHDKR;IFVNDDRHVMAK;YELISETGGSHDKR		451	433;711;906;2451	True;True;True;True	445;725;924;2520
P53985;Q5T8R3;Q5T8R5;P53985-2		P53985	P53985;Q5T8R3;Q5T8R5;P53985-2	4;2;2;2	4;2;2;2	4;2;2;2	Monocarboxylate transporter 1	SLC16A1	20.9993	20.8052	18.009	26.403	25.7144	25.0053	Monocarboxylate transporter 1;Isoform of P53985, Monocarboxylate transporter 1 (Fragment);Isoform of P53985, Monocarboxylate transporter 1 (Fragment);Isoform of P53985, Isoform 2 of Monocarboxylate transporter 1	4	4	4	4	4	3	4	3	4	3	11.4	11.4	11.4	53.944	500	500;296;456;430	0	25.841	11.4	7.2	88734000	55055000	33679000	14	2096100	1832300	263790	7	AAESPDQKDTDGGPKEEESPV;DLHDANTDLIGRHPK;ESKEEETSIDVAGKPNEVTK;KDLHDANTDLIGRHPK		397	6;351;502;1060	True;True;True;True	6;360;515;1085
Q8N1F7-2;Q8N1F7;H3BVG0;H3BMX0;H3BP95;H3BM93;H3BPA9		Q8N1F7-2	Q8N1F7-2;Q8N1F7;H3BVG0	3;3;2;1;1;1;1	3;3;2;1;1;1;1	3;3;2;1;1;1;1	Nuclear pore complex protein Nup93	NUP93	15.0206	17.8381	15.0206	25.0195	23.2975	24.4984	Isoform of Q8N1F7, Isoform 2 of Nuclear pore complex protein Nup93;Nuclear pore complex protein Nup93;Isoform of Q8N1F7, Nuclear pore complex protein Nup93	7	3	3	3	2	2	2	2	2	2	8.5	8.5	8.5	79.881	696	696;819;880;125;156;178;229	0	51.677	6	7	34010000	10310000	23700000	44	33239	234310	33239	7	ILHTLLASGEDALDFTQESEPSYISDVGPPGR;LNQVCFDDDGTSSPQDR;VIEDRDSQLR		495	957;1302;2305	True;True;True	976;1333;2369
CON__Q14525;Q14525		CON__Q14525	CON__Q14525;Q14525	18;18	6;6	4;4	Keratin, type I cuticular Ha3-II	KRT33B	25.2154	25.0995	21.5199	30.2401	30.1447	26.2748	;Keratin, type I cuticular Ha3-II	2	18	6	4	17	1	6	0	4	0	49	18.6	11.4	46.213	404	404;404	0	197.04	47.3	1.7	1268200000	1187000000	81192000	27	38958000	35951000	3007100	22	CGPCNTFGY;ETMQFLNDR;ETMQFLNDRLASYLEKVR;EVEQWFATQTEELNK;LAADDFR;LASYLEK;LECEINTYR;LNVEVDAAPAVDLNQVLNETR;LVVQIDNAK;NQYEALVETNR;NQYEALVETNRR;PYNFCLPSLSCR;QNHEQEVNTLR;QVVSSSEQLQSYQAEIIELRR;SQQQEPLLCPSYQSYFK;TIEELQQK;TVNALEIELQAQHNLR;YSLENTLTESEAR	+	177	280;507;508;517;1157;1183;1205;1306;1391;1582;1583;1630;1687;1728;1971;2115;2235;2488	False;False;False;False;False;False;False;True;False;True;True;True;False;False;True;False;False;True	288;520;521;531;1184;1210;1236;1337;1423;1625;1626;1675;1734;1777;2025;2174;2299;2558
CON__ENSEMBL:ENSBTAP00000024462		#VALUE!	CON__ENSEMBL:ENSBTAP00000024462	8	1	1			26.0838	25.9799	22.2368	32.3621	31.9682	30.2967		1	8	1	1	7	5	1	1	1	1	28.6	10.7	10.7	46.543	419	419	0	39.948	28.6	23.9	5520300000	4201400000	1318900000	19	71123000	66181000	4942400	20	CKVHNEGLPAPIVR;DTLTISGTPEVTCVVVDVGHDDPEVK;EPQVYVLAPPQEELSK;IQHQDWTGGK;IQHQDWTGGKEFK;SGVHTFPAVLQSSGLYSLSSMVTVPASTSGQTFTCNVAHPASSTK;TKGPAREPQVYVLAPPQEELSK;VHNEGLPAPIVR	+	151	282;388;490;993;994;1878;2130;2300	False;False;False;False;False;True;False;False	290;399;503;1016;1017;1932;2189;2364
CON__ENSEMBL:ENSBTAP00000024466		#VALUE!	CON__ENSEMBL:ENSBTAP00000024466	10	10	3			26.2782	26.1768	22.3973	32.5229	32.1252	30.4696		1	10	10	3	9	5	9	5	3	1	39.9	39.9	21.2	43.9	401	401	0	323.31	39.9	24.9	6171100000	4684300000	1486800000	17	81382000	75858000	5523900	23	CKVHNEGLPAPIVR;DTLTISGTPEVTCVVVDVGHDDPEVK;EPQVYVLAPPQEELSK;IQHQDWTGGK;IQHQDWTGGKEFK;SGVHTFPAVLQSSGLYSLSSMVTVPASSSGQTFTCNVAHPASSTK;SSSTVTLGCLVSSYMPEPVTVTWNSGALK;TKGPAREPQVYVLAPPQEELSK;VHNEGLPAPIVR;VYPLSSCCGDK	+	152	282;388;490;993;994;1877;2010;2130;2300;2424	True;True;True;True;True;True;True;True;True;True	290;399;503;1016;1017;1931;2064;2189;2364;2492
P18077;F8WBS5;F8WB72;C9K025		P18077	P18077;F8WBS5;F8WB72;C9K025	4;3;3;3	4;3;3;3	4;3;3;3	60S ribosomal protein L35a	RPL35A	25.5759	25.3858	22.5578	28.3832	28.1931	25.3652	60S ribosomal protein L35a;Isoform of P18077, 60S ribosomal protein L35a;Isoform of P18077, 60S ribosomal protein L35a;Isoform of P18077, 60S ribosomal protein L35a (Fragment)	4	4	4	4	4	3	4	3	4	3	30	30	30	12.538	110	110;55;57;94	0	42.546	30	23.6	350110000	306890000	43220000	7	50015000	43841000	6174300	7	AIFAGYKR;DETEFYLGKR;IEGVYAR;VMLYPSRI		357	91;322;904;2352	True;True;True;True	94;331;922;2418
Q9HCJ0;Q9HCJ0-2;A0A1B0GU24;K7EKN9;K7ELY5		Q9HCJ0	Q9HCJ0;Q9HCJ0-2;A0A1B0GU24	14;14;13;1;1	14;14;13;1;1	13;13;12;1;1	Trinucleotide repeat-containing gene 6C protein	TNRC6C	20.7015	20.5216	17.6094	27.7173	27.5869	24.1847	Trinucleotide repeat-containing gene 6C protein;Isoform of Q9HCJ0, Isoform 2 of Trinucleotide repeat-containing gene 6C protein;Isoform of Q9HCJ0, Trinucleotide repeat-containing gene 6C protein	5	14	14	13	14	4	14	4	13	4	12.7	12.7	12	175.96	1690	1690;1726;1944;95;116	0	136.21	12.7	4.4	220670000	201600000	19068000	73	1705200	1505300	199970	17	AASSGTTASEGSSDGSGNHNEGSTGR;AASSGTTASEGSSDGSGNHNEGSTGREGTGEGR;AGAPVAASALCKPASK;ATGSAQGNFTGHTK;HGAIPGGLSIGPPGK;LSAAGSSHGLVR;NLTPQIDGSTLR;QLAQALLVK;QPPPPPPPPHLSLHPSAGK;SDAGHWNAPCLGGK;STWSSGPTSHTQASLSHELWK;TITNLQQQIQQHQR;VIGSPTPLTTLLPGDLLSGESL;VLSNTGWGQTPVK		541	19;20;60;226;811;1338;1562;1667;1692;1818;2027;2125;2308;2341	True;True;True;True;True;True;True;True;True;True;True;True;True;True	20;21;63;234;825;1370;1602;1714;1739;1868;2082;2184;2372;2406
A0A0D9SF54;A0A0D9SGF6;Q13813-3;Q13813;Q13813-2;A0A1B0GTB7;A0A0D9SFF6		A0A0D9SF54	A0A0D9SF54;A0A0D9SGF6;Q13813-3;Q13813;Q13813-2	8;8;8;8;8;1;1	8;8;8;8;8;1;1	8;8;8;8;8;1;1	Spectrin alpha chain, non-erythrocytic 1	SPTAN1	18.5332	18.3629	15.3662	27.0038	26.5288	25.1699	Isoform of Q13813, Spectrin alpha chain, non-erythrocytic 1;Isoform of Q13813, Spectrin alpha chain, non-erythrocytic 1;Isoform of Q13813, Isoform 3 of Spectrin alpha chain, non-erythrocytic 1;Spectrin alpha chain, non-erythrocytic 1;Isoform of Q13813, Iso	7	8	8	8	6	6	6	6	6	6	5.3	5.3	5.3	282.83	2457	2457;2498;2452;2472;2477;22;153	0	112.52	3.5	3.9	134570000	96818000	37748000	141	379370	337130	42235	18	AGTFQAFEQFGQQLLAHGHYASPEIK;HQAFEAELHANADR;KHQALQAEIAGHEPR;LAALADQWQFLVQK;MQHNLEQQIQAR;MTLVASEDYGDTLAAIQGLLK;SSLSSAQADFNQLAELDR;VLETAEDIQER		36	74;851;1087;1159;1460;1478;2000;2324	True;True;True;True;True;True;True;True	77;866;1112;1186;1494;1515;2054;2389
Q96HS1;F5GXG4;Q96HS1-2		Q96HS1	Q96HS1;F5GXG4;Q96HS1-2	2;1;1	2;1;1	2;1;1	Serine/threonine-protein phosphatase PGAM5, mitochondrial	PGAM5	20.4005	20.235	17.1945	24.7224	24.5569	21.5165	Serine/threonine-protein phosphatase PGAM5, mitochondrial;Isoform of Q96HS1, Serine/threonine-protein phosphatase PGAM5, mitochondrial;Isoform of Q96HS1, Isoform 2 of Serine/threonine-protein phosphatase PGAM5, mitochondrial	3	2	2	2	2	1	2	1	2	1	9.3	9.3	9.3	32.004	289	289;140;255	0	12.635	9.3	4.2	27681000	24681000	2999900	20	1384100	1234100	149990	2	HSQYHVDGSLEK;TLGDTGFMPPDKITR		514	864;2140	True;True	882;2199
F8VRK6;A0A5F9ZHH4;A0A5F9ZHW5;A0A5F9ZHX3;A0A2R8Y5A6;A0A2R8Y7E6;A0A5F9ZI57;V9GY86;F8WB06;F8VQP2;A0A2R8YDM9;A0A2R8Y7P6;F8W0B5;H0YH87;Q99700-5;Q99700-2;Q99700-4;Q99700;A0A5F9ZH85		F8VRK6	F8VRK6;A0A5F9ZHH4;A0A5F9ZHW5;A0A5F9ZHX3;A0A2R8Y5A6;A0A2R8Y7E6;A0A5F9ZI57;V9GY86;F8WB06;F8VQP2;A0A2R8YDM9;A0A2R8Y7P6;F8W0B5;H0YH87;Q99700-5;Q99700-2;Q99700-4;Q99700;A0A5F9ZH85	2;2;2;2;2;2;2;2;2;2;2;2;2;2;2;2;2;2;1	2;2;2;2;2;2;2;2;2;2;2;2;2;2;2;2;2;2;1	2;2;2;2;2;2;2;2;2;2;2;2;2;2;2;2;2;2;1	Ataxin-2	ATXN2	15.7269	19.0404	15.7269	22.8791	22.7409	19.4273	Isoform of Q99700, Ataxin-2 (Fragment);Isoform of Q99700, Ataxin-2;Isoform of Q99700, Ataxin-2;Isoform of Q99700, Ataxin-2;Isoform of Q99700, Ataxin-2;Isoform of Q99700, Ataxin-2;Isoform of Q99700, Ataxin-2;Isoform of Q99700, Ataxin-2;Isoform of Q99700, At	19	2	2	2	1	1	1	1	1	1	15.3	15.3	15.3	25.73	235	235;1065;1178;1167;1166;1158;1155;1153;1087;1073;968;957;908;835;1006;995;1243;1313;347	0	10.777	8.1	7.2	7714500	7009500	705030	13	54233	539190	54233	1	STSHTSDFNPNSGSDQR;VALENDDRSEEEKYTAVQR		60	2025;2252	True;True	2080;2316
Q9UPQ9-1;Q9UPQ9;H0Y720;Q9UPQ9-2		Q9UPQ9-1	Q9UPQ9-1;Q9UPQ9;H0Y720	21;20;19;8	21;20;19;8	21;20;19;8	Trinucleotide repeat-containing gene 6B protein	TNRC6B	21.9016	21.7639	18.4443	29.363	29.2208	25.949	Isoform of Q9UPQ9, Isoform 2 of Trinucleotide repeat-containing gene 6B protein;Trinucleotide repeat-containing gene 6B protein;Isoform of Q9UPQ9, Trinucleotide repeat-containing gene 6B protein (Fragment)	4	21	21	21	21	8	21	8	21	8	21.8	21.8	21.8	182.81	1723	1723;1833;1391;1029	0	323.31	21.8	7.8	690450000	625670000	64777000	77	3917700	3561000	356680	42	AQTALHMCVLGNTTILAEFATDDEVSR;DMGTTDSGPYFEK;GALETDNSNSSAQVSTVGQTSR;GGSHGLFGNSTAQSR;GSQCQSASSGNECNLGVWK;HPSWEEEEDGGVWNTTGSQGSASSHNSASWGQGGKK;IGEWSGPNQPNSSTGAWDNQK;KGALETDNSNSSAQVSTVGQTSR;KGALETDNSNSSAQVSTVGQTSREQQSK;MENAGVNFVVSGR;MTSGVSQGEWK;MVSALQQQQQQQQR;NSGGWGDAPSQSNQMK;NTTPLPRPPPGLTNPKPSSPWSSTAPR;NVNLWDKNSQGGPAPREPNLPTPMTSK;SDKGTEGWESAATQTK;SGWGELSASTEWKDPK;SMQDGWGESDGPVTGAR;STGGSWNFGPQDSNDNKWGE…		555	174;367;621;669;763;850;914;1074;1075;1411;1479;1484;1590;1603;1606;1820;1879;1945;2020;2026;2033	True;True;True;True;True;True;True;True;True;True;True;True;True;True;True;True;True;True;True;True;True	182;378;635;683;777;865;932;1099;1100;1444;1516;1521;1633;1646;1649;1870;1933;1999;2074;2081;2088
Q5T749		Q5T749	Q5T749	5	5	5	Keratinocyte proline-rich protein	KPRP	19.3902	23.0742	19.3902	28.1431	27.718	26.1728	Keratinocyte proline-rich protein	1	5	5	5	5	3	5	3	5	3	11.6	11.6	11.6	64.135	579	579	0	239.94	11.6	9.5	296430000	220780000	75649000	25	687110	8831400	687110	10	CPVEIPPIR;CPVEIPPIRR;FSTQCQYQGSYSSCGPQFQSR;RLDQCPESPLQR;TSFSPCVPQCQTQGSYGSFTEQHR		471	291;292;603;1756;2199	True;True;True;True;True	299;300;617;1805;2261
A0A8I5KPG1;F1T0I1;O15027-2;O15027-4;O15027-3;O15027;O15027-5;A0A3F2YNX0;A0A3F2YNZ0;X6RGP5;A0A0C4DH09;Q8N9G1		A0A8I5KPG1	A0A8I5KPG1;F1T0I1;O15027-2;O15027-4;O15027-3;O15027;O15027-5;A0A3F2YNX0;A0A3F2YNZ0;X6RGP5	9;9;9;9;9;9;9;8;8;5;4;1	9;9;9;9;9;9;9;8;8;5;4;1	9;9;9;9;9;9;9;8;8;5;4;1	Protein transport protein Sec16A	SEC16A	19.1483	19.047	15.2654	27.1355	27.0401	23.1692	Isoform of O15027, Protein transport protein Sec16A;Isoform of O15027, Protein transport protein sec16;Isoform of O15027, Isoform 2 of Protein transport protein Sec16A;Isoform of O15027, Isoform 4 of Protein transport protein Sec16A;Isoform of O15027, Isof	12	9	9	9	9	2	9	2	9	2	8.3	8.3	8.3	224.93	2100	2100;2334;2312;2332;2337;2357;2379;2146;2154;1059;751;385	0	166.35	8.3	2	147430000	138000000	9432300	80	581030	541650	39386	15	FANSLPINDPLQTVYQLMSGR;FTGSFDDDPDPHRDPYGEEVDRR;GLANPEPAPEPK;HGAVCHTGAPDATLHTVHPDSVSSSYSSR;LSGSARPQELVGTFIQQEVGKPEDEASGSFFK;MPAASTCCGDEK;QALQSTPLGSSSK;QIDSSPVGGETDETTVSQNYR;TMATMGDTLASR		109	540;605;701;812;1346;1452;1634;1658;2153	True;True;True;True;True;True;True;True;True	554;619;715;826;1378;1486;1680;1705;2214
P62906		P62906	P62906	4	4	4	60S ribosomal protein L10a	RPL10A	19.6428	23.5839	19.6428	28.8999	27.9002	27.8996	60S ribosomal protein L10a	1	4	4	4	3	4	3	4	3	4	18	18	18	24.831	217	217	0	27.128	14.3	18	500890000	250500000	250390000	10	818610	12574000	818610	7	AGKFPSLLTHNENMVAK;AVDIPHMDIEALK;AVDIPHMDIEALKK;DTLYEAVR		429	65;242;243;389	True;True;True;True	68;250;251;400
CON__P20930;P20930		CON__P20930	CON__P20930;P20930	3;3	3;3	3;3	Filaggrin	FLG	12.0359	14.8113	12.0359	22.7223	22.5256	19.7502	;Filaggrin	2	3	3	3	2	1	2	1	2	1	2.1	2.1	2.1	435.16	4061	4061;4061	0	19.225	0.3	1.7	6919600	6037700	881850	210	4199.3	28751	4199.3	3	GYSPTHREEEYGK;HSGIGHGQASSAVR;KGYSPTHREEEYGK	+	170	796;862;1083	True;True;True	810;880;1108
P15924;P15924-3;P15924-2;A0A804HL18		P15924	P15924;P15924-3;P15924-2	38;31;28;2	38;31;28;2	38;31;28;2	Desmoplakin	DSP	20.2967	20.2141	16.129	29.3007	29.2255	25.0006	Desmoplakin;Isoform of P15924, Isoform DSPIa of Desmoplakin;Isoform of P15924, Isoform DPII of Desmoplakin	4	38	38	38	38	8	38	8	38	8	15.5	15.5	15.5	331.77	2871	2871;2428;2272;77	0	323.31	15.5	3	661290000	627720000	33568000	163	1288000	1216300	71665	46	AEMDMVAWGVDLASVEQHINSHR;AIKEKEYEIER;ALCDYKQDQK;ALLQAILQTEDMLK;ETQSQLETER;EYENELAK;FGDSNTVMR;GFFDPNTEENLTYLQLK;GRSEADSDKNATILELR;GVITDQNSDGYCQTGTMSR;IKVLEQDKAR;IQESKNQCTQVVQER;ISTEEAIR;IVHKGDECILKDNNER;KREYENELAK;LKAEFQEEAKR;LLEAQIASGGVVDPVNSVFLPK;LSSEVEALRR;LTEEETVCLDLDKVEAYR;LTYEIEDEKRR;NHYNEEMSNLR;NKYETEINITK;NLHSEISGKR;NLPLADQGSSHHITVK;NQCTQVVQER;NQCTQVVQERESLLVK;QKVEEELNR;QLLQEQESVKQAHLR;QMGQ…		347	43;96;114;129;510;528;564;647;753;789;949;992;1015;1029;1129;1247;1260;1357;1364;1380;1521;1534;1546;1554;1575;1576;1664;1678;1682;1725;1751;1797;1811;1931;1969;1983;2334;2461	True;True;True;True;True;True;True;True;True;True;True;True;True;True;True;True;True;True;True;True;True;True;True;True;True;True;True;True;True;True;True;True;True;True;True;True;True;True	46;99;118;133;523;542;578;661;767;803;968;1015;1039;1053;1155;1278;1291;1389;1396;1412;1560;1573;1585;1594;1617;1618;1711;1725;1729;1774;1800;1847;1861;1985;2023;2037;2399;2530
P49207		P49207	P49207	3	3	3	60S ribosomal protein L34	RPL34	23.3941	23.3155	19.1589	25.9791	25.9004	21.7439	60S ribosomal protein L34	1	3	3	3	2	2	2	2	2	2	20.5	20.5	20.5	13.293	117	117	0	18.484	12.8	14.5	66145000	62633000	3512000	6	11024000	10439000	585330	4	AFLIEEQK;IVYLYTK;LSYNTASNK		391	54;1034;1359	True;True;True	57;1058;1391
Q8NDV7-2;Q8NDV7-6;Q8NDV7-5;Q8NDV7;H7C269;H3BRT3;Q8NDV7-4		Q8NDV7-2	Q8NDV7-2;Q8NDV7-6;Q8NDV7-5;Q8NDV7;H7C269	6;6;6;6;4;2;1	5;5;5;5;3;1;1	5;5;5;5;3;1;1	Trinucleotide repeat-containing gene 6A protein	TNRC6A	19.3449	19.2712	15.0179	26.5008	26.2703	23.7411	Isoform of Q8NDV7, Isoform 2 of Trinucleotide repeat-containing gene 6A protein;Isoform of Q8NDV7, Isoform 6 of Trinucleotide repeat-containing gene 6A protein;Isoform of Q8NDV7, Isoform 5 of Trinucleotide repeat-containing gene 6A protein;Trinucleotide re	7	6	5	5	6	3	5	3	5	3	5	4.3	4.3	182.05	1709	1709;1913;1930;1962;906;160;161	0	49.217	5	2.8	94958000	80936000	14021000	77	665900	632730	33176	10	ASNYNVPLSSTAQSTSAR;LGSLDCSHSFSSR;NLTPQIDGSTLR;TGGTVESDGSTESTGRLEEK;TGGTVESDGSTESTGRLEEKGTGESQSR;YTPGSSWGESSSGR		500	205;1226;1562;2093;2094;2495	True;True;False;True;True;True	213;1257;1602;2151;2152;2565
P01024		P01024	P01024	2	1	1	Complement C3;Complement C3 beta chain;C3-beta-c;Complement C3 alpha chain;C3a anaphylatoxin;Acylation stimulating protein;Complement C3b alpha chain;Complement C3c alpha chain fragment 1;Complement C3dg fragment;Complement C3g fragment;Complement C3d fragment;Complement C3f fragment;Complement C3c alpha chain fragment 2	C3	15.2931	20.0272	15.2931	27.6091	26.6271	26.5908	Complement C3	1	2	1	1	1	2	1	1	1	1	1.4	1	1	187.15	1663	1663	0	11.565	1	1.4	204720000	103650000	101070000	97	40150	1068500	40150	3	GVFVLNKK;SGIPIVTSPYQIHFTK		309	787;1860	False;True	801;1912
O00571;A0A0D9SFB3;A0A2R8Y645;A0A2R8Y4A4;A0A2R8YFS5;A0A2U3TZJ9;A0A2R8YFR4;A0A2R8YCW1;A0A0D9SG12;A0A2R8YF78;F6S8Q4;A0A2R8Y5G6;A0A2R8Y7T2;A0A2R8YDT5;A0A0D9SF53;O00571-2;A0A2R8YDH3;O15523-2;O15523;A0A087WVZ1;A0A0J9YVQ7;C9J081;C9J8G5;O15523-3;A0A2R8Y4D2		O00571	O00571;A0A0D9SFB3;A0A2R8Y645;A0A2R8Y4A4;A0A2R8YFS5;A0A2U3TZJ9;A0A2R8YFR4;A0A2R8YCW1;A0A0D9SG12;A0A2R8YF78;F6S8Q4;A0A2R8Y5G6;A0A2R8Y7T2;A0A2R8YDT5;A0A0D9SF53;O00571-2;A0A2R8YDH3;O15523-2;O15523	13;13;13;13;13;13;13;13;13;13;13;13;13;13;13;13;9;9;9;5;5;1;1;1;1	13;13;13;13;13;13;13;13;13;13;13;13;13;13;13;13;9;9;9;5;5;1;1;1;1	12;12;12;12;12;12;12;12;12;12;12;12;12;12;12;12;8;8;8;5;5;1;1;1;1	ATP-dependent RNA helicase DDX3X;ATP-dependent RNA helicase DDX3Y	DDX3X;DDX3Y	21.9232	21.8711	17.1071	28.4498	28.3608	24.3865	ATP-dependent RNA helicase DDX3X;Isoform of O00571, RNA helicase;Isoform of O00571, RNA helicase;Isoform of O00571, RNA helicase;Isoform of O00571, RNA helicase;Isoform of O00571, RNA helicase;Isoform of O00571, RNA helicase;Isoform of O00571, RNA helicase	25	13	13	12	13	4	13	4	12	4	25.4	25.4	25.4	73.243	662	662;640;716;662;661;661;660;647;647;641;629;622;476;475;733;646;503;657;660;189;222;250;224;291;78	0	124.04	25.4	7.6	366640000	344710000	21931000	39	3977000	3835800	141170	17	DREEALHQFR;HAIPIIK;HVINFDLPSDIEEYVHR;IVEQDTMPPKGVR;LVDMMER;MLDMGFEPQIR;NINITKDLLDLLVEAK;SGKSPILVATAVAAR;TAAFLLPILSQIYSDGPGEALR;VGNLGLATSFFNER;VRPCVVYGGADIGQQIR;VVWVEESDKR;YLVLDEADRMLDMGFEPQIR		35	377;799;874;1027;1382;1438;1526;1862;2054;2298;2376;2420;2477	True;True;True;True;True;True;True;True;True;True;True;True;True	388;813;892;1051;1414;1472;1565;1914;2110;2362;2443;2487;2547
P16401		P16401	P16401	5	3	3	Histone H1.5	HIST1H1B	23.4347	23.3836	18.5855	26.7566	26.7056	21.9074	Histone H1.5	1	5	3	3	4	2	2	1	2	1	27.4	21.7	21.7	22.58	226	226	0	17.697	18.6	14.2	113380000	109440000	3933500	10	11338000	10944000	393350	6	GTGASGSFKLNK;GTGASGSFKLNKK;KALAAGGYDVEKNNSR;KATGPPVSELITK;SETAPAETATPAPVEKSPAK		348	775;776;1049;1055;1843	False;False;True;True;True	789;790;1074;1080;1895
P06733;A0A2R8Y6G6;P13929;P09104;P13929-2;P13929-3;P09104-2;P06733-2;F5H0C8;K7EM90;K7EKN2;E5RGZ4;K7ERS8;K7EPM1;A0A2R8Y798;E5RG95;E5RI09;A0A2R8YEM5;F5H1C3;A0A2R8YEG5;A0A2R8Y879		P06733	P06733;A0A2R8Y6G6;P13929;P09104;P13929-2;P13929-3;P09104-2;P06733-2;F5H0C8;K7EM90	3;3;2;2;2;2;2;2;2;2;1;1;1;1;1;1;1;1;1;1;1	3;3;2;2;2;2;2;2;2;2;1;1;1;1;1;1;1;1;1;1;1	3;3;2;2;2;2;2;2;2;2;1;1;1;1;1;1;1;1;1;1;1	Alpha-enolase;Beta-enolase;Gamma-enolase;Enolase	ENO1;ENO3;ENO2	22.5413	22.5413	17.3042	27.0384	27.0007	21.7636	Alpha-enolase;Isoform of P06733, Phosphopyruvate hydratase;Beta-enolase;Gamma-enolase;Isoform of P13929, Isoform 2 of Beta-enolase;Isoform of P13929, Isoform 3 of Beta-enolase;Isoform of P09104, Isoform 2 of Gamma-enolase;Isoform of P06733, Isoform MBP-1 o	21	3	3	3	2	1	2	1	2	1	11.5	11.5	11.5	47.168	434	434;434;434;434;406;391;391;341;315;195;212;283;83;196;70;154;148;171;103;101;125	0	204.07	9.2	2.3	137840000	134280000	3560500	22	6103700	6103700	161840	3	AAVPSGASTGIYEALELR;IGAEVYHNLK;SGETEDTFIADLVVGLCTGQIK		62	26;909;1852	True;True;True	28;927;1904
B0QYK0;Q01844-6;Q01844-3;Q01844;Q01844-5;H7BY36;A0A0D9SFL3;C9JGE3;Q01844-2;Q01844-4		B0QYK0	B0QYK0;Q01844-6;Q01844-3;Q01844;Q01844-5;H7BY36;A0A0D9SFL3;C9JGE3;Q01844-2	5;5;5;5;5;4;4;4;4;1	5;5;5;5;5;4;4;4;4;1	5;5;5;5;5;4;4;4;4;1	RNA-binding protein EWS	EWSR1	23.3985	23.3613	18.1041	28.3932	28.2135	25.2987	Isoform of Q01844, RNA-binding protein EWS;Isoform of Q01844, Isoform 6 of RNA-binding protein EWS;Isoform of Q01844, Isoform 3 of RNA-binding protein EWS;RNA-binding protein EWS;Isoform of Q01844, Isoform 5 of RNA-binding protein EWS;Isoform of Q01844, RN	10	5	5	5	5	3	5	3	5	3	13.9	13.9	13.9	64.929	618	618;600;655;656;661;308;584;620;583;354	0	83.591	13.9	8.6	352540000	311260000	41274000	17	11057000	10776000	281760	14	AAVEWFDGKDFQGSK;GDATVSYEDPPTAK;GGPGGPGGPGGPMGR;QDHPSSMGVYGQESGGFSGPGENR;TGQPMIHIYLDKETGKPK		124	23;635;662;1638;2099	True;True;True;True;True	25;649;676;1684;1685;2157
Q9BUA3		Q9BUA3	Q9BUA3	6	6	6	Uncharacterized protein C11orf84	C11orf84	15.1737	20.5024	15.1737	25.3911	24.7503	23.9118	Spindlin interactor and repressor of chromatin-binding protein	1	6	6	6	4	5	4	5	4	5	17.6	17.6	17.6	41.036	381	381	0	44.533	12.1	13.6	44004000	28222000	15782000	19	36961	1485400	36961	9	MEEPPAVSLLQDWSR;MPAEIVVLLDSEDNPSLPK;MPAEIVVLLDSEDNPSLPKR;TPPPRPSPLEAGSDGCEEPK;WKEPPGEEPVR;WKEPPGEEPVRK		527	1408;1453;1454;2176;2431;2432	True;True;True;True;True;True	1441;1487;1488;2238;2499;2500
A0A140TA69;CON__Q8IUT8;A0A140TA62;O76011;CON__O76011;G3V1C2;CON__Q6IFU5;Q6A162;K7EQH6		A0A140TA69	A0A140TA69;CON__Q8IUT8;A0A140TA62;O76011;CON__O76011	16;15;15;13;12;3;3;3;1	5;5;5;5;4;0;0;0;0	3;3;3;3;2;0;0;0;0	Keratin, type I cuticular Ha4	KRT34	25.0483	25.0483	18.3561	30.9451	30.9392	23	Isoform of O76011, Keratin, type I cuticular Ha4;;IF rod domain-containing protein;Keratin, type I cuticular Ha4;	9	16	5	3	16	1	5	0	3	0	36	11.2	8.7	49.43	436	436;436;436;436;394;236;431;431;162	0	231.95	36	2.8	2067300000	2058900000	8388500	25	34697000	34697000	335540	22	ETMQFLNDR;ETMQFLNDRLASYLEKVR;EVEQWFATQTEELNK;KNHEEEVNTLR;LASYLEK;LECEINTYR;LNVEVDTAPTVDLNQVLNETR;NHEEEVNTLR;QLERDNAELEK;SQLGDRLNVEVDTAPTVDLNQVLNETR;SQQQEPLLCPSYQSYFK;SQYEALVETNR;SQYEALVETNRR;TIEELQQK;TVNALEIELQAQHNLR;TVNALEIELQAQHNLRDSLENTLTESEAR	+	47	507;508;517;1113;1183;1205;1309;1519;1675;1968;1971;1973;1974;2115;2235;2236	False;False;False;True;False;False;True;True;True;True;False;False;False;False;False;False	520;521;531;1139;1210;1236;1340;1557;1722;2022;2025;2027;2028;2174;2299;2300
P14923;C9JTX4;C9J826;C9JK18;C9JKY1;C9JPI2;A0A2R8Y750;A0A2R8Y7Z0;A0A2R8YCH5;B4DGU4;A0A2R8Y5Z1;A0A2R8Y804;K7ERP3;A0A2R8Y5C3;A0A2R8Y543;A0A2R8Y6G0;A0A2R8Y5A3;P35222		P14923	P14923	9;4;4;4;4;1;1;1;1;1;1;1;1;1;1;1;1;1	9;4;4;4;4;1;1;1;1;1;1;1;1;1;1;1;1;1	9;4;4;4;4;1;1;1;1;1;1;1;1;1;1;1;1;1	Junction plakoglobin	JUP	21.4715	21.4468	15.5946	27.8053	27.7214	23.66	Junction plakoglobin	18	9	9	9	9	4	9	4	9	4	18.1	18.1	18.1	81.744	745	745;235;276;295;297;86;744;780;779;774;752;702;104;737;715;367;783;781	0	113.74	18.1	8.6	234550000	221300000	13255000	46	2907900	2858400	49483	16	ALMGSPQLVAAVVR;GIMEEDEACGR;HLTSRHPEAEMAQNSVR;HVAAGTQQPYTDGVR;LNTIPLFVQLLYSSVENIQR;LVQNCLWTLR;RALMGSPQLVAAVVR;TMQNTSDLDTAR;VAAGVLCELAQDKEAADAIDAEGASAPLMELLHSR		344	130;695;839;870;1305;1387;1733;2155;2249	True;True;True;True;True;True;True;True;True	134;709;853;854;888;1336;1419;1782;2216;2217;2313
O76009;CON__O76009;CON__Q6NTB9		O76009	O76009;CON__O76009;CON__Q6NTB9	19;19;18	19;19;18	5;5;5	Keratin, type I cuticular Ha3-I	KRT33A	25.3054	25.3054	18.1926	31.0792	31.0738	23	Keratin, type I cuticular Ha3-I;;	3	19	19	5	19	1	19	1	5	0	52.5	52.5	17.6	45.94	404	404;404;404	0	323.31	52.5	3	2268600000	2260200000	8388500	28	41466000	41466000	299590	25	CGPCNTFGY;ETMQFLNDR;ETMQFLNDRLASYLEKVR;EVEQWFATQTEELNK;LASYLEK;LECEINTYR;LITNVESQLAEIR;LNVEVDAAPTVDLNQVLNETR;LPSNPCATTNACDK;LVVQIDNAK;QNHEQEVNTLR;QVVSSSEQLQSYQAEIIELRR;SQYEALVETNR;SQYEALVETNRR;STGPCISNPCGLR;TIEELQQK;TVNALEIELQAQHNLR;TVNALEIELQAQHNLRDSLENTLTESEAR;YSSQLSQVQR	+	157	280;507;508;517;1183;1205;1244;1307;1315;1391;1687;1728;1973;1974;2021;2115;2235;2236;2490	True;True;True;True;True;True;True;True;True;True;True;True;True;True;True;True;True;True;True	288;520;521;531;1210;1236;1275;1338;1346;1423;1734;1777;2027;2028;2075;2174;2299;2300;2560
P78385;CON__Q6NT21;CON__P78385		P78385	P78385;CON__Q6NT21;CON__P78385	23;23;22	2;2;2	0;0;0	Keratin, type II cuticular Hb3	KRT83	25.327	25.3191	17.808	31.1838	31.1796	22.7622	Keratin, type II cuticular Hb3;;	3	23	2	0	22	1	2	0	0	0	47.1	3.7	0	54.195	493	493;493;493	0	10.637	45	2	2439300000	2432200000	7113900	31	42091000	41861000	229480	24	AQYDDIATR;ATAENEFVALKK;ATVIRHGETLR;CCITAAPYR;CEEMKATVIR;EYQEVMNSK;FAAFIDKVR;FLEQQNKLLETK;GGVVCGDLCVSGSR;GLTGGFGSHSVCGGFR;ILQSHISDTSVVVK;KSDLEANVEALIQEIDFLR;KYEEEVALR;LAELEGALQK;LEAAVAQSEQQGEAALSDAR;LGLDIEIATYR;LGLDIEIATYRR;LQFYQNR;LTAEVENAK;LTAEVENAKCQNSK;RTKEEINELNR;SRAEAESWYR;TKEEINELNR	+	190	180;216;235;272;275;531;534;574;674;717;969;1130;1153;1162;1204;1221;1222;1320;1361;1362;1792;1980;2128	True;False;False;False;False;False;False;False;False;False;False;False;True;False;False;False;False;False;False;False;False;False;False	188;224;243;280;283;545;548;588;688;731;991;1156;1180;1189;1235;1252;1253;1351;1393;1394;1842;2034;2187
CON__Q14533;Q14533		CON__Q14533	CON__Q14533;Q14533	26;25	2;1	0;0	Keratin, type II cuticular Hb1	KRT81	25.6475	25.6407	17.9042	31.6831	31.6801	22.7622	;Keratin, type II cuticular Hb1	2	26	2	0	25	1	2	0	0	0	53.3	5.5	0	54.971	505	505;505	0	12.313	51.3	2	3448000000	3440900000	7113900	29	52560000	52315000	245310	31	AFSCISACGPR;AFSCISACGPRPGR;ATAENEFVALKK;ATVIRHGETLR;CCITAAPYR;CEEMKATVIR;DLNMDCIIAEIK;DLNMDCIIAEIKAQYDDIVTR;ECCQSNLEPLFEGYIETLRR;EYQEVMNSK;FAAFIDKVR;FLEQQNKLLETK;GGVVCGDLCVSGSR;GLTGGFGSHSVCGGFR;ILQSHISDTSVVVK;KSDLEANVEALIQEIDFLR;LAELEGALQK;LEAAVAQSEQQGEAALSDAR;LGLDIEIATYR;LGLDIEIATYRR;LQFYQNR;LTAEVENAK;LTAEVENAKCQNSK;RTKEEINELNR;SRAEAESWYR;TKEEINELNR	+	178	56;57;216;235;272;275;356;357;431;531;534;574;674;717;969;1130;1162;1204;1221;1222;1320;1361;1362;1792;1980;2128	False;False;False;False;False;False;False;False;False;False;False;False;True;False;True;False;False;False;False;False;False;False;False;False;False;False	59;60;224;243;280;283;365;366;367;368;443;545;548;588;688;731;991;1156;1189;1235;1252;1253;1351;1393;1394;1842;2034;2187
H7C463;C9J406;B9A067;Q16891-3;Q16891-2;Q16891-4;Q16891		H7C463	H7C463;C9J406;B9A067;Q16891-3;Q16891-2;Q16891-4;Q16891	2;2;2;2;2;2;2	2;2;2;2;2;2;2	2;2;2;2;2;2;2	MICOS complex subunit MIC60	IMMT	24.2899	24.2899	16.9575	29.5468	29.5378	22.2055	Isoform of Q16891, MICOS complex subunit MIC60 (Fragment);Isoform of Q16891, MICOS complex subunit MIC60;Isoform of Q16891, MICOS complex subunit MIC60;Isoform of Q16891, Isoform 3 of MICOS complex subunit MIC60;Isoform of Q16891, Isoform 2 of MICOS comple	7	2	2	2	1	1	1	1	1	1	4.1	4.1	4.1	68.064	613	613;659;711;726;747;757;758	0	11.136	2	2.1	784260000	779420000	4836400	38	20511000	20511000	127270	2	IDQLNRELAEQK;VVSQYHELVVQAR		137	901;2417	True;True	919;2484
P78386;CON__P78386;F5GYI5		P78386	P78386;CON__P78386;F5GYI5	23;23;17	9;9;6	8;8;5	Keratin, type II cuticular Hb5	KRT85	25.8488	25.8436	17.7178	31.3009	31.2971	22.7622	Keratin, type II cuticular Hb5;;Isoform of P78386, Keratin, type II cuticular Hb5	3	23	9	8	22	1	9	0	8	0	45.2	22.9	21.1	55.802	507	507;507;295	0	170.93	43.2	2	2645600000	2638500000	7113900	33	60432000	60216000	215570	28	AQYDDVASR;ATAENEFVVLKK;ATVIRHGETLR;CEEMKATVIR;DLNMDCIIAEIK;DLNMDCIIAEIKAQYDDVASR;EYQEVMNSK;FAAFIDKVR;FLEQQNKLLETK;GGVSCGGLSYSTTPGR;GLTGFGSR;KYEEEVALR;LAELEGALQK;LCEGVGSVNVCVSSSR;LGLDIEIATYR;LGLDIEIATYRR;LTAEIENAKCQR;NFSSCSAVAPK;QITSGPSAIGGSITVVAPDSCAPCQPR;RLLEGEEHR;RTKEEINELNR;SRAEAESWYR;TKEEINELNR	+	174	181;217;235;275;356;358;531;534;574;672;716;1153;1162;1190;1221;1222;1360;1505;1662;1762;1792;1980;2128	True;True;False;False;False;True;False;False;False;True;True;False;False;False;False;False;True;True;True;True;False;False;False	189;225;243;283;365;366;369;545;548;588;686;730;1180;1189;1218;1252;1253;1392;1542;1709;1811;1842;2034;2187
O43790;CON__O43790;U3KPR1		O43790	O43790;CON__O43790	28;28;6	28;28;6	2;2;0	Keratin, type II cuticular Hb6	KRT86	26.438	26.4343	17.808	32.1619	32.1593	23.0354	Keratin, type II cuticular Hb6;	3	28	28	2	27	2	27	2	2	1	64.6	64.6	8.8	53.5	486	486;486;143	0	323.31	62.6	6.8	4805000000	4796400000	8596700	31	90913000	90683000	229480	35	AFSCISACGPR;AFSCISACGPRPGR;ATAENEFVALKK;ATVIRHGETLR;CCITAAPYR;CEEMKATVIR;DLNMDCIIAEIK;DLNMDCIIAEIKAQYDDIVTR;ECCQSNLEPLFEGYIETLRR;EYQEVMNSK;FAAFIDKVR;FLEQQNKLLETK;GGVVCGDLCASTTAPVVSTR;GLTGGFGSHSVCGGFR;KSDLEANVEALIQEIDFLR;LAELEGALQK;LCEGVGSVNVCVSSSR;LEAAVAQSEQQGEAALSDAR;LGLDIEIATYR;LGLDIEIATYRR;LQFYQNR;LTAEVENAK;LTAEVENAKCQNSK;RTKEEINELNR;SRAEAESWYR;TKEEINELNR;VLQSHISDTSVVVK;VSSVPSNSNVVVGTTNACAPSAR	+	156	56;57;216;235;272;275;356;357;431;531;534;574;673;717;1130;1162;1190;1204;1221;1222;1320;1361;1362;1792;1980;2128;2339;2397	True;True;True;True;True;True;True;True;True;True;True;True;True;True;True;True;True;True;True;True;True;True;True;True;True;True;True;True	59;60;224;243;280;283;365;366;367;368;443;545;548;588;687;731;1156;1189;1218;1235;1252;1253;1351;1393;1394;1842;2034;2187;2404;2464
[truncated: 9 more columns]

## Sheet: 2nd run
Protein IDs	1 PROTEIN ID	Majority protein IDs	Peptide counts (all)	Peptide counts (razor+unique)	Peptide counts (unique)	Protein names	Gene names	iBAQ Log2	iBAQ 2452_Control Log2	iBAQ 2452_PCID2_Flag Log2	Intensity Log2	Intensity 2452_Control Log2	Intensity 2452_PCID2_Flag Log2	Fasta headers	Number of proteins	Peptides	Razor + unique peptides	Unique peptides	Peptides 2452_Control	Peptides 2452_PCID2_Flag	Razor + unique peptides 2452_Control	Razor + unique peptides 2452_PCID2_Flag	Unique peptides 2452_Control	Unique peptides 2452_PCID2_Flag	Sequence coverage [%]	Unique + razor sequence coverage [%]	Unique sequence coverage [%]	Mol. weight [kDa]	Sequence length	Sequence lengths	Q-value	Score	Sequence coverage 2452_Control [%]	Sequence coverage 2452_PCID2_Flag [%]	Intensity	Intensity 2452_Control	Intensity 2452_PCID2_Flag	iBAQ peptides	iBAQ	iBAQ 2452_Control	iBAQ 2452_PCID2_Flag	MS/MS count	Peptide sequences	Potential contaminant	id	Peptide IDs	Peptide is razor	Mod. peptide IDs	Evidence IDs
H0Y8D1;A6XGL3;CON__P07477;E7EQ64;P07477	Q5JVF3	H0Y8D1;A6XGL3;CON__P07477;E7EQ64;P07477	1;1;1;1;1	1;1;1;1;1	1;1;1;1;1	Trypsin-1;Alpha-trypsin chain 1;Alpha-trypsin chain 2	PRSS1	27.3781		27.3781	29.9631		29.9631	Isoform of P07477, Serine protease 1 (Fragment);Isoform of P07477, Protease serine 1;;Isoform of P07477, Serine protease 1;Serine protease 1	5	1	1	1	1	1	1	1	1	1	7	7	7	15.421	142	142;237;247;261;247	0.0014184	2.2234	7	7	1046600000	0	1046600000	6	174430000	0	174430000	5	TLNNDIMLIK	+	182	4240	True	4283;4284	8051;8052;8053;8054
P63173;J3KT73;J3QL01		P63173;J3KT73;J3QL01	2;1;1	2;1;1	2;1;1	60S ribosomal protein L38	RPL38	25.6189	25.6189		27.2039	27.2039		60S ribosomal protein L38;Isoform of P63173, 60S ribosomal protein L38;Isoform of P63173, 60S ribosomal protein L38	3	2	2	2	2	1	2	1	2	1	28.6	28.6	28.6	8.2178	70	70;64;67	0.0012626	1.4086	28.6	14.3	154590000	154590000	0	3	51529000	51529000	0	4	QSLPPGLAVK;YLYTLVITDK		638	3447;4952	True;True	3473;5004	6547;6548;6549;9374
Q9BRT6		Q9BRT6	1	1	1	Protein LLP homolog	LLPH	24.0968	24.0968		25.6817	25.6817		Protein LLP homolog	1	1	1	1	1	0	1	0	1	0	12.4	12.4	12.4	15.225	129	129	0.0013643	1.9643	12.4	0	53822000	53822000	0	3	17941000	17941000	0	1	TLLDQHGQYPIWMNQR		831	4233	True	4275	8035
A0A494C0Z1;A0A494C075;A0A087WYM5;A0A494C0M8;A0A494C171;Q9BVV6-2;Q9BVV6-4;Q9BVV6;Q9BVV6-3		A0A494C0Z1;A0A494C075;A0A087WYM5;A0A494C0M8;A0A494C171;Q9BVV6-2;Q9BVV6-4;Q9BVV6;Q9BVV6-3	1;1;1;1;1;1;1;1;1	1;1;1;1;1;1;1;1;1	1;1;1;1;1;1;1;1;1	Protein TALPID3	KIAA0586	23.4404		23.4404	28.6883		28.6883	Isoform of Q9BVV6, Protein TALPID3;Isoform of Q9BVV6, Protein TALPID3 (Fragment);Isoform of Q9BVV6, Protein TALPID3;Isoform of Q9BVV6, Protein TALPID3;Isoform of Q9BVV6, Protein TALPID3;Isoform of Q9BVV6, Isoform 2 of Protein TALPID3;Isoform of Q9BVV6, Iso	9	1	1	1	0	1	0	1	0	1	2.3	2.3	2.3	64.209	570	570;958;1463;1521;1548;1472;1504;1533;1644	0.0088594	0.8169	0	2.3	432540000	0	432540000	38	11383000	0	11383000	1	VLEENLEAIIRAK		25	4592	True	4639	8701
Q5JVF3;Q5JVF3-4;Q5JVF3-3;Q5JVF3-2	Q5JVF3	Q5JVF3;Q5JVF3-4;Q5JVF3-3;Q5JVF3-2	11;11;10;10	11;11;10;10	11;11;10;10	PCI domain-containing protein 2	PCID2	23.3439		23.3439	28.8233		28.8233	PCI domain-containing protein 2;Isoform of Q5JVF3, Isoform 4 of PCI domain-containing protein 2;Isoform of Q5JVF3, Isoform 3 of PCI domain-containing protein 2;Isoform of Q5JVF3, Isoform 2 of PCI domain-containing protein 2	4	11	11	11	0	11	0	11	0	11	32.6	32.6	32.6	46.029	399	399;453;376;397	0	288.67	0	32.6	474980000	0	474980000	28	10647000	0	10647000	13	AHITINQYLQQVYEAIDSR;AIDSSNLKDDYSTAQR;CQQVLEPPYDEMFAAHLR;EENWALPVMYAVALDLR;LQMASPEEK;MILIYLLPVK;MLLGHMPTVELLK;RMILIYLLPVK;THQLSLDAFLVALK;VFANNADQQLVK;VFANNADQQLVKK		716	171;183;516;872;2638;2901;2917;3596;4187;4480;4481	True;True;True;True;True;True;True;True;True;True;True	173;185;521;878;2656;2919;2935;3625;4228;4526;4527	339;362;970;1636;5064;5537;5561;6817;7948;8496;8497
H3BPG5;H3BV80;H3BMS0;H3BMM9;H3BTC0;Q15287-3;Q15287-2;Q15287		H3BPG5;H3BV80;H3BMS0;H3BMM9;H3BTC0;Q15287-3;Q15287-2;Q15287	1;1;1;1;1;1;1;1	1;1;1;1;1;1;1;1	1;1;1;1;1;1;1;1	RNA-binding protein with serine-rich domain 1	RNPS1	23.176	23.176		25.9834	25.9834		Isoform of Q15287, RNA-binding protein with serine-rich domain 1;Isoform of Q15287, RNA-binding protein with serine-rich domain 1;Isoform of Q15287, RNA-binding protein with serine-rich domain 1;Isoform of Q15287, RNA-binding protein with serine-rich domai	8	1	1	1	1	1	1	1	1	1	6.2	6.2	6.2	15.108	128	128;211;257;284;302;268;282;305	0	2.3441	6.2	6.2	66341000	66341000	0	7	9477300	9477300	0	3	MIDMPVER		347	2894	True	2912	5524;5525
P16401		P16401	2	2	2	Histone H1.5	HIST1H1B	22.7846	22.7846		26.1065	26.1065		Histone H1.5	1	2	2	2	2	0	2	0	2	0	11.9	11.9	11.9	22.58	226	226	0	3.2751	11.9	0	72250000	72250000	0	10	7225000	7225000	0	2	ALAAGGYDVEK;SETAPAETATPAPVEK		514	206;3763	True;True	208;3798	404;7149
CON__ENSEMBL:ENSBTAP00000034412	#VALUE!	CON__ENSEMBL:ENSBTAP00000034412	6	6	6			22.4896		22.4896	26.3498		26.3498		1	6	6	6	2	4	2	4	2	4	28.6	28.6	28.6	22.336	199	199	0	10.126	10.6	18.1	85525000	0	85525000	13	5889200	0	5889200	6	ALCQKPEISNGK;CLPNAMEAK;DQYVSPETVTVR;FWSPDVPK;HGHFVYIQR;LSLEIEK	+	236	211;500;708;1327;1713;2688	True;True;True;True;True;True	213;505;713;1337;1723;2706	413;942;1322;2695;3402;5148
Q3T907;A0A0A0MRA0;A0A0A0MST1;A0A087WU46;Q13422-6;Q13422-5;Q13422-4;Q13422-3;Q13422-2;Q13422-7;Q13422		Q3T907;A0A0A0MRA0;A0A0A0MST1;A0A087WU46;Q13422-6;Q13422-5;Q13422-4;Q13422-3;Q13422-2;Q13422-7;Q13422	1;1;1;1;1;1;1;1;1;1;1	1;1;1;1;1;1;1;1;1;1;1	1;1;1;1;1;1;1;1;1;1;1	DNA-binding protein Ikaros	ZNFN1A1;IKZF1	22.4081		22.4081	23.4081		23.4081	Isoform of Q13422, DNA-binding protein Ikaros (Fragment);Isoform of Q13422, DNA-binding protein Ikaros;Isoform of Q13422, DNA-binding protein Ikaros;Isoform of Q13422, DNA-binding protein Ikaros;Isoform of Q13422, Isoform Ik6 of DNA-binding protein Ikaros;	11	1	1	1	0	1	0	1	0	1	22.4	22.4	22.4	7.1896	67	67;249;294;336;289;376;388;432;432;477;519	0	3.5338	0	22.4	11131000	0	11131000	2	5565400	0	5565400	1	GLSDTPYDSSASYEK		11	1518	True	1528	3050
A0A0B4J254;F8W0W6;P62306		A0A0B4J254;F8W0W6;P62306	1;1;1	1;1;1	1;1;1	Small nuclear ribonucleoprotein F	SNRPF	22.3793		22.3793	24.3793		24.3793	Isoform of P62306, Small nuclear ribonucleoprotein F;Isoform of P62306, Sm protein F;Small nuclear ribonucleoprotein F	3	1	1	1	0	1	0	1	0	1	31.3	31.3	31.3	7.6953	67	67;127;86	0	2.9897	0	31.3	21822000	0	21822000	4	5455400	0	5455400	1	SLPLNPKPFLNGLTGKPVMVK		49	3882	True	3921	7389
Q9NSG2-3		Q9NSG2-3	1	1	1			22.3122	22.3122		26.8971	26.8971		Isoform of Q9NSG2, Isoform 3 of Uncharacterized protein C1orf112	1	1	1	1	1	1	1	1	1	1	1.5	1.5	1.5	59.697	530	530	0.0069849	1.0205	1.5	1.5	124980000	124980000	0	24	5207600	5207600	0	2	MQVVLDSK		863	2958	True	2976	5630;5631
I3L1S3		I3L1S3	1	1	1		TBCD	22.2741		22.2741	25.444		25.444	Isoform of Q9BTW9, Tubulin-specific chaperone D (Fragment)	1	1	1	1	0	1	0	1	0	1	27.4	27.4	27.4	13.446	117	117	0.0089286	0.84047	0	27.4	45646000	0	45646000	9	5071800	0	5071800	1	TLSPDLHMRHGSILACAEVAYALYKLAAQENR		367	4244	True	4288	8061
A0A2R8Y4W0;H0Y5X7;H7C3F5;A0A2H2FJL5;B7Z6J7;O75175		A0A2R8Y4W0;H0Y5X7;H7C3F5;A0A2H2FJL5;B7Z6J7;O75175	1;1;1;1;1;1	1;1;1;1;1;1	1;1;1;1;1;1	CCR4-NOT transcription complex subunit 3	CNOT3	22.2733	22.2733		25.0806	25.0806		Isoform of O75175, CCR4-NOT transcription complex subunit 3 (Fragment);Isoform of O75175, CCR4-NOT transcription complex subunit 3 (Fragment);Isoform of O75175, CCR4-NOT transcription complex subunit 3;Isoform of O75175, CCR4-NOT transcription complex subu	6	1	1	1	1	1	1	1	1	1	12.2	12.2	12.2	16.018	156	156;288;571;571;718;753	0	17.821	12.2	12.2	35483000	35483000	0	7	5069100	5069100	0	2	AAGALLNGPPQFSTAPEIK		89	20	True	20	32;33
Q03393	Q03393	Q03393	2	2	2	6-pyruvoyl tetrahydrobiopterin synthase	PTS	22.16		22.16	26.4642		26.4642	6-pyruvoyl tetrahydrobiopterin synthase	1	2	2	2	0	2	0	2	0	2	16.6	16.6	16.6	16.386	145	145	0	45.546	0	16.6	92582000	0	92582000	10	4686200	0	4686200	4	VVVTVHGEIDPATGMVMNLADLK;VVVTVHGEIDPATGMVMNLADLKK		659	4795;4796	True;True	4847;4848	9076;9077;9078
A0A7I2V3P8;P0DTE2		A0A7I2V3P8;P0DTE2	1;1	1;1	1;1			22.1386		22.1386	24.4605		24.4605	Isoform of P0DTE2, Probable non-functional immunoglobulin heavy variable 8-51-1 (Fragment);Probable non-functional immunoglobulin heavy variable 8-51-1	2	1	1	1	1	1	1	1	1	1	9.8	9.8	9.8	11.438	102	102;115	0	2.242	9.8	9.8	23086000	0	23086000	5	4617100	0	4617100	2	GLEWVAVIWR		132	1497	True	1507	3011;3012
Q8TDN6		Q8TDN6	2	2	2	Ribosome biogenesis protein BRX1 homolog	BRIX1	21.928	21.928		26.25	26.25		Ribosome biogenesis protein BRX1 homolog	1	2	2	2	2	0	2	0	2	0	5.7	5.7	5.7	41.401	353	353	0.0012887	1.5614	5.7	0	79804000	79804000	0	20	3990200	3990200	0	2	FLVQNIHTLAELK;FVLNLIK		780	1252;1321	True;True	1262;1331	2354;2355;2686
H0YCF4;G5EA29;H0YDP6;H0YEL0;O14893-5;A0A3B3IU42		H0YCF4;G5EA29;H0YDP6;H0YEL0;O14893-5;A0A3B3IU42	1;1;1;1;1;1	1;1;1;1;1;1	1;1;1;1;1;1		GEMIN2	21.9239		21.9239	23.5088		23.5088	Isoform of O14893, Gem-associated protein 2;Isoform of O14893, Gem-associated protein 2;Isoform of O14893, Gem-associated protein 2 (Fragment);Isoform of O14893, Gem-associated protein 2 (Fragment);Isoform of O14893, Isoform 5 of Gem-associated protein 2;I	6	1	1	1	0	1	0	1	0	1	39.5	39.5	39.5	4.312	38	38;138;194;214;269;275	0	2.9412	0	39.5	11936000	0	11936000	3	3978700	0	3978700	1	AWVPAESAVEELMPR		106	468	True	473	889
Q9BWJ5		Q9BWJ5	1	1	1	Splicing factor 3B subunit 5	SF3B5	21.8005	21.8005		24.1224	24.1224		Splicing factor 3B subunit 5	1	1	1	1	1	0	1	0	1	0	17.4	17.4	17.4	10.135	86	86	0.0012579	1.4035	17.4	0	18263000	18263000	0	5	3652600	3652600	0	1	MLQPCGPPADKPEEN		842	2921	True	2939	5567
H7C1D0		H7C1D0	1	1	1			21.673	21.673		24.2579	24.2579		readthrough, Uncharacterized protein (Fragment)	1	1	1	1	1	0	1	0	1	0	6.3	6.3	6.3	12.134	111	111	0.0023981	1.1891	6.3	0	20061000	20061000	0	6	3343600	3343600	0	1	GIDFETR		358	1459	True	1469	2943
D6RC37;D6R970;P53999		D6RC37;D6R970;P53999	1;1;1	1;1;1	1;1;1	Activated RNA polymerase II transcriptional coactivator p15	SUB1	21.3807		21.3807	21.3807		21.3807	Isoform of P53999, Activated RNA polymerase II transcriptional coactivator p15 (Fragment);Isoform of P53999, Activated RNA polymerase II transcriptional coactivator p15;Activated RNA polymerase II transcriptional coactivator p15	3	1	1	1	0	1	0	1	0	1	27.7	27.7	27.7	7.1188	65	65;84;127	0.0013793	2.0407	0	27.7	2730400	0	2730400	1	2730400	0	2730400	1	ELVSSSSSGSDSDSEVDK		268	1003	True	1010	1893
A0A0A0MSV6;D6R934;P02746		A0A0A0MSV6;D6R934;P02746	1;1;1	1;1;1	1;1;1	Complement C1q subcomponent subunit B	C1QB	21.1539	21.1539		24.6133	24.6133		Isoform of P02746, Complement C1q subcomponent subunit B (Fragment);Isoform of P02746, Complement C1q subcomponent subunit B;Complement C1q subcomponent subunit B	3	1	1	1	1	1	1	1	1	1	6.1	6.1	6.1	24.03	228	228;251;253	0.0013755	2.0289	6.1	6.1	25665000	25665000	0	11	2333200	2333200	0	3	VPGLYYFTYHASSR		43	4677	True	4727	8853;8854;8855
J3KRR0;J3QQM5;Q9BT23		J3KRR0;J3QQM5;Q9BT23	1;1;1	1;1;1	1;1;1	LIM domain-containing protein 2	LIMD2	21.0664		21.0664	23.6513		23.6513	Isoform of Q9BT23, LIM domain containing 2, isoform CRA_b;Isoform of Q9BT23, LIM domain-containing protein 2 (Fragment);LIM domain-containing protein 2	3	1	1	1	0	1	0	1	0	1	19.5	19.5	19.5	9.5175	87	87;109;127	0	9.275	0	19.5	13175000	0	13175000	6	2195900	0	2195900	1	MFQAAGAAQATPSHDAK		374	2862	True	2880	5468
F5GX39;E7EQ72;Q15363		F5GX39;E7EQ72;Q15363	1;1;1	1;1;1	1;1;1	Transmembrane emp24 domain-containing protein 2	TMED2	20.9646	20.9646		23.7719	23.7719		Isoform of Q15363, Transmembrane emp24 domain-containing protein 2;Isoform of Q15363, Transmembrane emp24 domain-containing protein 2 (Fragment);Transmembrane emp24 domain-containing protein 2	3	1	1	1	1	0	1	0	1	0	7.8	7.8	7.8	13.631	116	116;166;201	0.001368	1.9706	7.8	0	14324000	14324000	0	7	2046300	2046300	0	1	HEQEYMEVR		284	1693	True	1703	3368
A0A8I5KX90;A0A8I5KXK5;E9PH82;A0A8I5KR56;A0A8I5QKV5;A0A8I5KZA5;Q8NCA5		A0A8I5KX90;A0A8I5KXK5;E9PH82;A0A8I5KR56;A0A8I5QKV5;A0A8I5KZA5;Q8NCA5	1;1;1;1;1;1;1	1;1;1;1;1;1;1	1;1;1;1;1;1;1	Protein FAM98A	FAM98A	20.9391		20.9391	22.9391		22.9391	Isoform of Q8NCA5, Protein FAM98A;Isoform of Q8NCA5, Protein FAM98A;Isoform of Q8NCA5, Protein FAM98A;Isoform of Q8NCA5, Protein FAM98A;Isoform of Q8NCA5, Protein FAM98A;Isoform of Q8NCA5, Protein FAM98A;Protein FAM98A	7	1	1	1	0	1	0	1	0	1	30	30	30	8.8782	80	80;122;312;356;383;421;518	0	4.0457	0	30	8041700	0	8041700	4	2010400	0	2010400	1	GPLLEDGALSQAVSAGASSPEFTK		170	1557	True	1567	3128
A0A7I2V315;A0A7I2V593;A0A7I2V2P4;F8WEG8;G5E9Q4;A0A7I2V5C2;A0A7I2V3L6;C9JMM3;A0A7I2YQ87;A0A7I2V5H3;O75569-3;O75569-2;O75569		A0A7I2V315;A0A7I2V593;A0A7I2V2P4;F8WEG8;G5E9Q4;A0A7I2V5C2;A0A7I2V3L6;C9JMM3;A0A7I2YQ87;A0A7I2V5H3;O75569-3;O75569-2;O75569	1;1;1;1;1;1;1;1;1;1;1;1;1	1;1;1;1;1;1;1;1;1;1;1;1;1	1;1;1;1;1;1;1;1;1;1;1;1;1	Interferon-inducible double-stranded RNA-dependent protein kinase activator A	PRKRA	20.9308	20.9308		22.5158	22.5158		Isoform of O75569, Interferon-inducible double-stranded RNA-dependent protein kinase activator A (Fragment);Isoform of O75569, Interferon-inducible double-stranded RNA-dependent protein kinase activator A (Fragment);Isoform of O75569, Interferon-inducible	13	1	1	1	1	1	1	1	1	1	26.8	26.8	26.8	6.0809	56	56;94;94;95;105;106;106;127;177;191;288;302;313	0	3.8418	26.8	26.8	5997100	5997100	0	3	1999000	1999000	0	2	VTVGDITCTGEGTSK		128	4764	True	4816	9022;9023
E9PSH8;P07766		E9PSH8;P07766	1;1	1;1	1;1	T-cell surface glycoprotein CD3 epsilon chain	CD3E	20.829		20.829	24.151		24.151	Isoform of P07766, T-cell surface glycoprotein CD3 epsilon chain;T-cell surface glycoprotein CD3 epsilon chain	2	1	1	1	0	1	0	1	0	1	6	6	6	22.563	201	201;207	0	2.4369	0	6	18628000	0	18628000	10	1862800	0	1862800	1	NIGSDEDHLSLK		309	3055	True	3074	5811
Q580Q6;A0A0U1RQV3;Q12805-5;Q12805-2;Q12805-4;Q12805-3;Q12805		Q580Q6;A0A0U1RQV3;Q12805-5;Q12805-2;Q12805-4;Q12805-3;Q12805	1;1;1;1;1;1;1	1;1;1;1;1;1;1	1;1;1;1;1;1;1	EGF-containing fibulin-like extracellular matrix protein 1	EFEMP1	20.8249		20.8249	23.6322		23.6322	Isoform of Q12805, EGF-containing fibulin-like extracellular matrix protein 1 (Fragment);Isoform of Q12805, EGF-containing fibulin-like extracellular matrix protein 1 (Fragment);Isoform of Q12805, Isoform 5 of EGF-containing fibulin-like extracellular matr	7	1	1	1	0	1	0	1	0	1	9.3	9.3	9.3	18.424	172	172;280;355;485;492;492;493	0.0035503	1.1227	0	9.3	13002000	0	13002000	7	1857400	0	1857400	1	RNPADPQRIPSNPSHR		73	3604	True	3633	6830
Q96HQ2-2;Q96HQ2		Q96HQ2-2;Q96HQ2	1;1	1;1	1;1	CDKN2AIP N-terminal-like protein	CDKN2AIPNL	20.8234		20.8234	23.1453		23.1453	Isoform of Q96HQ2, Isoform 2 of CDKN2AIP N-terminal-like protein;CDKN2AIP N-terminal-like protein	2	1	1	1	0	1	0	1	0	1	21.2	21.2	21.2	9.5086	85	85;116	0	12.203	0	21.2	9277400	0	9277400	5	1855500	0	1855500	1	MVGGEAAAAVEELVSGVR		803	2985	True	3004	5683
Q13185		Q13185	1	1	1	Chromobox protein homolog 3	CBX3	20.5768		20.5768	23.3842		23.3842	Chromobox protein homolog 3	1	1	1	1	0	1	0	1	0	1	6.6	6.6	6.6	20.811	183	183	0.0012048	1.2002	0	6.6	10948000	0	10948000	7	1564000	0	1564000	1	LTWHSCPEDEAQ		674	2745	True	2763	5265
G5E9V2;F2Z3A7;A0A8I5KQT8;Q96DA6		G5E9V2;F2Z3A7;A0A8I5KQT8;Q96DA6	1;1;1;1	1;1;1;1	1;1;1;1	Mitochondrial import inner membrane translocase subunit TIM14	DNAJC19	20.561		20.561	22.5611		22.5611	Isoform of Q96DA6, DnaJ (Hsp40) homolog, subfamily C, member 19, isoform CRA_b;Isoform of Q96DA6, Mitochondrial import inner membrane translocase subunit TIM14;Isoform of Q96DA6, DnaJ (Hsp40) homolog, subfamily C, member 19, isoform CRA_e;Mitochondrial imp	4	1	1	1	0	1	0	1	0	1	40.4	40.4	40.4	5.0539	47	47;59;95;116	0	18.527	0	40.4	6188100	0	6188100	4	1547000	0	1547000	1	ASTVVAVGLTIAAAGFAGR		169	382	True	386	741
A0A1B0GVY6;A0A1B0GV93;Q53GQ0;E9PI21	A0A1B0GVY6	A0A1B0GVY6;A0A1B0GV93;Q53GQ0;E9PI21	2;2;2;1	2;2;2;1	2;2;2;1	Very-long-chain 3-oxoacyl-CoA reductase	HSD17B12	20.3836		20.3836	23.3836		23.3836	Isoform of Q53GQ0, Very-long-chain 3-oxoacyl-CoA reductase (Fragment);Isoform of Q53GQ0, Very-long-chain 3-oxoacyl-CoA reductase;Very-long-chain 3-oxoacyl-CoA reductase;Isoform of Q53GQ0, Very-long-chain 3-oxoacyl-CoA reductase (Fragment)	4	2	2	2	0	2	0	2	0	2	20.8	20.8	20.8	19.481	178	178;276;312;164	0	2.6854	0	20.8	10944000	0	10944000	8	1368000	0	1368000	2	GAILNISSGSGMLPVPLLTIYSATK;MTQLVLPGMVER		81	1343;2982	True;True	1353;3001	2720;5678
B3KVK2;P62873;E7EP32;P62879-2;P62873-2;P62879	B3KVK2	B3KVK2;P62873;E7EP32;P62879-2;P62873-2;P62879	2;2;1;1;1;1	2;2;1;1;1;1	2;2;1;1;1;1	Guanine nucleotide-binding protein G(I)/G(S)/G(T) subunit beta-1;Guanine nucleotide-binding protein G(I)/G(S)/G(T) subunit beta-2	GNB1;GNB2	20.198		20.198	23.0054		23.0054	Isoform of P62873, Guanine nucleotide-binding protein G(I)/G(S)/G(T) subunit beta-1;Guanine nucleotide-binding protein G(I)/G(S)/G(T) subunit beta-1;Isoform of P62879, Guanine nucleotide-binding protein G(I)/G(S)/G(T) subunit beta-2;Isoform of P62879, Isof	6	2	2	2	0	2	0	2	0	2	14.6	14.6	14.6	25.935	240	240;340;296;240;332;340	0	2.3346	0	14.6	8419800	0	8419800	7	1202800	0	1202800	2	LFVSGACDASAK;VSCLGVTDDGMAVATGSWDSFLK		196	2412;4721	True;True	2428;4771	4665;8935
P60468		P60468	1	1	1	Protein transport protein Sec61 subunit beta	SEC61B	20.1619		20.1619	22.7468		22.7468	Protein transport protein Sec61 subunit beta	1	1	1	1	0	1	0	1	0	1	15.6	15.6	15.6	9.9743	96	96	0.0088106	0.80916	0	15.6	7038500	0	7038500	6	1173100	0	1173100	1	PGPTPSGTNVGSSGR		593	3251	True	3275	6188
Q9Y3B4		Q9Y3B4	1	1	1	Splicing factor 3B subunit 6	SF3B6	20.1273	20.1273		23.1273	23.1273		Splicing factor 3B subunit 6	1	1	1	1	1	0	1	0	1	0	11.2	11.2	11.2	14.585	125	125	0	12.956	11.2	0	9162600	9162600	0	8	1145300	1145300	0	1	NACDHLSGFNVCNR		911	2995	True	3014	5700
I3L1Q5;Q2NL82		I3L1Q5;Q2NL82	1;1	1;1	1;1	Pre-rRNA-processing protein TSR1 homolog	TSR1	20.1135		20.1135	23.9208		23.9208	Isoform of Q2NL82, Pre-rRNA-processing protein TSR1 homolog;Pre-rRNA-processing protein TSR1 homolog	2	1	1	1	0	1	0	1	0	1	4.1	4.1	4.1	41.461	368	368;804	0	8.8439	0	4.1	15881000	0	15881000	14	1134400	0	1134400	1	LLLLDTQQEAGMLLR		366	2540	True	2556	4898
A0A0U1RQL8;Q5T0I0;A0A0A0MS51;A0A0A0MT01;CON__Q3SX14;P06396-2;P06396-4;P06396-3;P06396		A0A0U1RQL8;Q5T0I0;A0A0A0MS51;A0A0A0MT01;CON__Q3SX14;P06396-2;P06396-4;P06396-3;P06396	1;1;1;1;1;1;1;1;1	1;1;1;1;1;1;1;1;1	1;1;1;1;1;1;1;1;1	Gelsolin	GSN	20.0645	20.0645		23.6601	23.6601		Isoform of P06396, Macrophage-capping protein (Fragment);Isoform of P06396, Macrophage-capping protein (Fragment);Isoform of P06396, Gelsolin;Isoform of P06396, Gelsolin;;Isoform of P06396, Isoform 2 of Gelsolin;Isoform of P06396, Isoform 4 of Gelsolin;Iso	9	1	1	1	1	0	1	0	1	0	4.7	4.7	4.7	26.3	232	232;260;748;767;781;731;739;742;782	0.0012755	1.4861	4.7	0	13256000	13256000	0	7	1096500	1096500	0	1	HVVPNEVVVQR	+	39	1826	True	1837	3615;3616
C9JJU7;Q9NSI2-2;Q9NSI2		C9JJU7;Q9NSI2-2;Q9NSI2	1;1;1	1;1;1	1;1;1	Protein FAM207A	FAM207A	20.0474	20.0474		23.0475	23.0475		Isoform of Q9NSI2, Ribosome biogenesis protein SLX9 homolog (Fragment);Isoform of Q9NSI2, Isoform B of Ribosome biogenesis protein SLX9 homolog;Ribosome biogenesis protein SLX9 homolog	3	1	1	1	1	0	1	0	1	0	5.9	5.9	5.9	22.217	203	203;215;230	0.006993	1.022	5.9	0	8669200	8669200	0	8	1083600	1083600	0	2	DWAFINTNIFAR		222	774	True	779	1463;1464
Q9BRU9		Q9BRU9	1	1	1	rRNA-processing protein UTP23 homolog	UTP23	19.9759		19.9759	22.9759		22.9759	rRNA-processing protein UTP23 homolog	1	1	1	1	0	1	0	1	0	1	5.2	5.2	5.2	28.402	249	249	0.008879	0.82171	0	5.2	8249400	0	8249400	8	1031200	0	1031200	1	AVESGQLVSVHEK		832	433	True	437	832
Q13547;E5RFI6;E5RJ04;E5RGV4;E5RHE7;E5RH52;E5RG37;E5RFP9;H3BM24;Q5TEE2;Q92769-3;Q92769		Q13547;E5RFI6;E5RJ04;E5RGV4;E5RHE7;E5RH52;E5RG37;E5RFP9;H3BM24;Q5TEE2;Q92769-3;Q92769	2;1;1;1;1;1;1;1;1;1;1;1	2;1;1;1;1;1;1;1;1;1;1;1	2;1;1;1;1;1;1;1;1;1;1;1	Histone deacetylase 1;Histone deacetylase 2	HDAC1;HDAC2	19.9173	19.9173		24.3097	24.3097		Histone deacetylase 1;Isoform of Q92769, Histone deacetylase 2 (Fragment);Isoform of Q92769, Histone deacetylase 2 (Fragment);Isoform of Q92769, Histone deacetylase 2 (Fragment);Isoform of Q92769, Histone deacetylase 2 (Fragment);Isoform of Q92769, Histone	12	2	2	2	2	1	2	1	2	1	8.1	8.1	8.1	55.102	482	482;60;65;71;86;100;103;109;161;211;458;488	0	2.6773	8.1	2.5	20794000	20794000	0	21	990180	990180	0	3	SIRPDNMSEYSK;YYAVNYPLRDGIDDESYEAIFKPVMSK		681	3841;5008	True;True	3880;5060	7305;7306;9478
C9JKP0;Q5FBZ7;C9J4L1;F8W8L1;Q5XG96;E9PC40;C9JF76;Q5FBZ4;Q3BDU3;Q5FBZ9;E9PC65;P54277-2;P54277-3;P54277		C9JKP0;Q5FBZ7;C9J4L1;F8W8L1;Q5XG96;E9PC40;C9JF76;Q5FBZ4;Q3BDU3;Q5FBZ9;E9PC65;P54277-2;P54277-3;P54277	1;1;1;1;1;1;1;1;1;1;1;1;1;1	1;1;1;1;1;1;1;1;1;1;1;1;1;1	1;1;1;1;1;1;1;1;1;1;1;1;1;1	PMS1 protein homolog 1	PMS1	19.9129		19.9129	21.4979		21.4979	Isoform of P54277, PMS1 protein homolog 1 (Fragment);Isoform of P54277, PMS1 nirs variant 3;Isoform of P54277, PMS1 protein homolog 1 (Fragment);Isoform of P54277, PMS1 protein homolog 1;Isoform of P54277, PMS1 protein;Isoform of P54277, PMS1 protein homol	14	1	1	1	0	1	0	1	0	1	36.4	36.4	36.4	4.6123	44	44;47;73;108;165;181;194;248;659;667;711;770;893;932	0	3.2792	0	36.4	2961500	0	2961500	3	987150	0	987150	1	LLSSSQIITSVVSVVK		210	2562	True	2579	4940
H0YG82;P82673-2;P82673		H0YG82;P82673-2;P82673	1;1;1	1;1;1	1;1;1	28S ribosomal protein S35, mitochondrial	MRPS35	19.8715		19.8715	22.6789		22.6789	Isoform of P82673, 28S ribosomal protein S35, mitochondrial (Fragment);Isoform of P82673, Isoform 2 of 28S ribosomal protein S35, mitochondrial;28S ribosomal protein S35, mitochondrial	3	1	1	1	0	1	0	1	0	1	16.7	16.7	16.7	17.911	162	162;194;323	0	2.4024	0	16.7	6714700	0	6714700	7	959240	0	959240	1	MAVDQDWPSVYPVAAPFKPSAVPLPVR		340	2817	True	2835	5392
A0A087WX58;K7EPS6;Q7Z4V5-2;Q7Z4V5		A0A087WX58;K7EPS6;Q7Z4V5-2;Q7Z4V5	1;1;1;1	1;1;1;1	1;1;1;1	Hepatoma-derived growth factor-related protein 2	HDGFRP2	19.8693		19.8693	22.1912		22.1912	Isoform of Q7Z4V5, Hepatoma-derived growth factor-related protein 2 (Fragment);Isoform of Q7Z4V5, Hepatoma-derived growth factor-related protein 2 (Fragment);Isoform of Q7Z4V5, Isoform 2 of Hepatoma-derived growth factor-related protein 2;Hepatoma-derived	4	1	1	1	0	1	0	1	0	1	22.1	22.1	22.1	7.2534	68	68;153;670;671	0.0013831	2.0624	0	22.1	4788700	0	4788700	5	957740	0	957740	0	LAGEELAGEEAPQEK		21	2308	True	2323	4482
A0A0B4J2E0;A0A1B0GX12;P01733		A0A0B4J2E0;A0A1B0GX12;P01733	1;1;1	1;1;1	1;1;1	T-cell receptor beta chain V region YT35	TRBV12-4;TRBV12-3	19.8425		19.8425	22.8425		22.8425	T cell receptor beta variable 12-4;Isoform of A0A0B4J2E0, T cell receptor beta variable 12-4 (Fragment);T cell receptor beta variable 12-3	3	1	1	1	0	1	0	1	0	1	11.3	11.3	11.3	12.982	115	115;115;115	0	4.8528	0	11.3	7521000	0	7521000	8	940120	0	940120	1	HEVTEMGQEVTLR		52	1697	True	1707	3374
C9JAW5;C9JNU6;Q9Y241;Q9Y241-2		C9JAW5;C9JNU6;Q9Y241;Q9Y241-2	1;1;1;1	1;1;1;1	1;1;1;1	HIG1 domain family member 1A, mitochondrial	HIGD1A	19.8119	19.8119		21.8119	21.8119		readthrough, HIG1 domain-containing protein;Isoform of Q9Y241, HIG1 domain family member 1A, mitochondrial;HIG1 domain family member 1A, mitochondrial;Isoform of Q9Y241, Isoform 2 of HIG1 domain family member 1A, mitochondrial	4	1	1	1	1	0	1	0	1	0	26.5	26.5	26.5	8.8131	83	83;96;93;107	0.0012392	1.3357	26.5	0	3681700	3681700	0	4	920420	920420	0	1	EAPFVPVGIAGFAAIVAYGLYK		216	819	True	825	1549
E9PKD5;E9PM69;R4GNH3;P17980		E9PKD5;E9PM69;R4GNH3;P17980	1;1;1;1	1;1;1;1	1;1;1;1	26S protease regulatory subunit 6A	PSMC3	19.801		19.801	23.8885		23.8885	Isoform of P17980, 26S proteasome regulatory subunit 6A (Fragment);Isoform of P17980, 26S proteasome regulatory subunit 6A;Isoform of P17980, 26S proteasome regulatory subunit 6A;26S proteasome regulatory subunit 6A	4	1	1	1	0	1	0	1	0	1	5.5	5.5	5.5	34.614	311	311;397;423;439	0.001385	2.0628	0	5.5	15529000	0	15529000	17	913490	0	913490	1	VIAATNRVDILDPALLR		302	4548	True	4594	8626
A0A0D9SG66;A0A087X2E5;A0A087WZN1;O43837-3;O43837-2;O43837		A0A0D9SG66;A0A087X2E5;A0A087WZN1;O43837-3;O43837-2;O43837	1;1;1;1;1;1	1;1;1;1;1;1	1;1;1;1;1;1	Isocitrate dehydrogenase [NAD] subunit, mitochondrial;Isocitrate dehydrogenase [NAD] subunit beta, mitochondrial	IDH3B	19.7886		19.7886	22.1105		22.1105	Isoform of O43837, Isocitrate dehydrogenase [NAD] subunit beta, mitochondrial (Fragment);Isoform of O43837, Isocitrate dehydrogenase [NAD] subunit, mitochondrial;Isoform of O43837, Isocitrate dehydrogenase [NAD] subunit, mitochondrial;Isoform of O43837, Is	6	1	1	1	0	1	0	1	0	1	11.7	11.7	11.7	15.625	145	145;376;387;233;383;385	0	6.4471	0	11.7	4528200	0	4528200	5	905630	0	905630	1	NIANPTAMLLSASNMLR		26	3048	True	3067	5800
D6REL8;P02675		D6REL8;P02675	3;3	3;3	2;2	Fibrinogen beta chain;Fibrinopeptide B;Fibrinogen beta chain	FGB	19.7856	19.7856		23.9555	23.9555		Isoform of P02675, Fibrinogen beta chain;Fibrinogen beta chain	2	3	3	2	3	0	3	0	2	0	11.8	11.8	8.5	31.18	272	272;491	0	31.05	11.8	0	16268000	16268000	0	18	903790	903790	0	3	ECEEIIRK;QDGSVDFGR;TPCTVSCNIPVVSGK		275	838;3312;4275	True;True;True	844;3336;4319	1580;6295;8119
C9JP03;C9JD09;C9JUW9;X6RDJ2;Q5T6P1;X6RGK9;B7Z326;A0A0C4DFN6;A0A0A0MSS3;Q8ND83-2;Q8ND83-4;Q8ND83		C9JP03;C9JD09;C9JUW9;X6RDJ2;Q5T6P1;X6RGK9;B7Z326;A0A0C4DFN6;A0A0A0MSS3;Q8ND83-2;Q8ND83-4;Q8ND83	1;1;1;1;1;1;1;1;1;1;1;1	1;1;1;1;1;1;1;1;1;1;1;1	1;1;1;1;1;1;1;1;1;1;1;1	SLAIN motif-containing protein 1	SLAIN1	19.7511		19.7511	22.336		22.336	Isoform of Q8ND83, SLAIN motif-containing protein 1 (Fragment);Isoform of Q8ND83, SLAIN motif-containing protein 1 (Fragment);Isoform of Q8ND83, SLAIN motif-containing protein 1 (Fragment);Isoform of Q8ND83, SLAIN motif-containing protein 1 (Fragment);Isof	12	1	1	1	0	1	0	1	0	1	12.1	12.1	12.1	11.269	99	99;135;147;205;228;240;304;349;590;305;426;568	0.0013175	1.7294	0	12.1	5294400	0	5294400	6	882390	0	882390	1	GIPHSQTFSSIR		42	1472	True	1482	2967
Q15084-3;Q15084;Q15084-4;Q15084-5;Q15084-2		Q15084-3;Q15084;Q15084-4;Q15084-5;Q15084-2	1;1;1;1;1	1;1;1;1;1	1;1;1;1;1	Protein disulfide-isomerase A6	PDIA6	19.6492		19.6492	23.7367		23.7367	Isoform of Q15084, Isoform 3 of Protein disulfide-isomerase A6;Protein disulfide-isomerase A6;Isoform of Q15084, Isoform 4 of Protein disulfide-isomerase A6;Isoform of Q15084, Isoform 5 of Protein disulfide-isomerase A6;Isoform of Q15084, Isoform 2 of Prot	5	1	1	1	0	1	0	1	0	1	3.2	3.2	3.2	47.837	437	437;440;445;488;492	0	4.6816	0	3.2	13978000	0	13978000	17	822220	0	822220	1	TGEAIVDAALSALR		697	4160	True	4201	7894
R4GMU7;Q6DKI1		R4GMU7;Q6DKI1	1;1	1;1	1;1	60S ribosomal protein L7-like 1	RPL7L1	19.63	19.63		22.9519	22.9519		Isoform of Q6DKI1, 60S ribosomal protein L7-like 1 (Fragment);60S ribosomal protein L7-like 1	2	1	1	1	1	0	1	0	1	0	7.1	7.1	7.1	22.874	198	198;255	0.0013495	1.9073	7.1	0	8113800	8113800	0	10	811380	811380	0	1	IVEPYVTWGFPNLK		736	2103	True	2118	4122
G3V1V1;F8VXY6;Q8TBF4		G3V1V1;F8VXY6;Q8TBF4	1;1;1	1;1;1	1;1;1	Zinc finger CCHC-type and RNA-binding motif-containing protein 1	ZCRB1	19.4844	19.4844		22.0694	22.0694		Isoform of Q8TBF4, Zinc finger CCHC-type and RNA binding motif 1, isoform CRA_b;Isoform of Q8TBF4, Zinc finger CCHC-type and RNA-binding motif-containing protein 1;Zinc finger CCHC-type and RNA-binding motif-containing protein 1	3	1	1	1	1	0	1	0	1	0	5.7	5.7	5.7	20.113	176	176;228;217	0.0087912	0.80329	5.7	0	4401000	4401000	0	6	733490	733490	0	1	GVAFILFLDK		316	1638	True	1648	3276
D6RGZ2;Q96J01-2;Q96J01		D6RGZ2;Q96J01-2;Q96J01	1;1;1	1;1;1	1;1;1	THO complex subunit 3	THOC3	19.4758	19.4758		22.0607	22.0607		Isoform of Q96J01, THO complex subunit 3;Isoform of Q96J01, Isoform 2 of THO complex subunit 3;THO complex subunit 3	3	1	1	1	1	0	1	0	1	0	30.5	30.5	30.5	11.062	105	105;327;351	0	2.2542	30.5	0	4374600	4374600	0	6	729100	729100	0	1	AVPAAAMGPSALGQSGPGSMAPWCSVSSGPSR		276	445	True	450	856
R4GNH9;R4GMQ7;B1AMU7;B1AMU3;B1AMU4;Q9Y3B2		R4GNH9;R4GMQ7;B1AMU7;B1AMU3;B1AMU4;Q9Y3B2	1;1;1;1;1;1	1;1;1;1;1;1	1;1;1;1;1;1	Exosome complex component CSL4	EXOSC1	19.4351	19.4351		22.4351	22.4351		Isoform of Q9Y3B2, Exosome complex component CSL4;Isoform of Q9Y3B2, Exosome complex component CSL4 (Fragment);Isoform of Q9Y3B2, Exosome complex component CSL4 (Fragment);Isoform of Q9Y3B2, Exosome complex component CSL4;Isoform of Q9Y3B2, Exosome complex	6	1	1	1	1	0	1	0	1	0	11.5	11.5	11.5	15.105	139	139;143;165;170;178;195	0.0013717	1.9957	11.5	0	5670600	5670600	0	8	708830	708830	0	1	LCNLEEGSPGSGTYTR		195	2345	True	2360	4549
Q86SJ6;Q86SJ6-2		Q86SJ6;Q86SJ6-2	1;1	1;1	1;1	Desmoglein-4	DSG4	19.38	19.38		24.5093	24.5093		Desmoglein-4;Isoform of Q86SJ6, Isoform 2 of Desmoglein-4	2	1	1	1	1	1	1	1	1	1	0.8	0.8	0.8	113.82	1040	1040;1059	0.0012706	1.4587	0.8	0.8	23880000	23880000	0	35	682290	682290	0	2	TGEIQFSR		751	4161	True	4202	7895;7896
A0A7I2YQP1;A0A7I2V3J1;A0A7I2V2C5;C9J673;C9JKM9;A0A7I2YQX3;A0A7I2V4A3;A0A7I2V3N0;A0A7I2V3P3;A0A7I2V2S3;A0A7I2V2H0;A0A7I2V3W6;A0A7I2YQV4;A0A7I2V2Y6;A0A7I2V461;O14980		A0A7I2YQP1;A0A7I2V3J1;A0A7I2V2C5;C9J673;C9JKM9;A0A7I2YQX3;A0A7I2V4A3;A0A7I2V3N0;A0A7I2V3P3;A0A7I2V2S3;A0A7I2V2H0;A0A7I2V3W6;A0A7I2YQV4;A0A7I2V2Y6;A0A7I2V461;O14980	1;1;1;1;1;1;1;1;1;1;1;1;1;1;1;1	1;1;1;1;1;1;1;1;1;1;1;1;1;1;1;1	1;1;1;1;1;1;1;1;1;1;1;1;1;1;1;1	Exportin-1	XPO1	19.2984		19.2984	22.4683		22.4683	Isoform of O14980, Exportin-1;Isoform of O14980, Exportin-1;Isoform of O14980, Exportin-1;Isoform of O14980, Exportin-1 (Fragment);Isoform of O14980, Exportin-1;Isoform of O14980, Exportin-1;Isoform of O14980, Exportin-1;Isoform of O14980, Exportin-1;Isofo	16	1	1	1	0	1	0	1	0	1	10.4	10.4	10.4	13.453	115	115;115;115;132;451;677;688;735;941;952;979;999;1007;1026;1056;1071	0.0012821	1.5478	0	10.4	5802700	0	5802700	9	644740	0	644740	1	YYGLQILENVIK		125	5011	True	5063	9483
C9JZG2;C9JKQ7;C9JBJ1;C9JTV6;F8WD69;P22102-2;P22102		C9JZG2;C9JKQ7;C9JBJ1;C9JTV6;F8WD69;P22102-2;P22102	1;1;1;1;1;1;1	1;1;1;1;1;1;1	1;1;1;1;1;1;1	Trifunctional purine biosynthetic protein adenosine-3;Phosphoribosylamine--glycine ligase;Phosphoribosylformylglycinamidine cyclo-ligase;Phosphoribosylglycinamide formyltransferase	GART	19.2758		19.2758	22.4457		22.4457	Isoform of P22102, Trifunctional purine biosynthetic protein adenosine-3 (Fragment);Isoform of P22102, Trifunctional purine biosynthetic protein adenosine-3 (Fragment);Isoform of P22102, Trifunctional purine biosynthetic protein adenosine-3 (Fragment);Isof	7	1	1	1	0	1	0	1	0	1	11.8	11.8	11.8	14.46	136	136;138;231;241;306;433;1010	0	2.9735	0	11.8	5712600	0	5712600	9	634740	0	634740	1	QVLVAPGNAGTACSEK		217	3472	True	3499	6599
A0A7P0T9T8;Q9UHI6;A0A7P0Z4I9;A0A7P0TBA6;A0A7P0T8G7;A0A7P0TB94;A0A7P0Z4K8;Q9UHI6-2	A0A7P0T9T8	A0A7P0T9T8;Q9UHI6;A0A7P0Z4I9;A0A7P0TBA6;A0A7P0T8G7;A0A7P0TB94	4;4;2;2;2;2;1;1	4;4;2;2;2;2;1;1	4;4;2;2;2;2;1;1	Probable ATP-dependent RNA helicase DDX20	DDX20	19.2436		19.2436	24.529		24.529	Isoform of Q9UHI6, RNA helicase;Probable ATP-dependent RNA helicase DDX20;Isoform of Q9UHI6, RNA helicase;Isoform of Q9UHI6, RNA helicase;Isoform of Q9UHI6, RNA helicase;Isoform of Q9UHI6, RNA helicase	8	4	4	4	0	4	0	4	0	4	11	11	11	83.292	754	754;824;279;294;345;423;193;138	0	75.346	0	11	24208000	0	24208000	39	620720	0	620720	6	AAAFEASGALAAVATAMPAEHVAVQVPAPEPTPGPVR;NSVQTPVENSTNSQHQVK;VNLVVNLDVPLDWETYMHR;YMRDPTFVR		155	6;3179;4667;4957	True;True;True;True	6;3202;4717;5009	10;6064;8838;9381
P78362;P78362-2;C9J2M4;C9JWF7		P78362;P78362-2;C9J2M4;C9JWF7	2;2;1;1	1;1;1;1	1;1;1;1	SRSF protein kinase 2;SRSF protein kinase 2 N-terminal;SRSF protein kinase 2 C-terminal	SRPK2	19.1931	19.1931		24.0511	24.0511		SRSF protein kinase 2;Isoform of P78362, Isoform 2 of SRSF protein kinase 2;Isoform of P78362, SRSF protein kinase 2 (Fragment);Isoform of P78362, SRSF protein kinase 2 (Fragment)	4	2	1	1	2	0	1	0	1	0	2.9	1.6	1.6	77.526	688	688;699;160;231	0.001287	1.5608	2.9	0	17382000	17382000	0	29	599380	599380	0	2	DMVVQLIDDFK;HFTEDIQTR		645	684;1705	True;False	689;1715	1275;3387
M0R0P1;M0R299;M0QXL5;M0R2Q4;P22087		M0R0P1;M0R299;M0QXL5;M0R2Q4;P22087	1;1;1;1;1	1;1;1;1;1	1;1;1;1;1	rRNA 2-O-methyltransferase fibrillarin	FBL	19.1171		19.1171	22.8176		22.8176	Isoform of P22087, rRNA 2-O-methyltransferase fibrillarin (Fragment);Isoform of P22087, rRNA 2-O-methyltransferase fibrillarin (Fragment);Isoform of P22087, rRNA 2-O-methyltransferase fibrillarin (Fragment);Isoform of P22087, rRNA 2-O-methyltransferase	5	1	1	1	0	1	0	1	0	1	14.5	14.5	14.5	24.544	228	228;229;244;273;321	0	3.0463	0	14.5	7392200	0	7392200	13	568630	0	568630	2	VLYLGAASGTTVSHVSDIVGPDGLVYAVEFSHR		398	4638	True	4686	8784
G3XAI9;Q5BKY9-2;Q5BKY9;Q8N9E0		G3XAI9;Q5BKY9-2;Q5BKY9;Q8N9E0	1;1;1;1	1;1;1;1	1;1;1;1	Protein FAM133B;Protein FAM133A	FAM133B;FAM133A	19.1031	19.1031		21.4251	21.4251		Isoform of Q5BKY9, Protein FAM133B;Isoform of Q5BKY9, Isoform 2 of Protein FAM133B;Protein FAM133B;Protein FAM133A	4	1	1	1	1	0	1	0	1	0	7.6	7.6	7.6	12.41	105	105;237;247;248	0.0024067	1.1972	7.6	0	2815700	2815700	0	5	563140	563140	0	1	ALAEFEEK		328	207	True	209	405
H0Y875;O43852-9;O43852-15;O43852-5;O43852-2;O43852;O43852-4;O43852-3		H0Y875;O43852-9;O43852-15;O43852-5;O43852-2;O43852;O43852-4;O43852-3	1;1;1;1;1;1;1;1	1;1;1;1;1;1;1;1	1;1;1;1;1;1;1;1	Calumenin	CALU	19.0763		19.0763	21.8837		21.8837	Isoform of O43852, Calumenin (Fragment);Isoform of O43852, Isoform 9 of Calumenin;Isoform of O43852, Isoform 15 of Calumenin;Isoform of O43852, Isoform 5 of Calumenin;Isoform of O43852, Isoform 2 of Calumenin;Calumenin;Isoform of O43852, Isoform 4 of Calum	8	1	1	1	0	1	0	1	0	1	6.8	6.8	6.8	17.26	147	147;154;164;229;315;315;323;323	0	2.2288	0	6.8	3869500	0	3869500	7	552780	0	552780	1	HLVYESDQNK		336	1762	True	1772	3490
Q5T093;Q5T092;A0A0A0MR06;Q5T091;O15258		Q5T093;Q5T092;A0A0A0MR06;Q5T091;O15258	1;1;1;1;1	1;1;1;1;1	1;1;1;1;1	Protein RER1	RER1	18.9919	18.9919		21.7992	21.7992		Isoform of O15258, Protein RER1;Isoform of O15258, Protein RER1 (Fragment);Isoform of O15258, Protein RER1 (Fragment);Isoform of O15258, Protein RER1;Protein RER1	5	1	1	1	1	0	1	0	1	0	16.2	16.2	16.2	13.439	117	117;158;177;187;196	0.0088009	0.80603	16.2	0	3649400	3649400	0	7	521350	521350	0	0	SEGDSVGESVHGKPSVVYR		35	3752	True	3786	7131
Q9Y3C6		Q9Y3C6	1	1	1	Peptidyl-prolyl cis-trans isomerase-like 1	PPIL1	18.9305		18.9305	21.9305		21.9305	Peptidyl-prolyl cis-trans isomerase-like 1	1	1	1	1	0	1	0	1	0	1	10.2	10.2	10.2	18.237	166	166	0	2.5876	0	10.2	3997100	0	3997100	8	499630	0	499630	2	VGMVETNSQDRPVDDVK		913	4521	True	4567	8579
K7EIE8;O95983-2;O95983		K7EIE8;O95983-2;O95983	1;1;1	1;1;1	1;1;1	Methyl-CpG-binding domain protein 3	MBD3	18.9113	18.9113		22.4962	22.4962		Isoform of O95983, Methyl-CpG binding domain protein 3, isoform CRA_b;Isoform of O95983, Isoform 2 of Methyl-CpG-binding domain protein 3;Methyl-CpG-binding domain protein 3	3	1	1	1	1	0	1	0	1	0	11.5	11.5	11.5	26.322	235	235;259;291	0	10.448	11.5	0	5916200	5916200	0	12	493020	493020	0	1	RLEEALMADMLAHVEELARDGEAPLDK		385	3570	True	3598	6772
A8MUH3;P09693		A8MUH3;P09693	1;1	1;1	1;1	T-cell surface glycoprotein CD3 gamma chain	CD3G	18.9027		18.9027	21.2246		21.2246	Isoform of P09693, T-cell surface glycoprotein CD3 gamma chain;T-cell surface glycoprotein CD3 gamma chain	2	1	1	1	0	1	0	1	0	1	20.5	20.5	20.5	9.2202	78	78;182	0.0013055	1.6433	0	20.5	2450400	0	2450400	5	490080	0	490080	1	DREDDQYSHLQGNQLR		184	711	True	716	1330
P25398		P25398	1	1	1	40S ribosomal protein S12	RPS12	18.8766		18.8766	21.684		21.684	40S ribosomal protein S12	1	1	1	1	0	1	0	1	0	1	8.3	8.3	8.3	14.515	132	132	0.001233	1.3038	0	8.3	3369300	0	3369300	7	481320	0	481320	1	KVVGCSCVVVK		532	2282	True	2297	4440
B0QYW5;F6RTR7;F8WE74;O43808		B0QYW5;F6RTR7;F8WE74;O43808	1;1;1;1	1;1;1;1	1;1;1;1	Peroxisomal membrane protein PMP34	SLC25A17	18.8526		18.8526	22.312		22.312	Isoform of O43808, Peroxisomal membrane protein PMP34;Isoform of O43808, Peroxisomal membrane protein PMP34;Isoform of O43808, Peroxisomal membrane protein PMP34;Peroxisomal membrane protein PMP34	4	1	1	1	0	1	0	1	0	1	5.3	5.3	5.3	25.721	225	225;234;239;307	0.0012165	1.2455	0	5.3	5207000	0	5207000	11	473360	0	473360	1	FRNEDIVPTNYK		192	1285	True	1295	2422
Q9HC36;I3L443	Q9HC36	Q9HC36;I3L443	2;1	2;1	2;1	rRNA methyltransferase 3, mitochondrial	RNMTL1	18.8238		18.8238	22.9112		22.9112	rRNA methyltransferase 3, mitochondrial;Isoform of Q9HC36, rRNA methyltransferase 3, mitochondrial (Fragment)	2	2	2	2	0	2	0	2	0	2	11.4	11.4	11.4	47.019	420	420;177	0	26.095	0	11.4	7888100	0	7888100	17	464010	0	464010	3	MPIINNLEWETVPNYLPPDTR;TQLQHSLPLLLICDNLRDPGNLGTILR		858	2944;4311	True;True	2962;4355	5608;8184
A0A087WUW5;A0A0D9SF20;K7EK45;A6NLN1;A0A7I2V621;A0A0U1RRM4;P26599;P26599-2;P26599-3		A0A087WUW5;A0A0D9SF20;K7EK45;A6NLN1;A0A7I2V621;A0A0U1RRM4;P26599;P26599-2;P26599-3	1;1;1;1;1;1;1;1;1	1;1;1;1;1;1;1;1;1	1;1;1;1;1;1;1;1;1	Polypyrimidine tract-binding protein 1	PTBP1	18.7432		18.7432	21.0651		21.0651	Isoform of P26599, Polypyrimidine tract-binding protein 1 (Fragment);Isoform of P26599, Polypyrimidine tract binding protein 1, isoform CRA_e;Isoform of P26599, Polypyrimidine tract-binding protein 1 (Fragment);Isoform of P26599, Polypyrimidine tract-bindi	9	1	1	1	0	1	0	1	0	1	9.9	9.9	9.9	9.0351	81	81;197;256;527;559;588;531;550;557	0.0078563	0.86413	0	9.9	2194000	0	2194000	5	438810	0	438810	1	HQNVQLPR		15	1788	True	1799	3542
M0R0I5;M0R0C6;Q92945		M0R0I5;M0R0C6;Q92945	1;1;1	1;1;1	1;1;1	Far upstream element-binding protein 2	KHSRP	18.711		18.711	22.7985		22.7985	Isoform of Q92945, Far upstream element-binding protein 2 (Fragment);Isoform of Q92945, Far upstream element-binding protein 2;Far upstream element-binding protein 2	3	1	1	1	0	1	0	1	0	1	3.2	3.2	3.2	29.345	279	279;747;711	0.0023753	1.1465	0	3.2	7294900	0	7294900	17	429110	0	429110	1	HSVGVVIGR		401	1810	True	1821	3581
O00767		O00767	1	1	1	Acyl-CoA desaturase	SCD	18.582		18.582	22.2824		22.2824	Stearoyl-CoA desaturase	1	1	1	1	0	1	0	1	0	1	3.6	3.6	3.6	41.522	359	359	0.0013661	1.9645	0	3.6	5101200	0	5101200	13	392400	0	392400	1	GFFFSHVGWLLVR		414	1391	True	1401	2812
F8WAY1;Q9UK59		F8WAY1;Q9UK59	1;1	1;1	1;1	Lariat debranching enzyme	DBR1	18.5692		18.5692	20.8911		20.8911	Isoform of Q9UK59, Lariat debranching enzyme;Lariat debranching enzyme	2	1	1	1	0	1	0	1	0	1	11	11	11	13.287	118	118;544	0.0068027	0.87883	0	11	1944700	0	1944700	5	388930	0	388930	1	VAVAGCCHGELDK		321	4428	True	4474	8400
CON__P15497		CON__P15497	1	1	1			18.5542	18.5542		22.6417	22.6417			1	1	1	1	1	0	1	0	1	0	5.3	5.3	5.3	30.276	265	265	0	2.2872	5.3	0	6543700	6543700	0	17	384920	384920	0	0	LLDNWDTLASTLSK	+	248	2502	True	2518	4830
Q9P0J0;Q9P0J0-2		Q9P0J0;Q9P0J0-2	1;1	1;1	1;1	NADH dehydrogenase [ubiquinone] 1 alpha subcomplex subunit 13	NDUFA13	18.5011		18.5011	21.5012		21.5012	NADH dehydrogenase [ubiquinone] 1 alpha subcomplex subunit 13;Isoform of Q9P0J0, Isoform 2 of NADH dehydrogenase [ubiquinone] 1 alpha subcomplex subunit 13	2	1	1	1	0	1	0	1	0	1	6.9	6.9	6.9	16.698	144	144;222	0.0089485	0.84297	0	6.9	2968200	0	2968200	8	371020	0	371020	1	VGESVFHTTR		881	4512	True	4558	8557
P62191-2;P62191		P62191-2;P62191	1;1	1;1	1;1	26S protease regulatory subunit 4	PSMC1	18.461		18.461	22.8533		22.8533	Isoform of P62191, Isoform 2 of 26S proteasome regulatory subunit 4;26S proteasome regulatory subunit 4	2	1	1	1	0	1	0	1	0	1	5.2	5.2	5.2	41.167	367	367;440	0	2.8384	0	5.2	7577600	0	7577600	21	360840	0	360840	1	TMLELLNQLDGFDSRGDVK		608	4252	True	4296	8080
J3QSX4;J3QT28;O43684-2;O43684		J3QSX4;J3QT28;O43684-2;O43684	1;1;1;1	1;1;1;1	1;1;1;1	Mitotic checkpoint protein BUB3	BUB3	18.461	18.461		21.461	21.461		Isoform of O43684, Mitotic checkpoint protein BUB3;Isoform of O43684, Mitotic checkpoint protein BUB3 (Fragment);Isoform of O43684, Isoform 2 of Mitotic checkpoint protein BUB3;Mitotic checkpoint protein BUB3	4	1	1	1	1	0	1	0	1	0	9	9	9	16.28	145	145;278;326;328	0	3.2546	9	0	2886700	2886700	0	8	360830	360830	0	2	TPCNAGTFSQPEK		384	4274	True	4318	8118
Q5TH61;Q9NVH1-3;Q9NVH1-2;Q9NVH1;B1AK20	Q5TH61	Q5TH61;Q9NVH1-3;Q9NVH1-2;Q9NVH1;B1AK20	2;2;2;2;1	2;2;2;2;1	2;2;2;2;1	DnaJ homolog subfamily C member 11	DNAJC11	18.4446		18.4446	22.3515		22.3515	Isoform of Q9NVH1, DnaJ homolog subfamily C member 11 (Fragment);Isoform of Q9NVH1, Isoform 3 of DnaJ homolog subfamily C member 11;Isoform of Q9NVH1, Isoform 2 of DnaJ homolog subfamily C member 11;DnaJ homolog subfamily C member 11;Isoform of Q9NVH1, Dna	5	2	2	2	1	1	1	1	1	1	9.6	9.6	9.6	37.188	332	332;507;521;559;324	0	3.1284	3.6	6	5351500	0	5351500	15	356760	0	356760	2	GIRPGLTTVLAR;GWGELEFGAGDLQGPLFGLK		728	1474;1661	True;True	1484;1671	2969;3317
Q9BYE7-3;Q9BYE7		Q9BYE7-3;Q9BYE7	1;1	1;1	1;1	Polycomb group RING finger protein 6	PCGF6	18.4305		18.4305	21.7525		21.7525	Isoform of Q9BYE7, Isoform 3 of Polycomb group RING finger protein 6;Polycomb group RING finger protein 6	2	1	1	1	0	1	0	1	0	1	4.4	4.4	4.4	30.249	275	275;350	0	2.4629	0	4.4	3533000	0	3533000	10	353300	0	353300	1	VSGEATIGHVEK		844	4726	True	4776	8941
CON__Q3SZH5		CON__Q3SZH5	1	1	1			18.3305	18.3305		22.5005	22.5005			1	1	1	1	1	0	1	0	1	0	5.2	5.2	5.2	45.456	424	424	0	3.3207	5.2	0	5933500	5933500	0	18	329640	329640	0	0	ALTAVSPDSTLLFNAYVHFQGK	+	260	247	True	249	475
F8W6A0;Q8NEY8-3;Q8NEY8		F8W6A0;Q8NEY8-3;Q8NEY8	1;1;1	1;1;1	1;1;1	Periphilin-1	PPHLN1	18.3093	18.3093		22.0097	22.0097		Isoform of Q8NEY8, Periphilin-1;Isoform of Q8NEY8, Isoform 3 of Periphilin-1;Periphilin-1	3	1	1	1	1	0	1	0	1	0	6.6	6.6	6.6	41.156	363	363;434;458	0.0012903	1.5759	6.6	0	4222700	4222700	0	13	324820	324820	0	1	TQTPFTPENLFLAMLSVVHCNSRK		318	4314	True	4358	8188
Q8WWP7		Q8WWP7	1	1	1	GTPase IMAP family member 1	GIMAP1	18.2358	18.2358		22.4837	22.4837		GTPase IMAP family member 1	1	1	1	1	1	0	1	0	1	0	6.9	6.9	6.9	34.369	306	306	0	2.5579	6.9	0	5865100	5865100	0	19	308690	308690	0	0	EQEAQVEQLLGMVEGLVLEHK		786	1041	True	1048	1957
P09972;K7EKH5;C9J8F3;J3KSV6;J3QKP5;A8MVZ9		P09972;K7EKH5;C9J8F3;J3KSV6;J3QKP5;A8MVZ9	2;1;1;1;1;1	1;1;1;1;1;1	1;1;1;1;1;1	Fructose-bisphosphate aldolase C;Fructose-bisphosphate aldolase	ALDOC	18.2272	18.2272		22.7508	22.7508		Fructose-bisphosphate aldolase C;Isoform of P09972, Fructose-bisphosphate aldolase (Fragment);Isoform of P09972, Fructose-bisphosphate aldolase (Fragment);Isoform of P09972, Fructose-bisphosphate aldolase (Fragment);Isoform of P09972, Fructose-bisphosphate	6	2	1	1	1	1	0	1	0	1	8.2	6.3	6.3	39.455	364	364;135;149;175;180;336	0.0023838	1.1591	1.9	6.3	7057800	7057800	0	23	306860	306860	0	2	GVVPLAGTDGETTTQGLDGLSER;VLAAVYK		491	1657;4577	True;False	1667;4624	3311;8675
Q86WV2;H3BPG0;H3BN72;H3BNV9;P13073		Q86WV2;H3BPG0;H3BN72;H3BNV9;P13073	1;1;1;1;1	1;1;1;1;1	1;1;1;1;1	Cytochrome c oxidase subunit 4 isoform 1, mitochondrial	COX4I1	18.2081		18.2081	21.0155		21.0155	Isoform of P13073, COX4I1 protein;Isoform of P13073, Cytochrome c oxidase subunit 4 (Fragment);Isoform of P13073, Cytochrome c oxidase subunit 4;Isoform of P13073, Cytochrome c oxidase subunit 4;Cytochrome c oxidase subunit 4 isoform 1, mitochondrial	5	1	1	1	0	1	0	1	0	1	13.3	13.3	13.3	9.2906	83	83;108;126;139;169	0.0058343	1.0264	0	13.3	2119800	0	2119800	7	302820	0	302820	1	DHPLPEVAHVK		348	600	True	605	1125
A0A087WXU8;F5GYL3;G3V529;Q9GZR7-2;Q9GZR7		A0A087WXU8;F5GYL3;G3V529;Q9GZR7-2;Q9GZR7	2;2;2;2;2	2;2;2;2;2	2;2;2;2;2	ATP-dependent RNA helicase DDX24	DDX24	18.1884	18.1884		24.5738	24.5738		Isoform of Q9GZR7, ATP-dependent RNA helicase DDX24;Isoform of Q9GZR7, ATP-dependent RNA helicase DDX24;Isoform of Q9GZR7, RNA helicase;Isoform of Q9GZR7, Isoform 2 of ATP-dependent RNA helicase DDX24;ATP-dependent RNA helicase DDX24	5	2	2	2	2	0	2	0	2	0	6	6	6	55.828	485	485;609;816;804;859	0	3.8867	6	0	24972000	24972000	0	27	298720	298720	0	2	SESALSCLSK;TKYPTQSGKPPLLVSAPSK		23	3759;4219	True;True	3793;4261	7142;8008
K7EQX3;K7EJJ1;K7EJL1;E7ENJ6;Q9Y6Q5;Q9BXS5;Q9Y6Q5-2;Q9BXS5-2		K7EQX3;K7EJJ1;K7EJL1;E7ENJ6;Q9Y6Q5;Q9BXS5;Q9Y6Q5-2;Q9BXS5-2	1;1;1;1;1;1;1;1	1;1;1;1;1;1;1;1	1;1;1;1;1;1;1;1	AP-1 complex subunit mu-2;AP-1 complex subunit mu-1	AP1M1;AP1M2	18.1853		18.1853	20.9927		20.9927	Isoform of Q9BXS5, AP-1 complex subunit mu-1 (Fragment);Isoform of Q9Y6Q5, AP-1 complex subunit mu-2 (Fragment);Isoform of Q9BXS5, AP-1 complex subunit mu-1;Isoform of Q9BXS5, AP-1 complex subunit mu-1;AP-1 complex subunit mu-2;AP-1 complex subunit mu-1;Is	8	1	1	1	0	1	0	1	0	1	6.2	6.2	6.2	19.975	176	176;245;351;370;423;423;425;435	0.0067797	0.87598	0	6.2	2086500	0	2086500	7	298070	0	298070	2	PLIWIESVIEK		280	3258	True	3282	6201
A0A7I2YQI0;C9J494;A0A7I2V5D2;Q9H000-2;Q9H000		A0A7I2YQI0;C9J494;A0A7I2V5D2;Q9H000-2;Q9H000	1;1;1;1;1	1;1;1;1;1	1;1;1;1;1	Probable E3 ubiquitin-protein ligase makorin-2	MKRN2	18.182	18.182		23.2828	23.2828		Isoform of Q9H000, E3 ubiquitin-protein ligase makorin-2;Isoform of Q9H000, E3 ubiquitin-protein ligase makorin-2;Isoform of Q9H000, E3 ubiquitin-protein ligase makorin-2;Isoform of Q9H000, Isoform 2 of E3 ubiquitin-protein ligase makorin-2;E3 ubiquitin-pr	5	1	1	1	1	1	1	1	1	1	4.4	4.4	4.4	46.334	410	410;414;427;373;416	0	17.806	4.4	4.4	10205000	10205000	0	22	297400	297400	0	3	VISEFVIPSVYWVEDQNK		138	4563	True	4609	8648;8649;8650
[truncated: 828 more rows]
[truncated: 8 more columns]

## Sheet: Over 1.2 fold both runs
IP run 1	IP run 2
PCID2	PCID2
AMD1	PTS
SEMG1	HSD17B12
SEMG2	GNB1
DPM1	DDX20
CDC2	RNMTL1
EMD	DNAJC11
YY1	DDX55
DHX15	TRIM56
STAU1	GMDS
ATP2A2	RNF113A
LENG8	LENG8
HNRNPA1	LRPPRC
NBPF1	DSP
RNF213	THOC2
RPL7	AP3B2
HNRNPF	MED12
RPL30	MYO7B
RPS4X	MDN1
BUD13	MYO18A
YTHDF2	SMN1
RPLP2	RBM28
G3BP1	PRDX2
[truncated: 179 more rows]

## Sheet: Shared
>1.2
[truncated: 30 more rows]
